# Supplementary material for: Phenethylamine is a substrate of monoamine oxidase B in the paraventricular thalamic nucleus
Source: Sci Rep. 2022 Jan 7;12:17. doi: 10.1038/s41598-021-03885-6 (PMC8742005; doi:10.1038/s41598-021-03885-6)
Supplement: Supplementary file 1 — Supplementary Information 1. [file 41598_2021_3885_MOESM1_ESM.xlsx]

## Sheet: config-url
	URL configuration
	Column name	URL prefix	URL suffix	ID replace	before	after
	Gene	http://www.ncbi.nlm.nih.gov/gene/?term=
	dbSNP	http://www.ncbi.nlm.nih.gov/projects/SNP/snp_ref.cgi?type=rs&rs=
	COSMIC	http://cancer.sanger.ac.uk/cosmic/mutation/overview?id=		yes	COSM
	CCDS	http://www.ncbi.nlm.nih.gov/CCDS/CcdsBrowse.cgi?REQUEST=CCDS&BUILDS=ALLBUILDS&DATA=
	RefSeq Genes	http://www.ncbi.nlm.nih.gov/sites/entrez?db=nuccore&cmd=search&term=
	RefSeq Genes OMIM	http://www.omim.org/entry/
	OMIM	http://www.omim.org/entry/
	Gencode	http://www.ensembl.org/Homo_sapiens/Transcript/Summary?t=
	Pfam Domains	http://pfam.xfam.org/family/
	Accession ID	http://www.ncbi.nlm.nih.gov/CCDS/CcdsBrowse.cgi?REQUEST=CCDS&BUILDS=ALLBUILDS&DATA=
	Gene Name	http://www.ncbi.nlm.nih.gov/gene/?term=
	Gene ID	http://www.ncbi.nlm.nih.gov/gene/
	gene_name	http://www.ncbi.nlm.nih.gov/gene/?term=
	entrez_gene_id	http://www.ncbi.nlm.nih.gov/gene/
	refseq_id	http://www.ncbi.nlm.nih.gov/sites/entrez?db=nuccore&cmd=search&term=
	go_id	http://amigo.geneontology.org/amigo/term/
	kegg_id	http://www.genome.jp/dbget-bin/www_bget?pathway:map
	omim_id	http://www.omim.org/entry/
	pfam_id	http://pfam.xfam.org/family/
	GO ID	http://amigo.geneontology.org/amigo/term/
	gene_symbol	http://www.ncbi.nlm.nih.gov/gene/?term=
	ClosestTSS_ID	http://www.ncbi.nlm.nih.gov/sites/entrez?db=nuccore&cmd=search&term=
	Symbol	http://www.ncbi.nlm.nih.gov/gene/?term=
	Entrez_gene_id	http://www.ncbi.nlm.nih.gov/gene/
	GO_id	http://amigo.geneontology.org/amigo/term/
	Kegg_id	http://www.genome.jp/dbget-bin/www_bget?pathway:map
	Omim_id	http://www.omim.org/entry/
	Pfam_id	http://pfam.xfam.org/family/
	Refseq_id	http://www.ncbi.nlm.nih.gov/sites/entrez?db=nuccore&cmd=search&term=
	Extracted Gene	http://www.ncbi.nlm.nih.gov/gene/?term=
	Gene 1	http://www.ncbi.nlm.nih.gov/gene/?term=
	Gene 2	http://www.ncbi.nlm.nih.gov/gene/?term=
	CHR	https://genome.ucsc.edu/cgi-bin/hgTracks?db={UCSC_db}&position=
	MAPINFO	https://genome.ucsc.edu/cgi-bin/hgTracks?db={UCSC_db}&position=
	PROBE_SNPS	http://www.ncbi.nlm.nih.gov/projects/SNP/snp_ref.cgi?type=rs&rs=
	PROBE_SNPS_10	http://www.ncbi.nlm.nih.gov/projects/SNP/snp_ref.cgi?type=rs&rs=
	UCSC_REFGENE_NAME	http://www.ncbi.nlm.nih.gov/gene/?term=
	UCSC_REFGENE_ACCESSION	http://www.ncbi.nlm.nih.gov/sites/entrez?db=nuccore&cmd=search&term=
	UCSC_CPG_ISLANDS_NAME	https://genome.ucsc.edu/cgi-bin/hgTracks?db={UCSC_db}&position=
	HMM_ISLAND	https://genome.ucsc.edu/cgi-bin/hgTracks?db={UCSC_db}&position=
	REGULATORY_FEATURE_NAME	https://genome.ucsc.edu/cgi-bin/hgTracks?db={UCSC_db}&position=
	miRBase_accession	http://www.mirbase.org/cgi-bin/mature.pl?mature_acc=
	miRBase_stem-loop	http://www.mirbase.org/cgi-bin/mirna_entry.pl?acc=
	TargetScan	http://www.targetscan.org/cgi-bin/targetscan/vert_61/targetscan.cgi?mirg=
	ClinVar	http://www.ncbi.nlm.nih.gov/clinvar/variation/
	ICGC	https://dcc.icgc.org/mutations/
	ChiTaRS	http://chitars.bioinfo.cnio.es/cgi-bin/search.pl?searchtype=full_collection&searchstr=
	DGV	http://dgv.tcag.ca/dgv/app/variant?id=
	ensembl_id	http://www.ensembl.org/id/
	ExAC	http://exac.broadinstitute.org/variant/

## Sheet: config-datatype
	Data type configuration
	Column name	Type (1=xlGeneralFormat, 2=xlTextFormat)	After Type (1=Text, 2=General)
	Gene	2
	RefSeq Genes OMIM	2
	OMIM	2
	Gene Name	2
	gene_name	2
	entrez_gene_id	1
	kegg_id	2
	omim_id	2
	gene_symbol	1
	log2(fold_change)*	2	1
	abs_log2(fold_change)*	2	1
	Symbol	2
	Entrez_gene_id	2
	Kegg_id	2
	Omim_id	2
	CHR	2
	Gene [12]	2

## Sheet: config
											TRUE
	General										FALSE
	Debug mode	FALSE
	Annotation
	Position Columns	Chrom,Chrom Start,Chrom End,Position,locus,chr,start,end,Chrom 1,Chrom Position 1,Chrom 2,Chrom Position 2
	Adjustment
	Fit Columns	GeneStart,GeneEnd,GO ID,test_id,gene_id,entrez_gene_id,ClosestTSS_ID,Symbol,TargetID,CHR,MAPINFO,miRNA,miRBase_accession,miRBase_stem-loop,TargetScan

## Sheet: Title and Affiliation
Phenethylamine is a substrate of monoamine oxidase B in the paraventricular thalamic nucleus. Youhei Obata1, 2, Mie Kubota-Sakashita2, 3, Takaoki Kasahara2, 4, Masafumi Mizuno1, 5, Takahiro Nemoto1, and Tadafumi Kato2, 3 1Department of Neuropsychiatry, Toho University Graduate School of Medicine, Tokyo, Japan 2Laboratory for Molecular Dynamics of Mental Disorders, Center for Brain Science, RIKEN,…

## Sheet: Whole-Exsome Sequencing
Chrom	Chrom Start	Chrom End	Reference	Alternatives	Type	Known/Novel	Gene	Function	dbSNP	CCDS	RefSeq Genes	RefSeq Genes Product	Gencode	Gencode Pseudogenes	Gencode 2-way Pseudogenes	Gencode PolyA	Pfam Domains	Segmental Duplications	Simple Tandem Repeats	Repeat Masker	Euarchontoglires Conserved Elements	Placental Mammal Conserved Elements	Vertebrate Conserved Elements	Target Region	Filter	Detected Information	WT	KO	flox	WT_Alleles	KO_Alleles	flox_Alleles	WT_Depth	KO_Depth	flox_Depth	WT_AllelicDepth	KO_AllelicDepth	flox_AllelicDepth	WT_VariantFrequency	KO_VariantFrequency	flox_VariantFrequency	WT_GenotypeQuality	KO_GenotypeQuality	flox_GenotypeQuality
chr1	9545539	9545539	G	A	SNV	Known	Rrs1	Missense	rs1135205612|P=chr1:9545539|ST=+|AL=A/G	CCDS14811.1|GN=Rrs1|GI=59014|FC=Missense|CDS=c.16G>A|AA=p.V6M|EN=1/1|P=chr1:9545524-9546621|ST=+|CL=1098|CS=Public	NM_021511.2|GN=Rrs1|GI=59014|FC=Missense|CDS=c.16G>A|AA=p.V6M|EN=1/1|P=chr1:9545408-9547455|ST=+|CL=1098|PD=ribosome biogenesis regulatory protein homolog	ribosome biogenesis regulatory protein homolog	ENSMUST00000072079.8|GN=Rrs1|GI=ENSMUSG00000061024.8|FC=Missense|CDS=c.16G>A|AA=p.V6M|EN=1/1|P=chr1:9545408-9547455|ST=+|CL=1098|LV=2|GT=protein_coding|TT=protein_coding								P=chr1:9545519-9545663|lod=156|SC=533	P=chr1:9545539-9545645|lod=251|SC=572	P=chr1:9545539-9545561|lod=156|SC=497	On	Retained	QUAL=1578;BaseQRankSum=1.442;Dels=0.00;FS=12.265;HRun=0;HaplotypeScore=0.5197;MQ=59.61;MQ0=0;QD=7.11;ReadPosRankSum=-0.482;SB=-666.06;	G/A	G/A	G/A	0|1	0|1	0|1	33	36	35	22|11	25|11	18|17	0.3333	0.3056	0.4857	99	99	99
chr1	9545545	9545545	G	C	SNV	Novel	Rrs1	Missense		CCDS14811.1|GN=Rrs1|GI=59014|FC=Missense|CDS=c.22G>C|AA=p.E8Q|EN=1/1|P=chr1:9545524-9546621|ST=+|CL=1098|CS=Public	NM_021511.2|GN=Rrs1|GI=59014|FC=Missense|CDS=c.22G>C|AA=p.E8Q|EN=1/1|P=chr1:9545408-9547455|ST=+|CL=1098|PD=ribosome biogenesis regulatory protein homolog	ribosome biogenesis regulatory protein homolog	ENSMUST00000072079.8|GN=Rrs1|GI=ENSMUSG00000061024.8|FC=Missense|CDS=c.22G>C|AA=p.E8Q|EN=1/1|P=chr1:9545408-9547455|ST=+|CL=1098|LV=2|GT=protein_coding|TT=protein_coding								P=chr1:9545519-9545663|lod=156|SC=533	P=chr1:9545539-9545645|lod=251|SC=572	P=chr1:9545539-9545561|lod=156|SC=497	On	Retained	QUAL=1655.30;BaseQRankSum=5.945;Dels=0.00;FS=13.559;HRun=0;HaplotypeScore=0.3374;MQ=59.63;MQ0=0;QD=7.29;ReadPosRankSum=0.412;SB=-714.05;	G/C	G/C	G/C	0|1	0|1	0|1	32	36	34	21|11	25|11	18|16	0.3438	0.3056	0.4706	99	99	99
chr1	9545548	9545548	C	G	SNV	Novel	Rrs1	Missense		CCDS14811.1|GN=Rrs1|GI=59014|FC=Missense|CDS=c.25C>G|AA=p.L9V|EN=1/1|P=chr1:9545524-9546621|ST=+|CL=1098|CS=Public	NM_021511.2|GN=Rrs1|GI=59014|FC=Missense|CDS=c.25C>G|AA=p.L9V|EN=1/1|P=chr1:9545408-9547455|ST=+|CL=1098|PD=ribosome biogenesis regulatory protein homolog	ribosome biogenesis regulatory protein homolog	ENSMUST00000072079.8|GN=Rrs1|GI=ENSMUSG00000061024.8|FC=Missense|CDS=c.25C>G|AA=p.L9V|EN=1/1|P=chr1:9545408-9547455|ST=+|CL=1098|LV=2|GT=protein_coding|TT=protein_coding								P=chr1:9545519-9545663|lod=156|SC=533	P=chr1:9545539-9545645|lod=251|SC=572	P=chr1:9545539-9545561|lod=156|SC=497	On	Retained	QUAL=1695.67;BaseQRankSum=-1.715;Dels=0.00;FS=9.167;HRun=1;HaplotypeScore=0.3374;MQ=59.37;MQ0=0;QD=7.44;ReadPosRankSum=-0.255;SB=-832.25;	C/G	C/G	C/G	0|1	0|1	0|1	34	34	34	21|13	24|10	18|16	0.3824	0.2941	0.4706	99	99	99
chr1	9545597	9545597	C	T	SNV	Known	Rrs1	Missense	rs1134390760|P=chr1:9545597|ST=+|AL=C/T	CCDS14811.1|GN=Rrs1|GI=59014|FC=Missense|CDS=c.74C>T|AA=p.T25M|EN=1/1|P=chr1:9545524-9546621|ST=+|CL=1098|CS=Public	NM_021511.2|GN=Rrs1|GI=59014|FC=Missense|CDS=c.74C>T|AA=p.T25M|EN=1/1|P=chr1:9545408-9547455|ST=+|CL=1098|PD=ribosome biogenesis regulatory protein homolog	ribosome biogenesis regulatory protein homolog	ENSMUST00000072079.8|GN=Rrs1|GI=ENSMUSG00000061024.8|FC=Missense|CDS=c.74C>T|AA=p.T25M|EN=1/1|P=chr1:9545408-9547455|ST=+|CL=1098|LV=2|GT=protein_coding|TT=protein_coding								P=chr1:9545519-9545663|lod=156|SC=533	P=chr1:9545539-9545645|lod=251|SC=572	P=chr1:9545578-9545633|lod=339|SC=577	On	Retained	QUAL=2385.49;BaseQRankSum=0.806;Dels=0.00;FS=6.308;HRun=0;HaplotypeScore=0.6237;MQ=57.49;MQ0=2;QD=9.86;ReadPosRankSum=-0.460;SB=-1328.89;	C/T	C/T	C/T	0|1	0|1	0|1	34	31	35	15|19	18|13	15|20	0.5588	0.4194	0.5714	99	99	99
chr1	9545621	9545621	A	T	SNV	Known	Rrs1	Missense	rs1133122263|P=chr1:9545621|ST=+|AL=A/T	CCDS14811.1|GN=Rrs1|GI=59014|FC=Missense|CDS=c.98A>T|AA=p.E33V|EN=1/1|P=chr1:9545524-9546621|ST=+|CL=1098|CS=Public	NM_021511.2|GN=Rrs1|GI=59014|FC=Missense|CDS=c.98A>T|AA=p.E33V|EN=1/1|P=chr1:9545408-9547455|ST=+|CL=1098|PD=ribosome biogenesis regulatory protein homolog	ribosome biogenesis regulatory protein homolog	ENSMUST00000072079.8|GN=Rrs1|GI=ENSMUSG00000061024.8|FC=Missense|CDS=c.98A>T|AA=p.E33V|EN=1/1|P=chr1:9545408-9547455|ST=+|CL=1098|LV=2|GT=protein_coding|TT=protein_coding				RRS1|P=chr1:9545617-9546102				P=chr1:9545519-9545663|lod=156|SC=533	P=chr1:9545539-9545645|lod=251|SC=572	P=chr1:9545578-9545633|lod=339|SC=577	On	Retained	QUAL=2302.14;BaseQRankSum=-2.876;Dels=0.00;FS=3.776;HRun=0;HaplotypeScore=0.2616;MQ=57.35;MQ0=2;QD=9.88;ReadPosRankSum=-0.803;SB=-1449.30;	A/T	A/T	A/T	0|1	0|1	0|1	33	25	38	14|19	15|9	18|20	0.5758	0.375	0.5263	99	99	99
chr1	9545654	9545654	G	A	SNV	Known	Rrs1	Missense	rs107703153|P=chr1:9545654|ST=+|AL=A/G, rs1132797452|P=chr1:9545654|ST=+|AL=A/G	CCDS14811.1|GN=Rrs1|GI=59014|FC=Missense|CDS=c.131G>A|AA=p.R44H|EN=1/1|P=chr1:9545524-9546621|ST=+|CL=1098|CS=Public	NM_021511.2|GN=Rrs1|GI=59014|FC=Missense|CDS=c.131G>A|AA=p.R44H|EN=1/1|P=chr1:9545408-9547455|ST=+|CL=1098|PD=ribosome biogenesis regulatory protein homolog	ribosome biogenesis regulatory protein homolog	ENSMUST00000072079.8|GN=Rrs1|GI=ENSMUSG00000061024.8|FC=Missense|CDS=c.131G>A|AA=p.R44H|EN=1/1|P=chr1:9545408-9547455|ST=+|CL=1098|LV=2|GT=protein_coding|TT=protein_coding				RRS1|P=chr1:9545617-9546102				P=chr1:9545519-9545663|lod=156|SC=533	P=chr1:9545650-9545663|lod=48|SC=390	P=chr1:9545650-9545663|lod=89|SC=439	On	Retained	QUAL=2356.29;BaseQRankSum=-1.365;Dels=0.00;FS=1.081;HRun=0;HaplotypeScore=0.4249;MQ=57.03;MQ0=2;QD=11.01;ReadPosRankSum=-1.845;SB=-1486.02;	G/A	G/A	G/A	0|1	0|1	0|1	25	21	40	9|16	9|12	22|18	0.64	0.5714	0.45	99	99	99
chr1	9545663	9545663	C	T	SNV	Known	Rrs1	Missense	rs1133390479|P=chr1:9545663|ST=+|AL=C/T	CCDS14811.1|GN=Rrs1|GI=59014|FC=Missense|CDS=c.140C>T|AA=p.P47L|EN=1/1|P=chr1:9545524-9546621|ST=+|CL=1098|CS=Public	NM_021511.2|GN=Rrs1|GI=59014|FC=Missense|CDS=c.140C>T|AA=p.P47L|EN=1/1|P=chr1:9545408-9547455|ST=+|CL=1098|PD=ribosome biogenesis regulatory protein homolog	ribosome biogenesis regulatory protein homolog	ENSMUST00000072079.8|GN=Rrs1|GI=ENSMUSG00000061024.8|FC=Missense|CDS=c.140C>T|AA=p.P47L|EN=1/1|P=chr1:9545408-9547455|ST=+|CL=1098|LV=2|GT=protein_coding|TT=protein_coding				RRS1|P=chr1:9545617-9546102				P=chr1:9545519-9545663|lod=156|SC=533	P=chr1:9545650-9545663|lod=48|SC=390	P=chr1:9545650-9545663|lod=89|SC=439	On	Retained	QUAL=1566.33;BaseQRankSum=4.863;Dels=0.00;FS=1.243;HRun=0;HaplotypeScore=0.1423;MQ=58.44;MQ0=2;QD=8.90;ReadPosRankSum=2.995;SB=-988.94;	C/T	C/T	C/T	0|1	0|1	0|1	18	15	34	9|9	8|7	21|12	0.5	0.4667	0.3636	99	99	99
chr1	9545666	9545666	C	T	SNV	Known	Rrs1	Missense	rs1132581608|P=chr1:9545666|ST=+|AL=C/T	CCDS14811.1|GN=Rrs1|GI=59014|FC=Missense|CDS=c.143C>T|AA=p.T48I|EN=1/1|P=chr1:9545524-9546621|ST=+|CL=1098|CS=Public	NM_021511.2|GN=Rrs1|GI=59014|FC=Missense|CDS=c.143C>T|AA=p.T48I|EN=1/1|P=chr1:9545408-9547455|ST=+|CL=1098|PD=ribosome biogenesis regulatory protein homolog	ribosome biogenesis regulatory protein homolog	ENSMUST00000072079.8|GN=Rrs1|GI=ENSMUSG00000061024.8|FC=Missense|CDS=c.143C>T|AA=p.T48I|EN=1/1|P=chr1:9545408-9547455|ST=+|CL=1098|LV=2|GT=protein_coding|TT=protein_coding				RRS1|P=chr1:9545617-9546102							On	Retained	QUAL=1432.95;BaseQRankSum=-9.000;Dels=0.00;FS=0.000;HRun=0;HaplotypeScore=0.1423;MQ=58.36;MQ0=2;QD=8.53;ReadPosRankSum=3.756;SB=-837.62;	C/T	C/T	C/T	0|1	0|1	0|1	15	12	33	6|9	7|5	21|12	0.6	0.4167	0.3636	99	99	99
chr1	9545668	9545668	G	A	SNV	Known	Rrs1	Missense	rs1134206340|P=chr1:9545668|ST=+|AL=A/G	CCDS14811.1|GN=Rrs1|GI=59014|FC=Missense|CDS=c.145G>A|AA=p.V49M|EN=1/1|P=chr1:9545524-9546621|ST=+|CL=1098|CS=Public	NM_021511.2|GN=Rrs1|GI=59014|FC=Missense|CDS=c.145G>A|AA=p.V49M|EN=1/1|P=chr1:9545408-9547455|ST=+|CL=1098|PD=ribosome biogenesis regulatory protein homolog	ribosome biogenesis regulatory protein homolog	ENSMUST00000072079.8|GN=Rrs1|GI=ENSMUSG00000061024.8|FC=Missense|CDS=c.145G>A|AA=p.V49M|EN=1/1|P=chr1:9545408-9547455|ST=+|CL=1098|LV=2|GT=protein_coding|TT=protein_coding				RRS1|P=chr1:9545617-9546102							On	Retained	QUAL=1407.63;BaseQRankSum=-0.324;Dels=0.00;FS=0.603;HRun=0;HaplotypeScore=0.2851;MQ=58.32;MQ0=2;QD=8.58;ReadPosRankSum=3.571;SB=-839.81;	G/A	G/A	G/A	0|1	0|1	0|1	15	11	31	6|9	6|5	19|12	0.6	0.4545	0.3871	99	99	99
chr1	9545674	9545674	C	T	SNV	Known	Rrs1	Missense	rs1134894200|P=chr1:9545674|ST=+|AL=C/T	CCDS14811.1|GN=Rrs1|GI=59014|FC=Missense|CDS=c.151C>T|AA=p.R51C|EN=1/1|P=chr1:9545524-9546621|ST=+|CL=1098|CS=Public	NM_021511.2|GN=Rrs1|GI=59014|FC=Missense|CDS=c.151C>T|AA=p.R51C|EN=1/1|P=chr1:9545408-9547455|ST=+|CL=1098|PD=ribosome biogenesis regulatory protein homolog	ribosome biogenesis regulatory protein homolog	ENSMUST00000072079.8|GN=Rrs1|GI=ENSMUSG00000061024.8|FC=Missense|CDS=c.151C>T|AA=p.R51C|EN=1/1|P=chr1:9545408-9547455|ST=+|CL=1098|LV=2|GT=protein_coding|TT=protein_coding				RRS1|P=chr1:9545617-9546102				P=chr1:9545671-9545675|lod=13|SC=244	P=chr1:9545672-9545676|lod=24|SC=314	P=chr1:9545672-9545676|lod=36|SC=346	On	Retained	QUAL=1435.50;BaseQRankSum=0.131;Dels=0.00;FS=0.611;HRun=0;HaplotypeScore=0.1428;MQ=58.31;MQ0=2;QD=8.81;ReadPosRankSum=3.404;SB=-746.73;	C/T	C/T	C/T	0|1	0|1	0|1	16	10	31	7|9	5|5	19|12	0.5625	0.5	0.3871	99	99	99
chr1	9545684	9545684	G	T	SNV	Known	Rrs1	Missense	rs1133411620|P=chr1:9545684|ST=+|AL=G/T	CCDS14811.1|GN=Rrs1|GI=59014|FC=Missense|CDS=c.161G>T|AA=p.G54V|EN=1/1|P=chr1:9545524-9546621|ST=+|CL=1098|CS=Public	NM_021511.2|GN=Rrs1|GI=59014|FC=Missense|CDS=c.161G>T|AA=p.G54V|EN=1/1|P=chr1:9545408-9547455|ST=+|CL=1098|PD=ribosome biogenesis regulatory protein homolog	ribosome biogenesis regulatory protein homolog	ENSMUST00000072079.8|GN=Rrs1|GI=ENSMUSG00000061024.8|FC=Missense|CDS=c.161G>T|AA=p.G54V|EN=1/1|P=chr1:9545408-9547455|ST=+|CL=1098|LV=2|GT=protein_coding|TT=protein_coding				RRS1|P=chr1:9545617-9546102						P=chr1:9545683-9545684|lod=18|SC=274	On	Retained	QUAL=1309.18;BaseQRankSum=-9.043;Dels=0.00;FS=0.000;HRun=0;HaplotypeScore=0.1428;MQ=58.81;MQ0=0;QD=8.56;ReadPosRankSum=3.770;SB=-727.67;	G/T	G/T	G/T	0|1	0|1	0|1	17	10	29	8|9	5|5	19|10	0.5294	0.5	0.3448	99	99	99
chr1	9545693	9545693	C	T	SNV	Known	Rrs1	Missense	rs222654214|P=chr1:9545693|ST=+|AL=C/T	CCDS14811.1|GN=Rrs1|GI=59014|FC=Missense|CDS=c.170C>T|AA=p.P57L|EN=1/1|P=chr1:9545524-9546621|ST=+|CL=1098|CS=Public	NM_021511.2|GN=Rrs1|GI=59014|FC=Missense|CDS=c.170C>T|AA=p.P57L|EN=1/1|P=chr1:9545408-9547455|ST=+|CL=1098|PD=ribosome biogenesis regulatory protein homolog	ribosome biogenesis regulatory protein homolog	ENSMUST00000072079.8|GN=Rrs1|GI=ENSMUSG00000061024.8|FC=Missense|CDS=c.170C>T|AA=p.P57L|EN=1/1|P=chr1:9545408-9547455|ST=+|CL=1098|LV=2|GT=protein_coding|TT=protein_coding				RRS1|P=chr1:9545617-9546102				P=chr1:9545692-9545852|lod=165|SC=539	P=chr1:9545692-9545813|lod=310|SC=596	P=chr1:9545692-9545808|lod=660|SC=645	On	Retained	QUAL=1412.97;BaseQRankSum=4.576;Dels=0.00;FS=3.035;HRun=0;HaplotypeScore=0.0000;MQ=58.77;MQ0=0;QD=9.55;ReadPosRankSum=2.944;SB=-817.08;	C/T	C/T	C/T	0|1	0|1	0|1	16	9	27	7|9	4|5	17|10	0.5625	0.5556	0.3704	99	99	99
chr1	9545762	9545762	C	A	SNV	Known	Rrs1	Missense	rs1132949835|P=chr1:9545762|ST=+|AL=A/C	CCDS14811.1|GN=Rrs1|GI=59014|FC=Missense|CDS=c.239C>A|AA=p.P80Q|EN=1/1|P=chr1:9545524-9546621|ST=+|CL=1098|CS=Public	NM_021511.2|GN=Rrs1|GI=59014|FC=Missense|CDS=c.239C>A|AA=p.P80Q|EN=1/1|P=chr1:9545408-9547455|ST=+|CL=1098|PD=ribosome biogenesis regulatory protein homolog	ribosome biogenesis regulatory protein homolog	ENSMUST00000072079.8|GN=Rrs1|GI=ENSMUSG00000061024.8|FC=Missense|CDS=c.239C>A|AA=p.P80Q|EN=1/1|P=chr1:9545408-9547455|ST=+|CL=1098|LV=2|GT=protein_coding|TT=protein_coding				RRS1|P=chr1:9545617-9546102				P=chr1:9545692-9545852|lod=165|SC=539	P=chr1:9545692-9545813|lod=310|SC=596	P=chr1:9545692-9545808|lod=660|SC=645	On	Retained	QUAL=1516.78;BaseQRankSum=4.410;Dels=0.00;FS=3.459;HRun=0;HaplotypeScore=0.1428;MQ=58.40;MQ0=0;QD=13.42;ReadPosRankSum=-0.711;SB=-641.17;	C/A	C/A	C/A	0|1	0|1	0|1	11	9	20	9|2	4|5	11|9	0.1818	0.5556	0.45	57.69	99	99
chr1	9545767	9545767	G	A	SNV	Known	Rrs1	Missense	rs1134247736|P=chr1:9545767|ST=+|AL=A/G	CCDS14811.1|GN=Rrs1|GI=59014|FC=Missense|CDS=c.244G>A|AA=p.E82K|EN=1/1|P=chr1:9545524-9546621|ST=+|CL=1098|CS=Public	NM_021511.2|GN=Rrs1|GI=59014|FC=Missense|CDS=c.244G>A|AA=p.E82K|EN=1/1|P=chr1:9545408-9547455|ST=+|CL=1098|PD=ribosome biogenesis regulatory protein homolog	ribosome biogenesis regulatory protein homolog	ENSMUST00000072079.8|GN=Rrs1|GI=ENSMUSG00000061024.8|FC=Missense|CDS=c.244G>A|AA=p.E82K|EN=1/1|P=chr1:9545408-9547455|ST=+|CL=1098|LV=2|GT=protein_coding|TT=protein_coding				RRS1|P=chr1:9545617-9546102				P=chr1:9545692-9545852|lod=165|SC=539	P=chr1:9545692-9545813|lod=310|SC=596	P=chr1:9545692-9545808|lod=660|SC=645	On	Retained	QUAL=1327.34;BaseQRankSum=-1.055;Dels=0.00;FS=3.572;HRun=1;HaplotypeScore=0.1277;MQ=58.35;MQ0=0;QD=11.75;ReadPosRankSum=-0.026;SB=-569.64;	G/A	G/A	G/A	0|1	0|1	0|1	13	8	20	10|3	4|4	10|10	0.2308	0.5	0.5	60.7	99	99
chr1	9545801	9545801	C	A	SNV	Known	Rrs1	Missense	rs1133132277|P=chr1:9545801|ST=+|AL=A/C	CCDS14811.1|GN=Rrs1|GI=59014|FC=Missense|CDS=c.278C>A|AA=p.P93Q|EN=1/1|P=chr1:9545524-9546621|ST=+|CL=1098|CS=Public	NM_021511.2|GN=Rrs1|GI=59014|FC=Missense|CDS=c.278C>A|AA=p.P93Q|EN=1/1|P=chr1:9545408-9547455|ST=+|CL=1098|PD=ribosome biogenesis regulatory protein homolog	ribosome biogenesis regulatory protein homolog	ENSMUST00000072079.8|GN=Rrs1|GI=ENSMUSG00000061024.8|FC=Missense|CDS=c.278C>A|AA=p.P93Q|EN=1/1|P=chr1:9545408-9547455|ST=+|CL=1098|LV=2|GT=protein_coding|TT=protein_coding				RRS1|P=chr1:9545617-9546102				P=chr1:9545692-9545852|lod=165|SC=539	P=chr1:9545692-9545813|lod=310|SC=596	P=chr1:9545692-9545808|lod=660|SC=645	On	Retained	QUAL=1072.50;BaseQRankSum=3.314;Dels=0.00;FS=0.000;HRun=0;HaplotypeScore=0.1189;MQ=57.09;MQ0=0;QD=11.66;ReadPosRankSum=-0.756;SB=-616.09;	C/A	C/A	C/A	0|1	0|1	0|1	10	7	16	8|2	3|4	8|8	0.2	0.5714	0.5	23.7	65.86	99
chr1	9545840	9545840	C	A	SNV	Known	Rrs1	Missense	rs1132163816|P=chr1:9545840|ST=+|AL=A/C	CCDS14811.1|GN=Rrs1|GI=59014|FC=Missense|CDS=c.317C>A|AA=p.P106H|EN=1/1|P=chr1:9545524-9546621|ST=+|CL=1098|CS=Public	NM_021511.2|GN=Rrs1|GI=59014|FC=Missense|CDS=c.317C>A|AA=p.P106H|EN=1/1|P=chr1:9545408-9547455|ST=+|CL=1098|PD=ribosome biogenesis regulatory protein homolog	ribosome biogenesis regulatory protein homolog	ENSMUST00000072079.8|GN=Rrs1|GI=ENSMUSG00000061024.8|FC=Missense|CDS=c.317C>A|AA=p.P106H|EN=1/1|P=chr1:9545408-9547455|ST=+|CL=1098|LV=2|GT=protein_coding|TT=protein_coding				RRS1|P=chr1:9545617-9546102				P=chr1:9545692-9545852|lod=165|SC=539	P=chr1:9545815-9545852|lod=86|SC=455	P=chr1:9545837-9545858|lod=80|SC=428	On	Retained	QUAL=1165.15;BaseQRankSum=-7.156;Dels=0.00;FS=3.802;HRun=0;HaplotypeScore=0.0826;MQ=56.79;MQ0=0;QD=10.79;ReadPosRankSum=-1.204;SB=-434.50;	C/A	C/A	C/A	0|1	0|1	0|1	15	9	20	10|5	3|6	14|6	0.3333	0.6667	0.3	99	97.14	99
chr1	9545860	9545860	C	A	SNV	Known	Rrs1	Missense	rs1133806391|P=chr1:9545860|ST=+|AL=A/C/T	CCDS14811.1|GN=Rrs1|GI=59014|FC=Missense|CDS=c.337C>A|AA=p.R113S|EN=1/1|P=chr1:9545524-9546621|ST=+|CL=1098|CS=Public	NM_021511.2|GN=Rrs1|GI=59014|FC=Missense|CDS=c.337C>A|AA=p.R113S|EN=1/1|P=chr1:9545408-9547455|ST=+|CL=1098|PD=ribosome biogenesis regulatory protein homolog	ribosome biogenesis regulatory protein homolog	ENSMUST00000072079.8|GN=Rrs1|GI=ENSMUSG00000061024.8|FC=Missense|CDS=c.337C>A|AA=p.R113S|EN=1/1|P=chr1:9545408-9547455|ST=+|CL=1098|LV=2|GT=protein_coding|TT=protein_coding				RRS1|P=chr1:9545617-9546102				P=chr1:9545860-9546007|lod=191|SC=556	P=chr1:9545860-9546005|lod=393|SC=622	P=chr1:9545860-9546005|lod=1010|SC=689	On	Retained	QUAL=1471.69;BaseQRankSum=0.149;Dels=0.00;FS=2.329;HRun=0;HaplotypeScore=0.3848;MQ=56.50;MQ0=0;QD=10.90;ReadPosRankSum=-1.708;SB=-603.39;	C/A	C/A	C/A	0|1	0|1	0|1	15	16	24	10|5	8|8	15|9	0.3333	0.5	0.375	99	99	99
chr1	9545875	9545875	G	C	SNV	Known	Rrs1	Missense	rs231364652|P=chr1:9545875|ST=+|AL=C/G	CCDS14811.1|GN=Rrs1|GI=59014|FC=Missense|CDS=c.352G>C|AA=p.A118P|EN=1/1|P=chr1:9545524-9546621|ST=+|CL=1098|CS=Public	NM_021511.2|GN=Rrs1|GI=59014|FC=Missense|CDS=c.352G>C|AA=p.A118P|EN=1/1|P=chr1:9545408-9547455|ST=+|CL=1098|PD=ribosome biogenesis regulatory protein homolog	ribosome biogenesis regulatory protein homolog	ENSMUST00000072079.8|GN=Rrs1|GI=ENSMUSG00000061024.8|FC=Missense|CDS=c.352G>C|AA=p.A118P|EN=1/1|P=chr1:9545408-9547455|ST=+|CL=1098|LV=2|GT=protein_coding|TT=protein_coding				RRS1|P=chr1:9545617-9546102				P=chr1:9545860-9546007|lod=191|SC=556	P=chr1:9545860-9546005|lod=393|SC=622	P=chr1:9545860-9546005|lod=1010|SC=689	On	Retained	QUAL=1527.12;BaseQRankSum=4.178;Dels=0.00;FS=2.254;HRun=1;HaplotypeScore=0.1277;MQ=56.81;MQ0=0;QD=10.11;ReadPosRankSum=0.113;SB=-542.57;	G/C	G/C	G/C	0|1	0|1	0|1	21	18	26	14|7	9|9	17|9	0.3333	0.5	0.3462	99	99	99
chr1	9545876	9545876	C	T	SNV	Known	Rrs1	Missense	rs250920251|P=chr1:9545876|ST=+|AL=C/T	CCDS14811.1|GN=Rrs1|GI=59014|FC=Missense|CDS=c.353C>T|AA=p.A118V|EN=1/1|P=chr1:9545524-9546621|ST=+|CL=1098|CS=Public	NM_021511.2|GN=Rrs1|GI=59014|FC=Missense|CDS=c.353C>T|AA=p.A118V|EN=1/1|P=chr1:9545408-9547455|ST=+|CL=1098|PD=ribosome biogenesis regulatory protein homolog	ribosome biogenesis regulatory protein homolog	ENSMUST00000072079.8|GN=Rrs1|GI=ENSMUSG00000061024.8|FC=Missense|CDS=c.353C>T|AA=p.A118V|EN=1/1|P=chr1:9545408-9547455|ST=+|CL=1098|LV=2|GT=protein_coding|TT=protein_coding				RRS1|P=chr1:9545617-9546102				P=chr1:9545860-9546007|lod=191|SC=556	P=chr1:9545860-9546005|lod=393|SC=622	P=chr1:9545860-9546005|lod=1010|SC=689	On	Retained	QUAL=1535.84;BaseQRankSum=1.142;Dels=0.00;FS=0.663;HRun=0;HaplotypeScore=0.1277;MQ=56.81;MQ0=0;QD=10.17;ReadPosRankSum=0.135;SB=-552.45;	C/T	C/T	C/T	0|1	0|1	0|1	21	18	26	14|7	9|9	17|9	0.3333	0.5	0.3462	99	99	99
chr1	9545894	9545894	G	T	SNV	Known	Rrs1	Missense	rs258180033|P=chr1:9545894|ST=+|AL=A/G/T	CCDS14811.1|GN=Rrs1|GI=59014|FC=Missense|CDS=c.371G>T|AA=p.R124L|EN=1/1|P=chr1:9545524-9546621|ST=+|CL=1098|CS=Public	NM_021511.2|GN=Rrs1|GI=59014|FC=Missense|CDS=c.371G>T|AA=p.R124L|EN=1/1|P=chr1:9545408-9547455|ST=+|CL=1098|PD=ribosome biogenesis regulatory protein homolog	ribosome biogenesis regulatory protein homolog	ENSMUST00000072079.8|GN=Rrs1|GI=ENSMUSG00000061024.8|FC=Missense|CDS=c.371G>T|AA=p.R124L|EN=1/1|P=chr1:9545408-9547455|ST=+|CL=1098|LV=2|GT=protein_coding|TT=protein_coding				RRS1|P=chr1:9545617-9546102				P=chr1:9545860-9546007|lod=191|SC=556	P=chr1:9545860-9546005|lod=393|SC=622	P=chr1:9545860-9546005|lod=1010|SC=689	On	Retained	QUAL=1766.27;BaseQRankSum=7.142;Dels=0.00;FS=0.604;HRun=1;HaplotypeScore=0.7310;MQ=56.72;MQ0=0;QD=9.25;ReadPosRankSum=1.122;SB=-654.27;	G/T	G/T	G/T	0|1	0|1	0|1	29	19	35	20|9	9|10	22|13	0.3103	0.5263	0.3714	99	99	99
chr1	9545925	9545925	C	A	SNV	Known	Rrs1	Missense	rs226870665|P=chr1:9545925|ST=+|AL=A/C/G/T	CCDS14811.1|GN=Rrs1|GI=59014|FC=Missense|CDS=c.402C>A|AA=p.D134E|EN=1/1|P=chr1:9545524-9546621|ST=+|CL=1098|CS=Public	NM_021511.2|GN=Rrs1|GI=59014|FC=Missense|CDS=c.402C>A|AA=p.D134E|EN=1/1|P=chr1:9545408-9547455|ST=+|CL=1098|PD=ribosome biogenesis regulatory protein homolog	ribosome biogenesis regulatory protein homolog	ENSMUST00000072079.8|GN=Rrs1|GI=ENSMUSG00000061024.8|FC=Missense|CDS=c.402C>A|AA=p.D134E|EN=1/1|P=chr1:9545408-9547455|ST=+|CL=1098|LV=2|GT=protein_coding|TT=protein_coding				RRS1|P=chr1:9545617-9546102				P=chr1:9545860-9546007|lod=191|SC=556	P=chr1:9545860-9546005|lod=393|SC=622	P=chr1:9545860-9546005|lod=1010|SC=689	On	Retained	QUAL=1646.09;BaseQRankSum=0.755;Dels=0.00;FS=7.074;HRun=1;HaplotypeScore=0.7395;MQ=55.91;MQ0=0;QD=6.21;ReadPosRankSum=2.445;SB=-1057.44;	C/A	C/A	C/A	0|1	0|1	0|1	37	33	50	24|13	18|15	37|13	0.3514	0.4545	0.26	99	99	99
chr1	9545951	9545951	G	T	SNV	Known	Rrs1,Adhfe1	Missense	rs247526500|P=chr1:9545951|ST=+|AL=A/C/G/T	CCDS14811.1|GN=Rrs1|GI=59014|FC=Missense|CDS=c.428G>T|AA=p.R143L|EN=1/1|P=chr1:9545524-9546621|ST=+|CL=1098|CS=Public	NM_021511.2|GN=Rrs1|GI=59014|FC=Missense|CDS=c.428G>T|AA=p.R143L|EN=1/1|P=chr1:9545408-9547455|ST=+|CL=1098|PD=ribosome biogenesis regulatory protein homolog, NM_175236.5|GN=Adhfe1|GI=76187|FC=Upstream|DG=-1997|P=chr1:9547948-9577970|ST=+|CL=1398|PD=hydroxyacid-oxoacid transhydrogenase, mitochondrial isoform 1, NM_001357376.1|GN=Adhfe1|GI=76187|FC=Upstream|DG=-1997|P=chr1:9547948-9577970|ST=+|CL=…	ribosome biogenesis regulatory protein homolog, hydroxyacid-oxoacid transhydrogenase, mitochondrial isoform 1, hydroxyacid-oxoacid transhydrogenase, mitochondrial isoform 2, hydroxyacid-oxoacid transhydrogenase, mitochondrial isoform 3	ENSMUST00000072079.8|GN=Rrs1|GI=ENSMUSG00000061024.8|FC=Missense|CDS=c.428G>T|AA=p.R143L|EN=1/1|P=chr1:9545408-9547455|ST=+|CL=1098|LV=2|GT=protein_coding|TT=protein_coding, ENSMUST00000144177.7|GN=Adhfe1|GI=ENSMUSG00000025911.14|FC=Upstream|DG=-1997|P=chr1:9547948-9577970|ST=+|CL=1398|LV=2|GT=protein_coding|TT=protein_coding				RRS1|P=chr1:9545617-9546102				P=chr1:9545860-9546007|lod=191|SC=556	P=chr1:9545860-9546005|lod=393|SC=622	P=chr1:9545860-9546005|lod=1010|SC=689	On	Retained	QUAL=1628.71;BaseQRankSum=6.834;Dels=0.00;FS=9.995;HRun=2;HaplotypeScore=1.1288;MQ=56.02;MQ0=0;QD=5.03;ReadPosRankSum=2.874;SB=-974.58;	G/T	G/T	G/T	0|1	0|1	0|1	46	45	61	33|13	31|14	47|14	0.2826	0.3111	0.2295	99	99	99
chr1	9545992	9545992	C	G	SNV	Known	Rrs1,Adhfe1	Missense	rs1133412342|P=chr1:9545992|ST=+|AL=C/G	CCDS14811.1|GN=Rrs1|GI=59014|FC=Missense|CDS=c.469C>G|AA=p.L157V|EN=1/1|P=chr1:9545524-9546621|ST=+|CL=1098|CS=Public	NM_021511.2|GN=Rrs1|GI=59014|FC=Missense|CDS=c.469C>G|AA=p.L157V|EN=1/1|P=chr1:9545408-9547455|ST=+|CL=1098|PD=ribosome biogenesis regulatory protein homolog, NM_175236.5|GN=Adhfe1|GI=76187|FC=Upstream|DG=-1956|P=chr1:9547948-9577970|ST=+|CL=1398|PD=hydroxyacid-oxoacid transhydrogenase, mitochondrial isoform 1, NM_001357376.1|GN=Adhfe1|GI=76187|FC=Upstream|DG=-1956|P=chr1:9547948-9577970|ST=+|CL=…	ribosome biogenesis regulatory protein homolog, hydroxyacid-oxoacid transhydrogenase, mitochondrial isoform 1, hydroxyacid-oxoacid transhydrogenase, mitochondrial isoform 2, hydroxyacid-oxoacid transhydrogenase, mitochondrial isoform 3	ENSMUST00000072079.8|GN=Rrs1|GI=ENSMUSG00000061024.8|FC=Missense|CDS=c.469C>G|AA=p.L157V|EN=1/1|P=chr1:9545408-9547455|ST=+|CL=1098|LV=2|GT=protein_coding|TT=protein_coding, ENSMUST00000144177.7|GN=Adhfe1|GI=ENSMUSG00000025911.14|FC=Upstream|DG=-1956|P=chr1:9547948-9577970|ST=+|CL=1398|LV=2|GT=protein_coding|TT=protein_coding				RRS1|P=chr1:9545617-9546102				P=chr1:9545860-9546007|lod=191|SC=556	P=chr1:9545860-9546005|lod=393|SC=622	P=chr1:9545860-9546005|lod=1010|SC=689	On	Questionable	QUAL=1528.85;BaseQRankSum=-3.664;Dels=0.00;FS=2.914;HRun=2;HaplotypeScore=0.3896;MQ=55.67;MQ0=1;QD=3.77;ReadPosRankSum=-1.113;SB=-806.06;	C/G	C/G	C/G	0|1	0|1	0|1	61	61	71	50|11	45|16	52|19	0.1803	0.2623	0.2676	96.9	99	99
chr1	9546013	9546013	G	T	SNV	Known	Rrs1,Adhfe1	Missense	rs1133829891|P=chr1:9546013|ST=+|AL=G/T	CCDS14811.1|GN=Rrs1|GI=59014|FC=Missense|CDS=c.490G>T|AA=p.A164S|EN=1/1|P=chr1:9545524-9546621|ST=+|CL=1098|CS=Public	NM_021511.2|GN=Rrs1|GI=59014|FC=Missense|CDS=c.490G>T|AA=p.A164S|EN=1/1|P=chr1:9545408-9547455|ST=+|CL=1098|PD=ribosome biogenesis regulatory protein homolog, NM_175236.5|GN=Adhfe1|GI=76187|FC=Upstream|DG=-1935|P=chr1:9547948-9577970|ST=+|CL=1398|PD=hydroxyacid-oxoacid transhydrogenase, mitochondrial isoform 1, NM_001357376.1|GN=Adhfe1|GI=76187|FC=Upstream|DG=-1935|P=chr1:9547948-9577970|ST=+|CL=…	ribosome biogenesis regulatory protein homolog, hydroxyacid-oxoacid transhydrogenase, mitochondrial isoform 1, hydroxyacid-oxoacid transhydrogenase, mitochondrial isoform 2, hydroxyacid-oxoacid transhydrogenase, mitochondrial isoform 3	ENSMUST00000072079.8|GN=Rrs1|GI=ENSMUSG00000061024.8|FC=Missense|CDS=c.490G>T|AA=p.A164S|EN=1/1|P=chr1:9545408-9547455|ST=+|CL=1098|LV=2|GT=protein_coding|TT=protein_coding, ENSMUST00000144177.7|GN=Adhfe1|GI=ENSMUSG00000025911.14|FC=Upstream|DG=-1935|P=chr1:9547948-9577970|ST=+|CL=1398|LV=2|GT=protein_coding|TT=protein_coding				RRS1|P=chr1:9545617-9546102					P=chr1:9546013-9546020|lod=18|SC=283	P=chr1:9546013-9546020|lod=54|SC=387	On	Questionable	QUAL=1630.04;BaseQRankSum=4.356;Dels=0.00;FS=1.609;HRun=0;HaplotypeScore=0.8858;MQ=55.58;MQ0=1;QD=3.69;ReadPosRankSum=-2.006;SB=-576.97;	G/T	G/T	G/T	0|1	0|1	0|1	65	59	76	56|9	44|15	57|19	0.1385	0.2542	0.25	77.51	99	99
chr1	9546016	9546016	G	A	SNV	Known	Rrs1,Adhfe1	Missense	rs1132819588|P=chr1:9546016|ST=+|AL=A/G	CCDS14811.1|GN=Rrs1|GI=59014|FC=Missense|CDS=c.493G>A|AA=p.D165N|EN=1/1|P=chr1:9545524-9546621|ST=+|CL=1098|CS=Public	NM_021511.2|GN=Rrs1|GI=59014|FC=Missense|CDS=c.493G>A|AA=p.D165N|EN=1/1|P=chr1:9545408-9547455|ST=+|CL=1098|PD=ribosome biogenesis regulatory protein homolog, NM_175236.5|GN=Adhfe1|GI=76187|FC=Upstream|DG=-1932|P=chr1:9547948-9577970|ST=+|CL=1398|PD=hydroxyacid-oxoacid transhydrogenase, mitochondrial isoform 1, NM_001357376.1|GN=Adhfe1|GI=76187|FC=Upstream|DG=-1932|P=chr1:9547948-9577970|ST=+|CL=…	ribosome biogenesis regulatory protein homolog, hydroxyacid-oxoacid transhydrogenase, mitochondrial isoform 1, hydroxyacid-oxoacid transhydrogenase, mitochondrial isoform 2, hydroxyacid-oxoacid transhydrogenase, mitochondrial isoform 3	ENSMUST00000072079.8|GN=Rrs1|GI=ENSMUSG00000061024.8|FC=Missense|CDS=c.493G>A|AA=p.D165N|EN=1/1|P=chr1:9545408-9547455|ST=+|CL=1098|LV=2|GT=protein_coding|TT=protein_coding, ENSMUST00000144177.7|GN=Adhfe1|GI=ENSMUSG00000025911.14|FC=Upstream|DG=-1932|P=chr1:9547948-9577970|ST=+|CL=1398|LV=2|GT=protein_coding|TT=protein_coding				RRS1|P=chr1:9545617-9546102					P=chr1:9546013-9546020|lod=18|SC=283	P=chr1:9546013-9546020|lod=54|SC=387	On	Questionable	QUAL=1520.54;BaseQRankSum=2.610;Dels=0.00;FS=2.258;HRun=1;HaplotypeScore=0.9159;MQ=55.41;MQ0=1;QD=3.39;ReadPosRankSum=-1.912;SB=-556.21;	G/A	G/A	G/A	0|1	0|1	0|1	62	58	77	53|9	44|14	58|19	0.1452	0.2414	0.2468	41.38	99	99
chr1	9546104	9546105	CT	-	DEL	Novel	Rrs1,Adhfe1	Frameshift		CCDS14811.1|GN=Rrs1|GI=59014|FC=Frameshift|CDS=c.581_582delCT|AA=p.A194fs|EN=1/1|P=chr1:9545524-9546621|ST=+|CL=1098|CS=Public, CCDS14812.1|GN=Adhfe1|GI=76187|FC=Upstream|DG=-1988|P=chr1:9548093-9576274|ST=+|CL=1398|CS=Public	NM_021511.2|GN=Rrs1|GI=59014|FC=Frameshift|CDS=c.581_582delCT|AA=p.A194fs|EN=1/1|P=chr1:9545408-9547455|ST=+|CL=1098|PD=ribosome biogenesis regulatory protein homolog, NM_175236.5|GN=Adhfe1|GI=76187|FC=Upstream|DG=-1843|P=chr1:9547948-9577970|ST=+|CL=1398|PD=hydroxyacid-oxoacid transhydrogenase, mitochondrial isoform 1, NM_001357376.1|GN=Adhfe1|GI=76187|FC=Upstream|DG=-1843|P=chr1:9547948-9577970…	ribosome biogenesis regulatory protein homolog, hydroxyacid-oxoacid transhydrogenase, mitochondrial isoform 1, hydroxyacid-oxoacid transhydrogenase, mitochondrial isoform 2, hydroxyacid-oxoacid transhydrogenase, mitochondrial isoform 3	ENSMUST00000072079.8|GN=Rrs1|GI=ENSMUSG00000061024.8|FC=Frameshift|CDS=c.581_582delCT|AA=p.A194fs|EN=1/1|P=chr1:9545408-9547455|ST=+|CL=1098|LV=2|GT=protein_coding|TT=protein_coding, ENSMUST00000144177.7|GN=Adhfe1|GI=ENSMUSG00000025911.14|FC=Upstream|DG=-1843|P=chr1:9547948-9577970|ST=+|CL=1398|LV=2|GT=protein_coding|TT=protein_coding								P=chr1:9546023-9546476|lod=416|SC=647	P=chr1:9546023-9546263|lod=484|SC=645	P=chr1:9546067-9546107|lod=244|SC=543	On	Retained	QUAL=6777.30;BaseQRankSum=18.528;FS=30.553;HRun=0;HaplotypeScore=474.0735;MQ=55.29;MQ0=3;QD=11.79;ReadPosRankSum=-0.055;SB=-2202.71;	CT/-	CT/-	CT/-	0|1	0|1	0|1	74	69	90	55|22	53|20	60|34	0.2857	0.274	0.3617	99	99	99
chr1	9546215	9546215	C	T	SNV	Known	Rrs1,Adhfe1	Missense	rs108911944|P=chr1:9546215|ST=+|AL=A/C/T	CCDS14811.1|GN=Rrs1|GI=59014|FC=Missense|CDS=c.692C>T|AA=p.S231L|EN=1/1|P=chr1:9545524-9546621|ST=+|CL=1098|CS=Public, CCDS14812.1|GN=Adhfe1|GI=76187|FC=Upstream|DG=-1878|P=chr1:9548093-9576274|ST=+|CL=1398|CS=Public	NM_021511.2|GN=Rrs1|GI=59014|FC=Missense|CDS=c.692C>T|AA=p.S231L|EN=1/1|P=chr1:9545408-9547455|ST=+|CL=1098|PD=ribosome biogenesis regulatory protein homolog, NM_175236.5|GN=Adhfe1|GI=76187|FC=Upstream|DG=-1733|P=chr1:9547948-9577970|ST=+|CL=1398|PD=hydroxyacid-oxoacid transhydrogenase, mitochondrial isoform 1, NM_001357376.1|GN=Adhfe1|GI=76187|FC=Upstream|DG=-1733|P=chr1:9547948-9577970|ST=+|CL=…	ribosome biogenesis regulatory protein homolog, hydroxyacid-oxoacid transhydrogenase, mitochondrial isoform 1, hydroxyacid-oxoacid transhydrogenase, mitochondrial isoform 2, hydroxyacid-oxoacid transhydrogenase, mitochondrial isoform 3	ENSMUST00000072079.8|GN=Rrs1|GI=ENSMUSG00000061024.8|FC=Missense|CDS=c.692C>T|AA=p.S231L|EN=1/1|P=chr1:9545408-9547455|ST=+|CL=1098|LV=2|GT=protein_coding|TT=protein_coding, ENSMUST00000144177.7|GN=Adhfe1|GI=ENSMUSG00000025911.14|FC=Upstream|DG=-1733|P=chr1:9547948-9577970|ST=+|CL=1398|LV=2|GT=protein_coding|TT=protein_coding								P=chr1:9546023-9546476|lod=416|SC=647	P=chr1:9546023-9546263|lod=484|SC=645	P=chr1:9546214-9546215|lod=21|SC=290	On	Retained	QUAL=5330.81;BaseQRankSum=-1.234;Dels=0.00;FS=1.386;HRun=2;HaplotypeScore=0.9324;MQ=57.68;MQ0=0;QD=9.55;ReadPosRankSum=-0.856;SB=-3183.37;	C/T	C/T	C/T	0|1	0|1	0|1	68	82	83	42|26	48|34	49|33	0.3824	0.4146	0.4024	99	99	99
chr1	9546223	9546223	C	T	SNV	Known	Rrs1,Adhfe1	Missense	rs580154643|P=chr1:9546223|ST=+|AL=A/C/T	CCDS14811.1|GN=Rrs1|GI=59014|FC=Missense|CDS=c.700C>T|AA=p.R234C|EN=1/1|P=chr1:9545524-9546621|ST=+|CL=1098|CS=Public, CCDS14812.1|GN=Adhfe1|GI=76187|FC=Upstream|DG=-1870|P=chr1:9548093-9576274|ST=+|CL=1398|CS=Public	NM_021511.2|GN=Rrs1|GI=59014|FC=Missense|CDS=c.700C>T|AA=p.R234C|EN=1/1|P=chr1:9545408-9547455|ST=+|CL=1098|PD=ribosome biogenesis regulatory protein homolog, NM_175236.5|GN=Adhfe1|GI=76187|FC=Upstream|DG=-1725|P=chr1:9547948-9577970|ST=+|CL=1398|PD=hydroxyacid-oxoacid transhydrogenase, mitochondrial isoform 1, NM_001357376.1|GN=Adhfe1|GI=76187|FC=Upstream|DG=-1725|P=chr1:9547948-9577970|ST=+|CL=…	ribosome biogenesis regulatory protein homolog, hydroxyacid-oxoacid transhydrogenase, mitochondrial isoform 1, hydroxyacid-oxoacid transhydrogenase, mitochondrial isoform 2, hydroxyacid-oxoacid transhydrogenase, mitochondrial isoform 3	ENSMUST00000072079.8|GN=Rrs1|GI=ENSMUSG00000061024.8|FC=Missense|CDS=c.700C>T|AA=p.R234C|EN=1/1|P=chr1:9545408-9547455|ST=+|CL=1098|LV=2|GT=protein_coding|TT=protein_coding, ENSMUST00000144177.7|GN=Adhfe1|GI=ENSMUSG00000025911.14|FC=Upstream|DG=-1725|P=chr1:9547948-9577970|ST=+|CL=1398|LV=2|GT=protein_coding|TT=protein_coding								P=chr1:9546023-9546476|lod=416|SC=647	P=chr1:9546023-9546263|lod=484|SC=645	P=chr1:9546217-9546253|lod=216|SC=530	On	Retained	QUAL=5325.06;BaseQRankSum=0.976;Dels=0.00;FS=0.000;HRun=0;HaplotypeScore=1.0864;MQ=57.69;MQ0=0;QD=9.65;ReadPosRankSum=0.240;SB=-3179.72;	C/T	C/T	C/T	0|1	0|1	0|1	62	84	83	39|23	49|35	52|31	0.371	0.4167	0.3735	99	99	99
chr1	9546259	9546259	C	T	SNV	Known	Rrs1,Adhfe1	Missense	rs1133303610|P=chr1:9546259|ST=+|AL=C/T	CCDS14811.1|GN=Rrs1|GI=59014|FC=Missense|CDS=c.736C>T|AA=p.R246W|EN=1/1|P=chr1:9545524-9546621|ST=+|CL=1098|CS=Public, CCDS14812.1|GN=Adhfe1|GI=76187|FC=Upstream|DG=-1834|P=chr1:9548093-9576274|ST=+|CL=1398|CS=Public	NM_021511.2|GN=Rrs1|GI=59014|FC=Missense|CDS=c.736C>T|AA=p.R246W|EN=1/1|P=chr1:9545408-9547455|ST=+|CL=1098|PD=ribosome biogenesis regulatory protein homolog, NM_175236.5|GN=Adhfe1|GI=76187|FC=Upstream|DG=-1689|P=chr1:9547948-9577970|ST=+|CL=1398|PD=hydroxyacid-oxoacid transhydrogenase, mitochondrial isoform 1, NM_001357376.1|GN=Adhfe1|GI=76187|FC=Upstream|DG=-1689|P=chr1:9547948-9577970|ST=+|CL=…	ribosome biogenesis regulatory protein homolog, hydroxyacid-oxoacid transhydrogenase, mitochondrial isoform 1, hydroxyacid-oxoacid transhydrogenase, mitochondrial isoform 2, hydroxyacid-oxoacid transhydrogenase, mitochondrial isoform 3	ENSMUST00000072079.8|GN=Rrs1|GI=ENSMUSG00000061024.8|FC=Missense|CDS=c.736C>T|AA=p.R246W|EN=1/1|P=chr1:9545408-9547455|ST=+|CL=1098|LV=2|GT=protein_coding|TT=protein_coding, ENSMUST00000144177.7|GN=Adhfe1|GI=ENSMUSG00000025911.14|FC=Upstream|DG=-1689|P=chr1:9547948-9577970|ST=+|CL=1398|LV=2|GT=protein_coding|TT=protein_coding								P=chr1:9546023-9546476|lod=416|SC=647	P=chr1:9546023-9546263|lod=484|SC=645	P=chr1:9546259-9546264|lod=25|SC=308	On	Retained	QUAL=5277.14;BaseQRankSum=7.096;Dels=0.00;FS=9.069;HRun=0;HaplotypeScore=0.4190;MQ=57.56;MQ0=0;QD=10.05;ReadPosRankSum=0.382;SB=-2784.82;	C/T	C/T	C/T	0|1	0|1	0|1	60	73	73	40|20	38|35	49|24	0.3333	0.4795	0.3288	99	99	99
chr1	9546268	9546268	G	T	SNV	Known	Rrs1,Adhfe1	Missense	rs108783580|P=chr1:9546268|ST=+|AL=A/G/T	CCDS14811.1|GN=Rrs1|GI=59014|FC=Missense|CDS=c.745G>T|AA=p.G249C|EN=1/1|P=chr1:9545524-9546621|ST=+|CL=1098|CS=Public, CCDS14812.1|GN=Adhfe1|GI=76187|FC=Upstream|DG=-1825|P=chr1:9548093-9576274|ST=+|CL=1398|CS=Public	NM_021511.2|GN=Rrs1|GI=59014|FC=Missense|CDS=c.745G>T|AA=p.G249C|EN=1/1|P=chr1:9545408-9547455|ST=+|CL=1098|PD=ribosome biogenesis regulatory protein homolog, NM_175236.5|GN=Adhfe1|GI=76187|FC=Upstream|DG=-1680|P=chr1:9547948-9577970|ST=+|CL=1398|PD=hydroxyacid-oxoacid transhydrogenase, mitochondrial isoform 1, NM_001357376.1|GN=Adhfe1|GI=76187|FC=Upstream|DG=-1680|P=chr1:9547948-9577970|ST=+|CL=…	ribosome biogenesis regulatory protein homolog, hydroxyacid-oxoacid transhydrogenase, mitochondrial isoform 1, hydroxyacid-oxoacid transhydrogenase, mitochondrial isoform 2, hydroxyacid-oxoacid transhydrogenase, mitochondrial isoform 3	ENSMUST00000072079.8|GN=Rrs1|GI=ENSMUSG00000061024.8|FC=Missense|CDS=c.745G>T|AA=p.G249C|EN=1/1|P=chr1:9545408-9547455|ST=+|CL=1098|LV=2|GT=protein_coding|TT=protein_coding, ENSMUST00000144177.7|GN=Adhfe1|GI=ENSMUSG00000025911.14|FC=Upstream|DG=-1680|P=chr1:9547948-9577970|ST=+|CL=1398|LV=2|GT=protein_coding|TT=protein_coding								P=chr1:9546023-9546476|lod=416|SC=647	P=chr1:9546268-9546476|lod=450|SC=637	P=chr1:9546268-9546311|lod=260|SC=549	On	Retained	QUAL=5077.22;BaseQRankSum=7.854;Dels=0.00;FS=11.695;HRun=0;HaplotypeScore=1.7017;MQ=57.46;MQ0=0;QD=9.78;ReadPosRankSum=0.996;SB=-2619.46;	G/T	G/T	G/T	0|1	0|1	0|1	60	77	73	39|21	42|35	49|24	0.35	0.4545	0.3288	99	99	99
chr1	9546313	9546313	G	A	SNV	Known	Rrs1,Adhfe1	Missense	rs1133676311|P=chr1:9546313|ST=+|AL=A/G	CCDS14811.1|GN=Rrs1|GI=59014|FC=Missense|CDS=c.790G>A|AA=p.E264K|EN=1/1|P=chr1:9545524-9546621|ST=+|CL=1098|CS=Public, CCDS14812.1|GN=Adhfe1|GI=76187|FC=Upstream|DG=-1780|P=chr1:9548093-9576274|ST=+|CL=1398|CS=Public	NM_021511.2|GN=Rrs1|GI=59014|FC=Missense|CDS=c.790G>A|AA=p.E264K|EN=1/1|P=chr1:9545408-9547455|ST=+|CL=1098|PD=ribosome biogenesis regulatory protein homolog, NM_175236.5|GN=Adhfe1|GI=76187|FC=Upstream|DG=-1635|P=chr1:9547948-9577970|ST=+|CL=1398|PD=hydroxyacid-oxoacid transhydrogenase, mitochondrial isoform 1, NM_001357376.1|GN=Adhfe1|GI=76187|FC=Upstream|DG=-1635|P=chr1:9547948-9577970|ST=+|CL=…	ribosome biogenesis regulatory protein homolog, hydroxyacid-oxoacid transhydrogenase, mitochondrial isoform 1, hydroxyacid-oxoacid transhydrogenase, mitochondrial isoform 2, hydroxyacid-oxoacid transhydrogenase, mitochondrial isoform 3	ENSMUST00000072079.8|GN=Rrs1|GI=ENSMUSG00000061024.8|FC=Missense|CDS=c.790G>A|AA=p.E264K|EN=1/1|P=chr1:9545408-9547455|ST=+|CL=1098|LV=2|GT=protein_coding|TT=protein_coding, ENSMUST00000144177.7|GN=Adhfe1|GI=ENSMUSG00000025911.14|FC=Upstream|DG=-1635|P=chr1:9547948-9577970|ST=+|CL=1398|LV=2|GT=protein_coding|TT=protein_coding								P=chr1:9546023-9546476|lod=416|SC=647	P=chr1:9546268-9546476|lod=450|SC=637	P=chr1:9546313-9546362|lod=297|SC=563	On	Retained	QUAL=3712.58;BaseQRankSum=0.648;Dels=0.00;FS=13.991;HRun=1;HaplotypeScore=1.3388;MQ=56.74;MQ0=0;QD=7.24;ReadPosRankSum=3.730;SB=-1808.72;	G/A	G/A	G/A	0|1	0|1	0|1	58	72	72	37|21	47|25	53|19	0.3621	0.3472	0.2639	99	99	99
chr1	9546338	9546338	T	A	SNV	Known	Rrs1,Adhfe1	Missense	rs1133638445|P=chr1:9546338|ST=+|AL=A/T	CCDS14811.1|GN=Rrs1|GI=59014|FC=Missense|CDS=c.815T>A|AA=p.L272H|EN=1/1|P=chr1:9545524-9546621|ST=+|CL=1098|CS=Public, CCDS14812.1|GN=Adhfe1|GI=76187|FC=Upstream|DG=-1755|P=chr1:9548093-9576274|ST=+|CL=1398|CS=Public	NM_021511.2|GN=Rrs1|GI=59014|FC=Missense|CDS=c.815T>A|AA=p.L272H|EN=1/1|P=chr1:9545408-9547455|ST=+|CL=1098|PD=ribosome biogenesis regulatory protein homolog, NM_175236.5|GN=Adhfe1|GI=76187|FC=Upstream|DG=-1610|P=chr1:9547948-9577970|ST=+|CL=1398|PD=hydroxyacid-oxoacid transhydrogenase, mitochondrial isoform 1, NM_001357376.1|GN=Adhfe1|GI=76187|FC=Upstream|DG=-1610|P=chr1:9547948-9577970|ST=+|CL=…	ribosome biogenesis regulatory protein homolog, hydroxyacid-oxoacid transhydrogenase, mitochondrial isoform 1, hydroxyacid-oxoacid transhydrogenase, mitochondrial isoform 2, hydroxyacid-oxoacid transhydrogenase, mitochondrial isoform 3	ENSMUST00000072079.8|GN=Rrs1|GI=ENSMUSG00000061024.8|FC=Missense|CDS=c.815T>A|AA=p.L272H|EN=1/1|P=chr1:9545408-9547455|ST=+|CL=1098|LV=2|GT=protein_coding|TT=protein_coding, ENSMUST00000144177.7|GN=Adhfe1|GI=ENSMUSG00000025911.14|FC=Upstream|DG=-1610|P=chr1:9547948-9577970|ST=+|CL=1398|LV=2|GT=protein_coding|TT=protein_coding								P=chr1:9546023-9546476|lod=416|SC=647	P=chr1:9546268-9546476|lod=450|SC=637	P=chr1:9546313-9546362|lod=297|SC=563	On	Questionable	QUAL=3340.57;BaseQRankSum=-7.548;Dels=0.00;FS=9.608;HRun=0;HaplotypeScore=0.6222;MQ=55.92;MQ0=2;QD=6.35;ReadPosRankSum=0.649;SB=-1699.91;	T/A	T/A	T/A	0|1	0|1	0|1	54	78	76	38|16	55|23	57|19	0.2963	0.2949	0.25	99	99	99
chr1	9546341	9546341	G	T	SNV	Known	Rrs1,Adhfe1	Missense	rs1133429939|P=chr1:9546341|ST=+|AL=G/T	CCDS14811.1|GN=Rrs1|GI=59014|FC=Missense|CDS=c.818G>T|AA=p.R273L|EN=1/1|P=chr1:9545524-9546621|ST=+|CL=1098|CS=Public, CCDS14812.1|GN=Adhfe1|GI=76187|FC=Upstream|DG=-1752|P=chr1:9548093-9576274|ST=+|CL=1398|CS=Public	NM_021511.2|GN=Rrs1|GI=59014|FC=Missense|CDS=c.818G>T|AA=p.R273L|EN=1/1|P=chr1:9545408-9547455|ST=+|CL=1098|PD=ribosome biogenesis regulatory protein homolog, NM_175236.5|GN=Adhfe1|GI=76187|FC=Upstream|DG=-1607|P=chr1:9547948-9577970|ST=+|CL=1398|PD=hydroxyacid-oxoacid transhydrogenase, mitochondrial isoform 1, NM_001357376.1|GN=Adhfe1|GI=76187|FC=Upstream|DG=-1607|P=chr1:9547948-9577970|ST=+|CL=…	ribosome biogenesis regulatory protein homolog, hydroxyacid-oxoacid transhydrogenase, mitochondrial isoform 1, hydroxyacid-oxoacid transhydrogenase, mitochondrial isoform 2, hydroxyacid-oxoacid transhydrogenase, mitochondrial isoform 3	ENSMUST00000072079.8|GN=Rrs1|GI=ENSMUSG00000061024.8|FC=Missense|CDS=c.818G>T|AA=p.R273L|EN=1/1|P=chr1:9545408-9547455|ST=+|CL=1098|LV=2|GT=protein_coding|TT=protein_coding, ENSMUST00000144177.7|GN=Adhfe1|GI=ENSMUSG00000025911.14|FC=Upstream|DG=-1607|P=chr1:9547948-9577970|ST=+|CL=1398|LV=2|GT=protein_coding|TT=protein_coding								P=chr1:9546023-9546476|lod=416|SC=647	P=chr1:9546268-9546476|lod=450|SC=637	P=chr1:9546313-9546362|lod=297|SC=563	On	Retained	QUAL=3318.21;BaseQRankSum=3.762;Dels=0.00;FS=11.516;HRun=0;HaplotypeScore=0.7450;MQ=55.85;MQ0=3;QD=6.32;ReadPosRankSum=0.294;SB=-1732.76;	G/T	G/T	G/T	0|1	0|1	0|1	55	77	78	38|17	56|21	59|19	0.3091	0.2727	0.2436	99	99	99
chr1	9546377	9546377	C	T	SNV	Known	Rrs1,Adhfe1	Missense	rs1134491772|P=chr1:9546377|ST=+|AL=C/T	CCDS14811.1|GN=Rrs1|GI=59014|FC=Missense|CDS=c.854C>T|AA=p.T285M|EN=1/1|P=chr1:9545524-9546621|ST=+|CL=1098|CS=Public, CCDS14812.1|GN=Adhfe1|GI=76187|FC=Upstream|DG=-1716|P=chr1:9548093-9576274|ST=+|CL=1398|CS=Public	NM_021511.2|GN=Rrs1|GI=59014|FC=Missense|CDS=c.854C>T|AA=p.T285M|EN=1/1|P=chr1:9545408-9547455|ST=+|CL=1098|PD=ribosome biogenesis regulatory protein homolog, NM_175236.5|GN=Adhfe1|GI=76187|FC=Upstream|DG=-1571|P=chr1:9547948-9577970|ST=+|CL=1398|PD=hydroxyacid-oxoacid transhydrogenase, mitochondrial isoform 1, NM_001357376.1|GN=Adhfe1|GI=76187|FC=Upstream|DG=-1571|P=chr1:9547948-9577970|ST=+|CL=…	ribosome biogenesis regulatory protein homolog, hydroxyacid-oxoacid transhydrogenase, mitochondrial isoform 1, hydroxyacid-oxoacid transhydrogenase, mitochondrial isoform 2, hydroxyacid-oxoacid transhydrogenase, mitochondrial isoform 3	ENSMUST00000072079.8|GN=Rrs1|GI=ENSMUSG00000061024.8|FC=Missense|CDS=c.854C>T|AA=p.T285M|EN=1/1|P=chr1:9545408-9547455|ST=+|CL=1098|LV=2|GT=protein_coding|TT=protein_coding, ENSMUST00000144177.7|GN=Adhfe1|GI=ENSMUSG00000025911.14|FC=Upstream|DG=-1571|P=chr1:9547948-9577970|ST=+|CL=1398|LV=2|GT=protein_coding|TT=protein_coding								P=chr1:9546023-9546476|lod=416|SC=647	P=chr1:9546268-9546476|lod=450|SC=637	P=chr1:9546368-9546377|lod=72|SC=417	On	Questionable	QUAL=3180.46;BaseQRankSum=0.450;Dels=0.00;FS=3.857;HRun=0;HaplotypeScore=1.3179;MQ=55.13;MQ0=3;QD=5.88;ReadPosRankSum=-3.482;SB=-1576.03;	C/T	C/T	C/T	0|1	0|1	0|1	56	85	87	36|20	64|21	63|24	0.3571	0.2471	0.2759	99	99	99
chr1	9546452	9546452	G	A	SNV	Known	Rrs1,Adhfe1	Missense	rs1132190653|P=chr1:9546452|ST=+|AL=A/G	CCDS14811.1|GN=Rrs1|GI=59014|FC=Missense|CDS=c.929G>A|AA=p.G310D|EN=1/1|P=chr1:9545524-9546621|ST=+|CL=1098|CS=Public, CCDS14812.1|GN=Adhfe1|GI=76187|FC=Upstream|DG=-1641|P=chr1:9548093-9576274|ST=+|CL=1398|CS=Public	NM_021511.2|GN=Rrs1|GI=59014|FC=Missense|CDS=c.929G>A|AA=p.G310D|EN=1/1|P=chr1:9545408-9547455|ST=+|CL=1098|PD=ribosome biogenesis regulatory protein homolog, NM_175236.5|GN=Adhfe1|GI=76187|FC=Upstream|DG=-1496|P=chr1:9547948-9577970|ST=+|CL=1398|PD=hydroxyacid-oxoacid transhydrogenase, mitochondrial isoform 1, NM_001357376.1|GN=Adhfe1|GI=76187|FC=Upstream|DG=-1496|P=chr1:9547948-9577970|ST=+|CL=…	ribosome biogenesis regulatory protein homolog, hydroxyacid-oxoacid transhydrogenase, mitochondrial isoform 1, hydroxyacid-oxoacid transhydrogenase, mitochondrial isoform 2, hydroxyacid-oxoacid transhydrogenase, mitochondrial isoform 3	ENSMUST00000072079.8|GN=Rrs1|GI=ENSMUSG00000061024.8|FC=Missense|CDS=c.929G>A|AA=p.G310D|EN=1/1|P=chr1:9545408-9547455|ST=+|CL=1098|LV=2|GT=protein_coding|TT=protein_coding, ENSMUST00000144177.7|GN=Adhfe1|GI=ENSMUSG00000025911.14|FC=Upstream|DG=-1496|P=chr1:9547948-9577970|ST=+|CL=1398|LV=2|GT=protein_coding|TT=protein_coding								P=chr1:9546023-9546476|lod=416|SC=647	P=chr1:9546268-9546476|lod=450|SC=637	P=chr1:9546424-9546467|lod=177|SC=510	On	Retained	QUAL=3220.27;BaseQRankSum=-15.774;Dels=0.00;FS=2.553;HRun=0;HaplotypeScore=1.3201;MQ=56.99;MQ0=3;QD=6.38;ReadPosRankSum=1.897;SB=-1910.44;	G/A	G/A	G/A	0|1	0|1	0|1	58	75	87	33|25	58|17	57|30	0.431	0.2267	0.3448	99	99	99
chr1	9546478	9546478	C	T	SNV	Known	Rrs1,Adhfe1	Missense	rs1135346783|P=chr1:9546478|ST=+|AL=C/T	CCDS14811.1|GN=Rrs1|GI=59014|FC=Missense|CDS=c.955C>T|AA=p.P319S|EN=1/1|P=chr1:9545524-9546621|ST=+|CL=1098|CS=Public, CCDS14812.1|GN=Adhfe1|GI=76187|FC=Upstream|DG=-1615|P=chr1:9548093-9576274|ST=+|CL=1398|CS=Public	NM_021511.2|GN=Rrs1|GI=59014|FC=Missense|CDS=c.955C>T|AA=p.P319S|EN=1/1|P=chr1:9545408-9547455|ST=+|CL=1098|PD=ribosome biogenesis regulatory protein homolog, NM_175236.5|GN=Adhfe1|GI=76187|FC=Upstream|DG=-1470|P=chr1:9547948-9577970|ST=+|CL=1398|PD=hydroxyacid-oxoacid transhydrogenase, mitochondrial isoform 1, NM_001357376.1|GN=Adhfe1|GI=76187|FC=Upstream|DG=-1470|P=chr1:9547948-9577970|ST=+|CL=…	ribosome biogenesis regulatory protein homolog, hydroxyacid-oxoacid transhydrogenase, mitochondrial isoform 1, hydroxyacid-oxoacid transhydrogenase, mitochondrial isoform 2, hydroxyacid-oxoacid transhydrogenase, mitochondrial isoform 3	ENSMUST00000072079.8|GN=Rrs1|GI=ENSMUSG00000061024.8|FC=Missense|CDS=c.955C>T|AA=p.P319S|EN=1/1|P=chr1:9545408-9547455|ST=+|CL=1098|LV=2|GT=protein_coding|TT=protein_coding, ENSMUST00000144177.7|GN=Adhfe1|GI=ENSMUSG00000025911.14|FC=Upstream|DG=-1470|P=chr1:9547948-9577970|ST=+|CL=1398|LV=2|GT=protein_coding|TT=protein_coding											On	Retained	QUAL=3408.69;BaseQRankSum=-15.245;Dels=0.00;FS=4.232;HRun=0;HaplotypeScore=1.5327;MQ=57.14;MQ0=1;QD=7.07;ReadPosRankSum=3.153;SB=-1986.80;	C/T	C/T	C/T	0|1	0|1	0|1	55	70	81	33|22	50|20	48|33	0.4	0.2857	0.4074	99	99	99
chr1	9546533	9546533	G	A	SNV	Known	Rrs1,Adhfe1	Missense	rs108419698|P=chr1:9546533|ST=+|AL=A/G	CCDS14811.1|GN=Rrs1|GI=59014|FC=Missense|CDS=c.1010G>A|AA=p.G337D|EN=1/1|P=chr1:9545524-9546621|ST=+|CL=1098|CS=Public, CCDS14812.1|GN=Adhfe1|GI=76187|FC=Upstream|DG=-1560|P=chr1:9548093-9576274|ST=+|CL=1398|CS=Public	NM_021511.2|GN=Rrs1|GI=59014|FC=Missense|CDS=c.1010G>A|AA=p.G337D|EN=1/1|P=chr1:9545408-9547455|ST=+|CL=1098|PD=ribosome biogenesis regulatory protein homolog, NM_175236.5|GN=Adhfe1|GI=76187|FC=Upstream|DG=-1415|P=chr1:9547948-9577970|ST=+|CL=1398|PD=hydroxyacid-oxoacid transhydrogenase, mitochondrial isoform 1, NM_001357376.1|GN=Adhfe1|GI=76187|FC=Upstream|DG=-1415|P=chr1:9547948-9577970|ST=+|CL…	ribosome biogenesis regulatory protein homolog, hydroxyacid-oxoacid transhydrogenase, mitochondrial isoform 1, hydroxyacid-oxoacid transhydrogenase, mitochondrial isoform 2, hydroxyacid-oxoacid transhydrogenase, mitochondrial isoform 3	ENSMUST00000072079.8|GN=Rrs1|GI=ENSMUSG00000061024.8|FC=Missense|CDS=c.1010G>A|AA=p.G337D|EN=1/1|P=chr1:9545408-9547455|ST=+|CL=1098|LV=2|GT=protein_coding|TT=protein_coding, ENSMUST00000144177.7|GN=Adhfe1|GI=ENSMUSG00000025911.14|FC=Upstream|DG=-1415|P=chr1:9547948-9577970|ST=+|CL=1398|LV=2|GT=protein_coding|TT=protein_coding									P=chr1:9546509-9546554|lod=50|SC=395		On	Retained	QUAL=2628.37;BaseQRankSum=-12.607;Dels=0.00;FS=42.776;HRun=0;HaplotypeScore=1.2958;MQ=57.90;MQ0=0;QD=5.81;ReadPosRankSum=0.827;SB=-889.99;	G/A	G/A	G/A	0|1	0|1	0|1	61	68	71	46|15	50|18	48|23	0.2459	0.2647	0.3239	99	99	99
chr1	9546572	9546572	C	G	SNV	Known	Rrs1,Adhfe1	Missense	rs108094096|P=chr1:9546572|ST=+|AL=C/G	CCDS14811.1|GN=Rrs1|GI=59014|FC=Missense|CDS=c.1049C>G|AA=p.A350G|EN=1/1|P=chr1:9545524-9546621|ST=+|CL=1098|CS=Public, CCDS14812.1|GN=Adhfe1|GI=76187|FC=Upstream|DG=-1521|P=chr1:9548093-9576274|ST=+|CL=1398|CS=Public	NM_021511.2|GN=Rrs1|GI=59014|FC=Missense|CDS=c.1049C>G|AA=p.A350G|EN=1/1|P=chr1:9545408-9547455|ST=+|CL=1098|PD=ribosome biogenesis regulatory protein homolog, NM_175236.5|GN=Adhfe1|GI=76187|FC=Upstream|DG=-1376|P=chr1:9547948-9577970|ST=+|CL=1398|PD=hydroxyacid-oxoacid transhydrogenase, mitochondrial isoform 1, NM_001357376.1|GN=Adhfe1|GI=76187|FC=Upstream|DG=-1376|P=chr1:9547948-9577970|ST=+|CL…	ribosome biogenesis regulatory protein homolog, hydroxyacid-oxoacid transhydrogenase, mitochondrial isoform 1, hydroxyacid-oxoacid transhydrogenase, mitochondrial isoform 2, hydroxyacid-oxoacid transhydrogenase, mitochondrial isoform 3	ENSMUST00000072079.8|GN=Rrs1|GI=ENSMUSG00000061024.8|FC=Missense|CDS=c.1049C>G|AA=p.A350G|EN=1/1|P=chr1:9545408-9547455|ST=+|CL=1098|LV=2|GT=protein_coding|TT=protein_coding, ENSMUST00000144177.7|GN=Adhfe1|GI=ENSMUSG00000025911.14|FC=Upstream|DG=-1376|P=chr1:9547948-9577970|ST=+|CL=1398|LV=2|GT=protein_coding|TT=protein_coding								P=chr1:9546571-9546590|lod=13|SC=244	P=chr1:9546569-9546590|lod=32|SC=346	P=chr1:9546571-9546590|lod=38|SC=351	On	Questionable	QUAL=1412.10;BaseQRankSum=-3.928;Dels=0.00;FS=71.757;HRun=1;HaplotypeScore=2.0521;MQ=58.03;MQ0=0;QD=3.07;ReadPosRankSum=-1.789;SB=-165.37;	C/G	C/G	C/G	0|1	0|1	0|1	65	73	77	57|8	56|17	64|13	0.1231	0.2329	0.1688	99	99	99
chr1	19214014	19214014	G	A	SNV	Novel	Tfap2b	Missense		CCDS14839.1|GN=Tfap2b|GI=21419|FC=Missense|CDS=c.145G>A|AA=p.G49R|EN=2/7|DS=+64|P=chr1:19209168-19234347|ST=+|CL=1380|CS=Public, CCDS78553.1|GN=Tfap2b|GI=21419|FC=Missense|CDS=c.145G>A|AA=p.G49R|EN=2/8|DS=+64|P=chr1:19209168-19236630|ST=+|CL=1362|CS=Public, CCDS14840.1|GN=Tfap2b|GI=21419|FC=Missense|CDS=c.91G>A|AA=p.G31R|EN=2/7|DS=+64|P=chr1:19212397-19234347|ST=+|CL=1326|CS=Public	NM_009334.3|GN=Tfap2b|GI=21419|FC=Missense|CDS=c.145G>A|AA=p.G49R|EN=2/7|DS=+64|P=chr1:19208914-19238845|ST=+|CL=1380|PD=transcription factor AP-2-beta isoform 1, NM_001286340.1|GN=Tfap2b|GI=21419|FC=Missense|CDS=c.145G>A|AA=p.G49R|EN=2/8|DS=+64|P=chr1:19208914-19238845|ST=+|CL=1362|PD=transcription factor AP-2-beta isoform 3, NM_001025305.2|GN=Tfap2b|GI=21419|FC=Missense|CDS=c.91G>A|AA=p.G31R|EN…	transcription factor AP-2-beta isoform 1, transcription factor AP-2-beta isoform 3, transcription factor AP-2-beta isoform 2	ENSMUST00000027059.10|GN=Tfap2b|GI=ENSMUSG00000025927.13|FC=Missense|CDS=c.145G>A|AA=p.G49R|EN=2/7|DS=+64|P=chr1:19208914-19238576|ST=+|CL=1380|LV=2|GT=protein_coding|TT=protein_coding, ENSMUST00000187754.6|GN=Tfap2b|GI=ENSMUSG00000025927.13|FC=Missense|CDS=c.145G>A|AA=p.G49R|EN=2/8|DS=+64|P=chr1:19208960-19238083|ST=+|CL=1362|LV=2|GT=protein_coding|TT=protein_coding, ENSMUST00000064976.5|GN=Tfap…								P=chr1:19213944-19214273|lod=379|SC=636	P=chr1:19213985-19214273|lod=713|SC=687	P=chr1:19214011-19214024|lod=82|SC=430	On	Retained	QUAL=340.86;BaseQRankSum=-0.162;Dels=0.00;FS=1.058;HRun=2;HaplotypeScore=0.3586;MQ=60.00;MQ0=0;QD=10.03;ReadPosRankSum=1.888;SB=-208.21;	G/G	G/G	G/G	0|0	0|0	0|0	47	41	47	47|0	41|0	47|0	0	0	0	93.31	84.28	96.32
chr1	26687267	26687267	G	A	SNV	Known	4931408C20Rik,RP24-338N17.1	Missense	rs47254994|P=chr1:26687267|ST=+|AL=A/G	CCDS14856.1|GN=4931408C20Rik|GI=210940|FC=Missense|CDS=c.160C>T|AA=p.P54S|EN=1/2|DS=-27|P=chr1:26681952-26687426|ST=-|CL=4146|CS=Public	NM_001033764.3|GN=4931408C20Rik|GI=210940|FC=Missense|CDS=c.160C>T|AA=p.P54S|EN=1/2|DS=-27|P=chr1:26681801-26687460|ST=-|CL=4146|PD=uncharacterized protein LOC210940	uncharacterized protein LOC210940	ENSMUST00000097801.3|GN=RP24-338N17.1|GI=ENSMUSG00000073722.3|FC=Missense|CDS=c.160C>T|AA=p.P54S|EN=1/2|DS=-27|P=chr1:26681814-26687460|ST=-|CL=4146|LV=2|GT=protein_coding|TT=protein_coding											On	Questionable	QUAL=1835.97;BaseQRankSum=-18.722;Dels=0.00;FS=4.764;HRun=0;HaplotypeScore=3.5982;MQ=60.01;MQ0=0;QD=1.23;ReadPosRankSum=1.192;SB=-674.41;	G/A	G/A	G/A	0|1	0|1	0|1	250	250	250	228|21	221|28	223|27	0.0843	0.1124	0.108	99	99	99
chr1	26687332	26687332	A	G	SNV	Known	4931408C20Rik,RP24-338N17.1	Missense	rs1133636570|P=chr1:26687332|ST=+|AL=A/G	CCDS14856.1|GN=4931408C20Rik|GI=210940|FC=Missense|CDS=c.95T>C|AA=p.M32T|EN=1/2|DS=-92|P=chr1:26681952-26687426|ST=-|CL=4146|CS=Public	NM_001033764.3|GN=4931408C20Rik|GI=210940|FC=Missense|CDS=c.95T>C|AA=p.M32T|EN=1/2|DS=-92|P=chr1:26681801-26687460|ST=-|CL=4146|PD=uncharacterized protein LOC210940	uncharacterized protein LOC210940	ENSMUST00000097801.3|GN=RP24-338N17.1|GI=ENSMUSG00000073722.3|FC=Missense|CDS=c.95T>C|AA=p.M32T|EN=1/2|DS=-92|P=chr1:26681814-26687460|ST=-|CL=4146|LV=2|GT=protein_coding|TT=protein_coding											On	Questionable	QUAL=3555.74;BaseQRankSum=-0.047;Dels=0.00;FS=5.809;HRun=0;HaplotypeScore=29.9137;MQ=59.99;MQ0=0;QD=2.11;ReadPosRankSum=0.261;SB=-1466.32;	A/G	A/G	A/G	0|1	0|1	0|1	242	250	245	204|38	212|38	209|36	0.157	0.152	0.1469	99	99	99
chr1	26687400	26687400	A	T	SNV	Known	4931408C20Rik,RP24-338N17.1	Missense	rs1132667073|P=chr1:26687400|ST=+|AL=A/T	CCDS14856.1|GN=4931408C20Rik|GI=210940|FC=Missense|CDS=c.27T>A|AA=p.N9K|EN=1/2|DS=-160|P=chr1:26681952-26687426|ST=-|CL=4146|CS=Public	NM_001033764.3|GN=4931408C20Rik|GI=210940|FC=Missense|CDS=c.27T>A|AA=p.N9K|EN=1/2|DS=-160|P=chr1:26681801-26687460|ST=-|CL=4146|PD=uncharacterized protein LOC210940	uncharacterized protein LOC210940	ENSMUST00000097801.3|GN=RP24-338N17.1|GI=ENSMUSG00000073722.3|FC=Missense|CDS=c.27T>A|AA=p.N9K|EN=1/2|DS=-160|P=chr1:26681814-26687460|ST=-|CL=4146|LV=2|GT=protein_coding|TT=protein_coding											On	Retained	QUAL=10430.42;BaseQRankSum=14.395;Dels=0.00;FS=0.000;HRun=2;HaplotypeScore=3.8854;MQ=59.99;MQ0=0;QD=5.97;ReadPosRankSum=-1.320;SB=-5384.61;	A/T	A/T	A/T	0|1	0|1	0|1	249	250	250	182|67	187|63	194|56	0.2691	0.252	0.224	99	99	99
chr1	75486756	75486756	G	A	SNV	Known	Obsl1	Missense	rs31502068|P=chr1:75486756|ST=+|AL=A/G	CCDS15077.2|GN=Obsl1|GI=98733|FC=Missense|CDS=c.5291C>T|AA=p.T1764M|EN=19/20|DS=-117|P=chr1:75485952-75506224|ST=-|CL=5415|CS=Public	NM_178884.5|GN=Obsl1|GI=98733|FC=Missense|CDS=c.5291C>T|AA=p.T1764M|EN=19/20|DS=-117|P=chr1:75485825-75506452|ST=-|CL=5415|PD=obscurin-like protein 1 isoform 1	obscurin-like protein 1 isoform 1	ENSMUST00000113567.8|GN=Obsl1|GI=ENSMUSG00000026211.17|FC=Missense|CDS=c.5291C>T|AA=p.T1764M|EN=19/20|DS=-117|P=chr1:75485825-75506361|ST=-|CL=5415|LV=2|GT=protein_coding|TT=protein_coding				I-set|P=chr1:75486671-75486886				P=chr1:75486634-75486912|lod=351|SC=627	P=chr1:75486657-75486811|lod=361|SC=612	P=chr1:75486747-75486766|lod=100|SC=451	On	Retained	QUAL=17617.09;BaseQRankSum=-2.834;Dels=0.00;FS=1.126;HRun=0;HaplotypeScore=2.6396;MQ=60.00;MQ0=0;QD=18.86;ReadPosRankSum=-1.355;SB=-10479.79;	A/A	G/A	G/A	1|1	0|1	0|1	122	105	188	0|122	52|52	86|102	1	0.5	0.5426	99	99	99
chr1	85085131	85085131	G	A	SNV	Known	AC167036.3	Missense	rs108915935|P=chr1:85085131|ST=-|AL=C/T, rs1133194835|P=chr1:85085131|ST=+|AL=A/G				ENSMUST00000161724.7|GN=AC167036.3|GI=ENSMUSG00000089844.7|FC=Missense|CDS=c.611C>T|AA=p.A204V|EN=7/8|DS=+14|P=chr1:85083069-85109449|ST=-|CL=648|LV=2|GT=protein_coding|TT=protein_coding					P=chr1:85076634-85110495|OP=chr1_GL456210_random:1-42405|ST=-|FM=0.9881|FMWI=0.9868, P=chr1:85079482-85091661|OP=chr1_GL456210_random:157504-169724|ST=+|FM=0.9829|FMWI=0.9811, P=chr1:85064539-85094149|OP=chr1:85617041-85643266|ST=-|FM=0.9826|FMWI=0.9805, P=chr1:85064539-85094149|OP=chr1_GL456221_random:122461-149201|ST=-|FM=0.9811|FMWI=0.9794, P=chr1:85064539-85094149|OP=chr1_GL456212_random:5798…						On	Questionable	QUAL=5683.88;BaseQRankSum=-21.450;Dels=0.00;FS=0.000;HRun=0;HaplotypeScore=4.5624;MQ=41.77;MQ0=98;QD=4.20;ReadPosRankSum=4.752;SB=-2474.25;	G/A	G/A	G/A	0|1	0|1	0|1	192	210	192	145|47	150|60	141|51	0.2448	0.2857	0.2656	99	99	99
chr1	85099620	85099620	G	A	SNV	Known	A530032D15Rik,AC167036.3,Gm10553	Missense	rs1133766107|P=chr1:85099620|ST=+|AL=A/G	CCDS15107.1|GN=A530032D15Rik|GI=381287|FC=Missense|CDS=c.224C>T|AA=p.A75V|EN=3/7|DS=+29|P=chr1:85088778-85109368|ST=-|CL=636|CS=Public	NM_213615.2|GN=A530032D15Rik|GI=381287|FC=Missense|CDS=c.224C>T|AA=p.A75V|EN=3/7|DS=+29|P=chr1:85088139-85109853|ST=-|CL=636|PD=SP140 nuclear body protein family member	SP140 nuclear body protein family member	ENSMUST00000161724.7|GN=AC167036.3|GI=ENSMUSG00000089844.7|FC=Missense|CDS=c.224C>T|AA=p.A75V|EN=3/8|DS=+29|P=chr1:85083069-85109449|ST=-|CL=648|LV=2|GT=protein_coding|TT=protein_coding, ENSMUST00000160792.7|GN=AC167036.3|GI=ENSMUSG00000089844.7|FC=Missense|CDS=c.224C>T|AA=p.A75V|EN=3/7|DS=+29|P=chr1:85088407-85109853|ST=-|CL=636|LV=2|GT=protein_coding|TT=protein_coding, ENSMUST00000097669.1|GN=G…				Sp100|P=chr1:85099487-85100651	P=chr1:85076634-85110495|OP=chr1_GL456210_random:1-42405|ST=-|FM=0.9881|FMWI=0.9868, P=chr1:85098110-85110537|OP=chr1:85600001-85612275|ST=-|FM=0.9863|FMWI=0.9843, P=chr1:85094146-85112467|OP=chr1_GL456210_random:112315-130311|ST=-|FM=0.9795|FMWI=0.9773, P=chr1:85094146-85112467|OP=chr1:85254363-85273085|ST=+|FM=0.9791|FMWI=0.9766, P=chr1:85094146-85112467|OP=chr1_GL456211_random:164429-182432|ST…						On	Questionable	QUAL=2982.70;BaseQRankSum=-19.578;Dels=0.00;FS=114.426;HRun=0;HaplotypeScore=1.8508;MQ=36.92;MQ0=418;QD=2.25;ReadPosRankSum=-10.871;SB=-23.23;	G/A	G/A	G/A	0|1	0|1	0|1	158	209	192	91|67	113|96	93|99	0.4241	0.4593	0.5156	99	99	99
chr1	85100312	85100312	A	G	SNV	Known	A530032D15Rik,AC167036.3,Gm10553	Missense	rs1133131740|P=chr1:85100312|ST=+|AL=A/G	CCDS15107.1|GN=A530032D15Rik|GI=381287|FC=Intron|EN=2:3/7|DS=+220|P=chr1:85088778-85109368|ST=-|CL=636|CS=Public	NM_213615.2|GN=A530032D15Rik|GI=381287|FC=Intron|EN=2:3/7|DS=+220|P=chr1:85088139-85109853|ST=-|CL=636|PD=SP140 nuclear body protein family member	SP140 nuclear body protein family member	ENSMUST00000097669.1|GN=Gm10553|GI=ENSMUSG00000073631.1|FC=Missense|CDS=c.149A>G|AA=p.Y50C|EN=1/1|P=chr1:85100164-85100535|ST=+|CL=372|LV=3|GT=protein_coding|TT=protein_coding, ENSMUST00000161724.7|GN=AC167036.3|GI=ENSMUSG00000089844.7|FC=Intron|EN=2:3/8|DS=+220|P=chr1:85083069-85109449|ST=-|CL=648|LV=2|GT=protein_coding|TT=protein_coding, ENSMUST00000160792.7|GN=AC167036.3|GI=ENSMUSG00000089844.…					P=chr1:85076634-85110495|OP=chr1_GL456210_random:1-42405|ST=-|FM=0.9881|FMWI=0.9868, P=chr1:85098110-85110537|OP=chr1:85600001-85612275|ST=-|FM=0.9863|FMWI=0.9843, P=chr1:85094146-85112467|OP=chr1_GL456210_random:112315-130311|ST=-|FM=0.9795|FMWI=0.9773, P=chr1:85094146-85112467|OP=chr1:85254363-85273085|ST=+|FM=0.9791|FMWI=0.9766, P=chr1:85094146-85112467|OP=chr1_GL456211_random:164429-182432|ST…						On	Questionable	QUAL=6647.20;BaseQRankSum=27.606;Dels=0.01;FS=274.094;HRun=0;HaplotypeScore=21.0574;MQ=42.51;MQ0=191;QD=3.80;ReadPosRankSum=-15.829;SB=-136.48;	A/G	A/G	A/G	0|1	0|1	0|1	250	244	250	155|95	156|88	169|81	0.38	0.3607	0.324	99	99	99
chr1	85100420	85100420	A	G	SNV	Known	A530032D15Rik,AC167036.3,Gm10553	Missense	rs48441394|P=chr1:85100420|ST=+|AL=A/G	CCDS15107.1|GN=A530032D15Rik|GI=381287|FC=Intron|EN=2:3/7|DS=+112|P=chr1:85088778-85109368|ST=-|CL=636|CS=Public	NM_213615.2|GN=A530032D15Rik|GI=381287|FC=Intron|EN=2:3/7|DS=+112|P=chr1:85088139-85109853|ST=-|CL=636|PD=SP140 nuclear body protein family member	SP140 nuclear body protein family member	ENSMUST00000097669.1|GN=Gm10553|GI=ENSMUSG00000073631.1|FC=Missense|CDS=c.257A>G|AA=p.D86G|EN=1/1|P=chr1:85100164-85100535|ST=+|CL=372|LV=3|GT=protein_coding|TT=protein_coding, ENSMUST00000161724.7|GN=AC167036.3|GI=ENSMUSG00000089844.7|FC=Intron|EN=2:3/8|DS=+112|P=chr1:85083069-85109449|ST=-|CL=648|LV=2|GT=protein_coding|TT=protein_coding, ENSMUST00000160792.7|GN=AC167036.3|GI=ENSMUSG00000089844.…					P=chr1:85076634-85110495|OP=chr1_GL456210_random:1-42405|ST=-|FM=0.9881|FMWI=0.9868, P=chr1:85098110-85110537|OP=chr1:85600001-85612275|ST=-|FM=0.9863|FMWI=0.9843, P=chr1:85094146-85112467|OP=chr1_GL456210_random:112315-130311|ST=-|FM=0.9795|FMWI=0.9773, P=chr1:85094146-85112467|OP=chr1:85254363-85273085|ST=+|FM=0.9791|FMWI=0.9766, P=chr1:85094146-85112467|OP=chr1_GL456211_random:164429-182432|ST…						On	Retained	QUAL=4989.93;BaseQRankSum=24.256;Dels=0.00;FS=7.224;HRun=1;HaplotypeScore=4.0077;MQ=42.53;MQ0=106;QD=2.87;ReadPosRankSum=3.541;SB=-2265.19;	A/G	A/G	A/G	0|1	0|1	0|1	247	247	250	187|60	192|55	193|57	0.2429	0.2227	0.228	99	99	99
chr1	85100449	85100449	T	C	SNV	Known	A530032D15Rik,AC167036.3,Gm10553	Missense	rs49460044|P=chr1:85100449|ST=+|AL=C/T	CCDS15107.1|GN=A530032D15Rik|GI=381287|FC=Intron|EN=2:3/7|DS=+83|P=chr1:85088778-85109368|ST=-|CL=636|CS=Public	NM_213615.2|GN=A530032D15Rik|GI=381287|FC=Intron|EN=2:3/7|DS=+83|P=chr1:85088139-85109853|ST=-|CL=636|PD=SP140 nuclear body protein family member	SP140 nuclear body protein family member	ENSMUST00000097669.1|GN=Gm10553|GI=ENSMUSG00000073631.1|FC=Missense|CDS=c.286T>C|AA=p.S96P|EN=1/1|P=chr1:85100164-85100535|ST=+|CL=372|LV=3|GT=protein_coding|TT=protein_coding, ENSMUST00000161724.7|GN=AC167036.3|GI=ENSMUSG00000089844.7|FC=Intron|EN=2:3/8|DS=+83|P=chr1:85083069-85109449|ST=-|CL=648|LV=2|GT=protein_coding|TT=protein_coding, ENSMUST00000160792.7|GN=AC167036.3|GI=ENSMUSG00000089844.7…					P=chr1:85076634-85110495|OP=chr1_GL456210_random:1-42405|ST=-|FM=0.9881|FMWI=0.9868, P=chr1:85098110-85110537|OP=chr1:85600001-85612275|ST=-|FM=0.9863|FMWI=0.9843, P=chr1:85094146-85112467|OP=chr1_GL456210_random:112315-130311|ST=-|FM=0.9795|FMWI=0.9773, P=chr1:85094146-85112467|OP=chr1:85254363-85273085|ST=+|FM=0.9791|FMWI=0.9766, P=chr1:85094146-85112467|OP=chr1_GL456211_random:164429-182432|ST…						On	Questionable	QUAL=18624.35;BaseQRankSum=30.119;Dels=0.00;FS=2.263;HRun=1;HaplotypeScore=2.6557;MQ=40.91;MQ0=139;QD=10.75;ReadPosRankSum=11.644;SB=-9406.69;	T/C	T/C	T/C	0|1	0|1	0|1	237	250	250	88|149	99|151	93|157	0.6287	0.604	0.628	99	99	99
chr1	85100560	85100560	C	T	SNV	Novel	A530032D15Rik,AC167036.3,Gm10553	Missense		CCDS15107.1|GN=A530032D15Rik|GI=381287|FC=Missense|CDS=c.167G>A|AA=p.R56Q|EN=2/7|DS=-29|P=chr1:85088778-85109368|ST=-|CL=636|CS=Public	NM_213615.2|GN=A530032D15Rik|GI=381287|FC=Missense|CDS=c.167G>A|AA=p.R56Q|EN=2/7|DS=-29|P=chr1:85088139-85109853|ST=-|CL=636|PD=SP140 nuclear body protein family member	SP140 nuclear body protein family member	ENSMUST00000161724.7|GN=AC167036.3|GI=ENSMUSG00000089844.7|FC=Missense|CDS=c.167G>A|AA=p.R56Q|EN=2/8|DS=-29|P=chr1:85083069-85109449|ST=-|CL=648|LV=2|GT=protein_coding|TT=protein_coding, ENSMUST00000160792.7|GN=AC167036.3|GI=ENSMUSG00000089844.7|FC=Missense|CDS=c.167G>A|AA=p.R56Q|EN=2/7|DS=-29|P=chr1:85088407-85109853|ST=-|CL=636|LV=2|GT=protein_coding|TT=protein_coding, ENSMUST00000097669.1|GN=G…				Sp100|P=chr1:85099487-85100651	P=chr1:85076634-85110495|OP=chr1_GL456210_random:1-42405|ST=-|FM=0.9881|FMWI=0.9868, P=chr1:85098110-85110537|OP=chr1:85600001-85612275|ST=-|FM=0.9863|FMWI=0.9843, P=chr1:85094146-85112467|OP=chr1_GL456210_random:112315-130311|ST=-|FM=0.9795|FMWI=0.9773, P=chr1:85094146-85112467|OP=chr1:85254363-85273085|ST=+|FM=0.9791|FMWI=0.9766, P=chr1:85094146-85112467|OP=chr1_GL456211_random:164429-182432|ST…						On	Questionable	QUAL=411.76;BaseQRankSum=7.499;Dels=0.00;FS=59.481;HRun=1;HaplotypeScore=14.1283;MQ=18.73;MQ0=1210;QD=0.24;ReadPosRankSum=2.268;SB=-0.27;	C/T	C/T	C/T	0|1	0|1	0|1	250	250	250	233|17	238|12	233|17	0.068	0.048	0.068	93.32	21.24	82.06
chr1	85100567	85100567	G	A	SNV	Known	A530032D15Rik,AC167036.3,Gm10553	Nonsense	rs1131701193|P=chr1:85100567|ST=+|AL=A/G	CCDS15107.1|GN=A530032D15Rik|GI=381287|FC=Nonsense|CDS=c.160C>T|AA=p.R54*|EN=2/7|DS=-36|P=chr1:85088778-85109368|ST=-|CL=636|CS=Public	NM_213615.2|GN=A530032D15Rik|GI=381287|FC=Nonsense|CDS=c.160C>T|AA=p.R54*|EN=2/7|DS=-36|P=chr1:85088139-85109853|ST=-|CL=636|PD=SP140 nuclear body protein family member	SP140 nuclear body protein family member	ENSMUST00000161724.7|GN=AC167036.3|GI=ENSMUSG00000089844.7|FC=Nonsense|CDS=c.160C>T|AA=p.R54*|EN=2/8|DS=-36|P=chr1:85083069-85109449|ST=-|CL=648|LV=2|GT=protein_coding|TT=protein_coding, ENSMUST00000160792.7|GN=AC167036.3|GI=ENSMUSG00000089844.7|FC=Nonsense|CDS=c.160C>T|AA=p.R54*|EN=2/7|DS=-36|P=chr1:85088407-85109853|ST=-|CL=636|LV=2|GT=protein_coding|TT=protein_coding, ENSMUST00000097669.1|GN=G…				Sp100|P=chr1:85099487-85100651	P=chr1:85076634-85110495|OP=chr1_GL456210_random:1-42405|ST=-|FM=0.9881|FMWI=0.9868, P=chr1:85098110-85110537|OP=chr1:85600001-85612275|ST=-|FM=0.9863|FMWI=0.9843, P=chr1:85094146-85112467|OP=chr1_GL456210_random:112315-130311|ST=-|FM=0.9795|FMWI=0.9773, P=chr1:85094146-85112467|OP=chr1:85254363-85273085|ST=+|FM=0.9791|FMWI=0.9766, P=chr1:85094146-85112467|OP=chr1_GL456211_random:164429-182432|ST…			P=chr1:85100561-85100588|lod=19|SC=288			On	Questionable	QUAL=3196.16;BaseQRankSum=-5.570;Dels=0.00;FS=169.963;HRun=2;HaplotypeScore=11.4971;MQ=16.09;MQ0=1286;QD=1.83;ReadPosRankSum=3.407;SB=-0.01;	G/A	G/A	G/A	0|1	0|1	0|1	250	250	250	181|69	200|50	176|74	0.276	0.2	0.296	99	99	99
chr1	85100636	85100636	G	T	SNV	Known	A530032D15Rik,AC167036.3,Gm10553	Missense	rs1132060026|P=chr1:85100636|ST=+|AL=G/T	CCDS15107.1|GN=A530032D15Rik|GI=381287|FC=Missense|CDS=c.91C>A|AA=p.H31N|EN=2/7|DS=+59|P=chr1:85088778-85109368|ST=-|CL=636|CS=Public	NM_213615.2|GN=A530032D15Rik|GI=381287|FC=Missense|CDS=c.91C>A|AA=p.H31N|EN=2/7|DS=+59|P=chr1:85088139-85109853|ST=-|CL=636|PD=SP140 nuclear body protein family member	SP140 nuclear body protein family member	ENSMUST00000161724.7|GN=AC167036.3|GI=ENSMUSG00000089844.7|FC=Missense|CDS=c.91C>A|AA=p.H31N|EN=2/8|DS=+59|P=chr1:85083069-85109449|ST=-|CL=648|LV=2|GT=protein_coding|TT=protein_coding, ENSMUST00000160792.7|GN=AC167036.3|GI=ENSMUSG00000089844.7|FC=Missense|CDS=c.91C>A|AA=p.H31N|EN=2/7|DS=+59|P=chr1:85088407-85109853|ST=-|CL=636|LV=2|GT=protein_coding|TT=protein_coding, ENSMUST00000097669.1|GN=Gm1…				Sp100|P=chr1:85099487-85100651	P=chr1:85076634-85110495|OP=chr1_GL456210_random:1-42405|ST=-|FM=0.9881|FMWI=0.9868, P=chr1:85098110-85110537|OP=chr1:85600001-85612275|ST=-|FM=0.9863|FMWI=0.9843, P=chr1:85094146-85112467|OP=chr1_GL456210_random:112315-130311|ST=-|FM=0.9795|FMWI=0.9773, P=chr1:85094146-85112467|OP=chr1:85254363-85273085|ST=+|FM=0.9791|FMWI=0.9766, P=chr1:85094146-85112467|OP=chr1_GL456211_random:164429-182432|ST…						On	Questionable	QUAL=199.05;BaseQRankSum=-8.080;Dels=0.00;FS=13.136;HRun=1;HaplotypeScore=0.3486;MQ=9.49;MQ0=1531;QD=0.20;ReadPosRankSum=0.310;SB=0.04;	G/T	G/T	G/T	0|1	0|1	0|1	250	250	250	242|8	244|6	241|9	0.032	0.024	0.036	74.07	46.71	66.79
chr1	85100672	85100672	C	T	SNV	Known	A530032D15Rik,AC167036.3,Gm10553	Missense	rs1134240239|P=chr1:85100672|ST=+|AL=C/T	CCDS15107.1|GN=A530032D15Rik|GI=381287|FC=Missense|CDS=c.55G>A|AA=p.E19K|EN=2/7|DS=+23|P=chr1:85088778-85109368|ST=-|CL=636|CS=Public	NM_213615.2|GN=A530032D15Rik|GI=381287|FC=Missense|CDS=c.55G>A|AA=p.E19K|EN=2/7|DS=+23|P=chr1:85088139-85109853|ST=-|CL=636|PD=SP140 nuclear body protein family member	SP140 nuclear body protein family member	ENSMUST00000161724.7|GN=AC167036.3|GI=ENSMUSG00000089844.7|FC=Missense|CDS=c.55G>A|AA=p.E19K|EN=2/8|DS=+23|P=chr1:85083069-85109449|ST=-|CL=648|LV=2|GT=protein_coding|TT=protein_coding, ENSMUST00000160792.7|GN=AC167036.3|GI=ENSMUSG00000089844.7|FC=Missense|CDS=c.55G>A|AA=p.E19K|EN=2/7|DS=+23|P=chr1:85088407-85109853|ST=-|CL=636|LV=2|GT=protein_coding|TT=protein_coding, ENSMUST00000097669.1|GN=Gm1…					P=chr1:85076634-85110495|OP=chr1_GL456210_random:1-42405|ST=-|FM=0.9881|FMWI=0.9868, P=chr1:85098110-85110537|OP=chr1:85600001-85612275|ST=-|FM=0.9863|FMWI=0.9843, P=chr1:85094146-85112467|OP=chr1_GL456210_random:112315-130311|ST=-|FM=0.9795|FMWI=0.9773, P=chr1:85094146-85112467|OP=chr1:85254363-85273085|ST=+|FM=0.9791|FMWI=0.9766, P=chr1:85094146-85112467|OP=chr1_GL456211_random:164429-182432|ST…						On	Questionable	QUAL=1398.30;BaseQRankSum=-9.699;Dels=0.00;FS=36.377;HRun=2;HaplotypeScore=2.9571;MQ=8.15;MQ0=1564;QD=0.81;ReadPosRankSum=-0.012;SB=-107.59;	C/T	C/T	C/T	0|1	0|1	0|1	241	245	249	214|27	223|22	206|43	0.112	0.0898	0.1727	98.49	99	99
chr1	85112482	85112482	G	A	SNV	Novel	AC167036.4,AC123856.2	Missense					ENSMUST00000162421.1|GN=AC123856.2|GI=ENSMUSG00000052477.15|FC=Missense|CDS=c.371C>T|AA=p.A124V|EN=3/3|DS=+128|P=chr1:85112418-85262070|ST=-|CL=408|LV=2|GT=protein_coding|TT=protein_coding, ENSMUST00000161267.7|GN=AC123856.2|GI=ENSMUSG00000052477.15|FC=Missense|CDS=c.323C>T|AA=p.A108V|EN=3/3|DS=+128|P=chr1:85112267-85270178|ST=-|CL=360|LV=2|GT=protein_coding|TT=protein_coding, ENSMUST00000093501.…				Sp100|P=chr1:85112463-85260856							Near	Questionable	QUAL=1999.76;BaseQRankSum=-16.689;Dels=0.00;FS=1.267;HRun=0;HaplotypeScore=27.9896;MQ=56.94;MQ0=2;QD=1.15;ReadPosRankSum=0.296;SB=-897.27;	G/A	G/A	G/A	0|1	0|1	0|1	250	250	250	225|24	217|33	229|21	0.0964	0.132	0.084	99	99	99
chr1	85112557	85112557	T	C	SNV	Known	AC167036.4,AC123856.2	Missense	rs50699272|P=chr1:85112557|ST=-|AL=A/G				ENSMUST00000162421.1|GN=AC123856.2|GI=ENSMUSG00000052477.15|FC=Missense|CDS=c.296A>G|AA=p.D99G|EN=3/3|DS=+53|P=chr1:85112418-85262070|ST=-|CL=408|LV=2|GT=protein_coding|TT=protein_coding, ENSMUST00000161267.7|GN=AC123856.2|GI=ENSMUSG00000052477.15|FC=Missense|CDS=c.248A>G|AA=p.D83G|EN=3/3|DS=+53|P=chr1:85112267-85270178|ST=-|CL=360|LV=2|GT=protein_coding|TT=protein_coding, ENSMUST00000093501.9|GN…				Sp100|P=chr1:85112463-85260856							On	Questionable	QUAL=1112.13;BaseQRankSum=17.387;Dels=0.00;FS=3.587;HRun=1;HaplotypeScore=57.0813;MQ=48.54;MQ0=5;QD=0.80;ReadPosRankSum=1.933;SB=-365.91;	T/C	T/T	T/C	0|1	0|0	0|1	215	206	245	192|23	198|7	226|19	0.107	0.0341	0.0776	99	99	65.26
chr1	85112576	85112576	G	C	SNV	Known	AC167036.4,AC123856.2	Missense	rs48445685|P=chr1:85112576|ST=-|AL=C/G, rs239732408|P=chr1:85112576|ST=+|AL=C/G				ENSMUST00000162421.1|GN=AC123856.2|GI=ENSMUSG00000052477.15|FC=Missense|CDS=c.277C>G|AA=p.L93V|EN=3/3|DS=+34|P=chr1:85112418-85262070|ST=-|CL=408|LV=2|GT=protein_coding|TT=protein_coding, ENSMUST00000161267.7|GN=AC123856.2|GI=ENSMUSG00000052477.15|FC=Missense|CDS=c.229C>G|AA=p.L77V|EN=3/3|DS=+34|P=chr1:85112267-85270178|ST=-|CL=360|LV=2|GT=protein_coding|TT=protein_coding, ENSMUST00000093501.9|GN…				Sp100|P=chr1:85112463-85260856							On	Questionable	QUAL=35700.23;BaseQRankSum=-2.514;Dels=0.00;FS=181.807;HRun=0;HaplotypeScore=32.5774;MQ=47.04;MQ0=6;QD=22.81;ReadPosRankSum=-4.168;SB=-7280.98;	G/C	G/C	G/C	0|1	0|1	0|1	207	202	245	53|154	57|145	66|179	0.744	0.7178	0.7306	99	99	99
chr1	85246950	85246950	G	A	SNV	Known	C130026I21Rik,AC123856.2,AC123856.7	Missense	rs1135186077|P=chr1:85246950|ST=+|AL=A/G	CCDS35636.1|GN=C130026I21Rik|GI=620078|FC=Missense|CDS=c.863C>T|AA=p.S288L|EN=8/8|DS=+187|P=chr1:85246937-85270064|ST=-|CL=876|CS=Public, CCDS15109.1|GN=C130026I21Rik|GI=620078|FC=Missense|CDS=c.779C>T|AA=p.S260L|EN=7/7|DS=+187|P=chr1:85246937-85270064|ST=-|CL=792|CS=Public	NM_175219.3|GN=C130026I21Rik|GI=620078|FC=Missense|CDS=c.863C>T|AA=p.S288L|EN=8/8|DS=+187|P=chr1:85246344-85270566|ST=-|CL=876|PD=SP140 nuclear body protein family member isoform 1, NM_001037909.3|GN=C130026I21Rik|GI=620078|FC=Missense|CDS=c.779C>T|AA=p.S260L|EN=7/7|DS=+187|P=chr1:85246344-85270566|ST=-|CL=792|PD=SP140 nuclear body protein family member isoform 2	SP140 nuclear body protein family member isoform 1, SP140 nuclear body protein family member isoform 2	ENSMUST00000093506.11|GN=AC123856.2|GI=ENSMUSG00000052477.15|FC=Missense|CDS=c.863C>T|AA=p.S288L|EN=8/8|DS=+187|P=chr1:85246344-85270543|ST=-|CL=876|LV=2|GT=protein_coding|TT=protein_coding, ENSMUST00000064341.8|GN=AC123856.2|GI=ENSMUSG00000052477.15|FC=Missense|CDS=c.779C>T|AA=p.S260L|EN=7/7|DS=+187|P=chr1:85246670-85270566|ST=-|CL=792|LV=2|GT=protein_coding|TT=protein_coding, ENSMUST00000162421…	ENSMUST00000166777.3|GN=AC167036.13|GI=ENSMUSG00000091199.9|P=chr1:85156809-85327306|ST=-|LV=2|GT=transcribed_unprocessed_pseudogene|TT=transcribed_unprocessed_pseudogene				P=chr1:85229816-85249191|OP=chr1_GL456212_random:110906-138660|ST=+|FM=0.9824|FMWI=0.9810, P=chr1:85201084-85249191|OP=chr1:85537974-85587107|ST=+|FM=0.9815|FMWI=0.9794, P=chr1:85229816-85304664|OP=chr1_GL456211_random:120460-213381|ST=-|FM=0.9812|FMWI=0.9795, P=chr1:85229816-85249191|OP=chr1_GL456221_random:6143-25490|ST=+|FM=0.9782|FMWI=0.9761, P=chr1:85229816-85249191|OP=chr1:85281917-85301288…						On	Retained	QUAL=3944.86;BaseQRankSum=6.176;Dels=0.00;FS=2.476;HRun=1;HaplotypeScore=5.0460;MQ=49.23;MQ0=5;QD=2.26;ReadPosRankSum=-0.179;SB=-1516.04;	G/A	G/A	G/A	0|1	0|1	0|1	250	249	250	210|40	198|49	228|22	0.16	0.1984	0.088	99	99	75.47
chr1	85247125	85247125	G	C	SNV	Known	C130026I21Rik,AC123856.2,AC123856.7	Missense	rs108274266|P=chr1:85247125|ST=+|AL=C/G	CCDS35636.1|GN=C130026I21Rik|GI=620078|FC=Missense|CDS=c.688C>G|AA=p.P230A|EN=8/8|DS=+12|P=chr1:85246937-85270064|ST=-|CL=876|CS=Public, CCDS15109.1|GN=C130026I21Rik|GI=620078|FC=Missense|CDS=c.604C>G|AA=p.P202A|EN=7/7|DS=+12|P=chr1:85246937-85270064|ST=-|CL=792|CS=Public	NM_175219.3|GN=C130026I21Rik|GI=620078|FC=Missense|CDS=c.688C>G|AA=p.P230A|EN=8/8|DS=+12|P=chr1:85246344-85270566|ST=-|CL=876|PD=SP140 nuclear body protein family member isoform 1, NM_001037909.3|GN=C130026I21Rik|GI=620078|FC=Missense|CDS=c.604C>G|AA=p.P202A|EN=7/7|DS=+12|P=chr1:85246344-85270566|ST=-|CL=792|PD=SP140 nuclear body protein family member isoform 2	SP140 nuclear body protein family member isoform 1, SP140 nuclear body protein family member isoform 2	ENSMUST00000093506.11|GN=AC123856.2|GI=ENSMUSG00000052477.15|FC=Missense|CDS=c.688C>G|AA=p.P230A|EN=8/8|DS=+12|P=chr1:85246344-85270543|ST=-|CL=876|LV=2|GT=protein_coding|TT=protein_coding, ENSMUST00000064341.8|GN=AC123856.2|GI=ENSMUSG00000052477.15|FC=Missense|CDS=c.604C>G|AA=p.P202A|EN=7/7|DS=+12|P=chr1:85246670-85270566|ST=-|CL=792|LV=2|GT=protein_coding|TT=protein_coding, ENSMUST00000162421.1…	ENSMUST00000166777.3|GN=AC167036.13|GI=ENSMUSG00000091199.9|P=chr1:85156809-85327306|ST=-|LV=2|GT=transcribed_unprocessed_pseudogene|TT=transcribed_unprocessed_pseudogene				P=chr1:85229816-85249191|OP=chr1_GL456212_random:110906-138660|ST=+|FM=0.9824|FMWI=0.9810, P=chr1:85201084-85249191|OP=chr1:85537974-85587107|ST=+|FM=0.9815|FMWI=0.9794, P=chr1:85229816-85304664|OP=chr1_GL456211_random:120460-213381|ST=-|FM=0.9812|FMWI=0.9795, P=chr1:85229816-85249191|OP=chr1_GL456221_random:6143-25490|ST=+|FM=0.9782|FMWI=0.9761, P=chr1:85229816-85249191|OP=chr1:85281917-85301288…						On	Questionable	QUAL=6484.29;BaseQRankSum=-0.556;Dels=0.00;FS=8.263;HRun=0;HaplotypeScore=30.0477;MQ=50.01;MQ0=148;QD=3.76;ReadPosRankSum=-0.049;SB=-2175.72;	G/C	G/C	G/C	0|1	0|1	0|1	250	241	249	202|48	200|41	191|58	0.192	0.1701	0.2329	99	99	99
chr1	85247131	85247131	G	C	SNV	Known	C130026I21Rik,AC123856.2,AC123856.7	Missense	rs108163989|P=chr1:85247131|ST=+|AL=C/G, rs581203876|P=chr1:85247131|ST=+|AL=C/G	CCDS35636.1|GN=C130026I21Rik|GI=620078|FC=Missense|CDS=c.682C>G|AA=p.P228A|EN=8/8|DS=+6|P=chr1:85246937-85270064|ST=-|CL=876|CS=Public, CCDS15109.1|GN=C130026I21Rik|GI=620078|FC=Missense|CDS=c.598C>G|AA=p.P200A|EN=7/7|DS=+6|P=chr1:85246937-85270064|ST=-|CL=792|CS=Public	NM_175219.3|GN=C130026I21Rik|GI=620078|FC=Missense|CDS=c.682C>G|AA=p.P228A|EN=8/8|DS=+6|P=chr1:85246344-85270566|ST=-|CL=876|PD=SP140 nuclear body protein family member isoform 1, NM_001037909.3|GN=C130026I21Rik|GI=620078|FC=Missense|CDS=c.598C>G|AA=p.P200A|EN=7/7|DS=+6|P=chr1:85246344-85270566|ST=-|CL=792|PD=SP140 nuclear body protein family member isoform 2	SP140 nuclear body protein family member isoform 1, SP140 nuclear body protein family member isoform 2	ENSMUST00000093506.11|GN=AC123856.2|GI=ENSMUSG00000052477.15|FC=Missense|CDS=c.682C>G|AA=p.P228A|EN=8/8|DS=+6|P=chr1:85246344-85270543|ST=-|CL=876|LV=2|GT=protein_coding|TT=protein_coding, ENSMUST00000064341.8|GN=AC123856.2|GI=ENSMUSG00000052477.15|FC=Missense|CDS=c.598C>G|AA=p.P200A|EN=7/7|DS=+6|P=chr1:85246670-85270566|ST=-|CL=792|LV=2|GT=protein_coding|TT=protein_coding, ENSMUST00000162421.1|G…	ENSMUST00000166777.3|GN=AC167036.13|GI=ENSMUSG00000091199.9|P=chr1:85156809-85327306|ST=-|LV=2|GT=transcribed_unprocessed_pseudogene|TT=transcribed_unprocessed_pseudogene				P=chr1:85229816-85249191|OP=chr1_GL456212_random:110906-138660|ST=+|FM=0.9824|FMWI=0.9810, P=chr1:85201084-85249191|OP=chr1:85537974-85587107|ST=+|FM=0.9815|FMWI=0.9794, P=chr1:85229816-85304664|OP=chr1_GL456211_random:120460-213381|ST=-|FM=0.9812|FMWI=0.9795, P=chr1:85229816-85249191|OP=chr1_GL456221_random:6143-25490|ST=+|FM=0.9782|FMWI=0.9761, P=chr1:85229816-85249191|OP=chr1:85281917-85301288…						On	Questionable	QUAL=12336.79;BaseQRankSum=-5.279;Dels=0.00;FS=1.873;HRun=1;HaplotypeScore=29.6248;MQ=49.97;MQ0=147;QD=7.16;ReadPosRankSum=-9.183;SB=-4867.68;	G/C	G/C	G/C	0|1	0|1	0|1	246	242	249	152|94	159|83	135|113	0.3821	0.343	0.4556	99	99	99
chr1	85254186	85254186	A	G	SNV	Known	C130026I21Rik,AC123856.2,AC123856.7	Splice acceptor site	rs1133292046|P=chr1:85254186|ST=+|AL=A/G	CCDS35636.1|GN=C130026I21Rik|GI=620078|FC=Splice acceptor site|EN=5:6/8|DS=-3|P=chr1:85246937-85270064|ST=-|CL=876|CS=Public, CCDS15109.1|GN=C130026I21Rik|GI=620078|FC=Splice acceptor site|EN=4:5/7|DS=-3|P=chr1:85246937-85270064|ST=-|CL=792|CS=Public	NM_175219.3|GN=C130026I21Rik|GI=620078|FC=Splice acceptor site|EN=5:6/8|DS=-3|P=chr1:85246344-85270566|ST=-|CL=876|PD=SP140 nuclear body protein family member isoform 1, NM_001037909.3|GN=C130026I21Rik|GI=620078|FC=Splice acceptor site|EN=4:5/7|DS=-3|P=chr1:85246344-85270566|ST=-|CL=792|PD=SP140 nuclear body protein family member isoform 2	SP140 nuclear body protein family member isoform 1, SP140 nuclear body protein family member isoform 2	ENSMUST00000093506.11|GN=AC123856.2|GI=ENSMUSG00000052477.15|FC=Splice acceptor site|EN=5:6/8|DS=-3|P=chr1:85246344-85270543|ST=-|CL=876|LV=2|GT=protein_coding|TT=protein_coding, ENSMUST00000064341.8|GN=AC123856.2|GI=ENSMUSG00000052477.15|FC=Splice acceptor site|EN=4:5/7|DS=-3|P=chr1:85246670-85270566|ST=-|CL=792|LV=2|GT=protein_coding|TT=protein_coding, ENSMUST00000162421.1|GN=AC123856.2|GI=ENSM…	ENSMUST00000166777.3|GN=AC167036.13|GI=ENSMUSG00000091199.9|P=chr1:85156809-85327306|ST=-|LV=2|GT=transcribed_unprocessed_pseudogene|TT=transcribed_unprocessed_pseudogene				P=chr1:85249492-85307433|OP=chr1_GL456211_random:1-65874|ST=-|FM=0.9899|FMWI=0.9889, P=chr1:85249492-85307433|OP=chr1_GL456221_random:1-57663|ST=-|FM=0.9896|FMWI=0.9885, P=chr1:85249492-85343190|OP=chr1_GL456210_random:42402-134958|ST=-|FM=0.9858|FMWI=0.9844, P=chr1:85229816-85304664|OP=chr1_GL456211_random:120460-213381|ST=-|FM=0.9812|FMWI=0.9795, P=chr1:85249996-85257688|OP=chr1_GL456212_random…						On	Questionable	QUAL=2041.30;BaseQRankSum=13.806;Dels=0.00;FS=14.524;HRun=0;HaplotypeScore=2.8684;MQ=46.42;MQ0=92;QD=2.86;ReadPosRankSum=-0.738;SB=-632.38;	A/G	A/G	A/G	0|1	0|1	0|1	87	92	121	64|23	60|31	76|44	0.2644	0.3407	0.3667	99	99	99
chr1	85257385	85257385	C	T	SNV	Novel	C130026I21Rik,AC123856.2	Splice donor site		CCDS35636.1|GN=C130026I21Rik|GI=620078|FC=Splice donor site|EN=4:5/8|DS=+1|P=chr1:85246937-85270064|ST=-|CL=876|CS=Public, CCDS15109.1|GN=C130026I21Rik|GI=620078|FC=Intron|EN=3:4/7|DS=+2310|P=chr1:85246937-85270064|ST=-|CL=792|CS=Public	NM_175219.3|GN=C130026I21Rik|GI=620078|FC=Splice donor site|EN=4:5/8|DS=+1|P=chr1:85246344-85270566|ST=-|CL=876|PD=SP140 nuclear body protein family member isoform 1, NM_001037909.3|GN=C130026I21Rik|GI=620078|FC=Intron|EN=3:4/7|DS=+2310|P=chr1:85246344-85270566|ST=-|CL=792|PD=SP140 nuclear body protein family member isoform 2	SP140 nuclear body protein family member isoform 1, SP140 nuclear body protein family member isoform 2	ENSMUST00000093506.11|GN=AC123856.2|GI=ENSMUSG00000052477.15|FC=Splice donor site|EN=4:5/8|DS=+1|P=chr1:85246344-85270543|ST=-|CL=876|LV=2|GT=protein_coding|TT=protein_coding, ENSMUST00000064341.8|GN=AC123856.2|GI=ENSMUSG00000052477.15|FC=Intron|EN=3:4/7|DS=+2310|P=chr1:85246670-85270566|ST=-|CL=792|LV=2|GT=protein_coding|TT=protein_coding, ENSMUST00000162421.1|GN=AC123856.2|GI=ENSMUSG00000052477…	ENSMUST00000166777.3|GN=AC167036.13|GI=ENSMUSG00000091199.9|P=chr1:85156809-85327306|ST=-|LV=2|GT=transcribed_unprocessed_pseudogene|TT=transcribed_unprocessed_pseudogene				P=chr1:85249492-85307433|OP=chr1_GL456211_random:1-65874|ST=-|FM=0.9899|FMWI=0.9889, P=chr1:85249492-85307433|OP=chr1_GL456221_random:1-57663|ST=-|FM=0.9896|FMWI=0.9885, P=chr1:85249492-85343190|OP=chr1_GL456210_random:42402-134958|ST=-|FM=0.9858|FMWI=0.9844, P=chr1:85229816-85304664|OP=chr1_GL456211_random:120460-213381|ST=-|FM=0.9812|FMWI=0.9795, P=chr1:85249996-85257688|OP=chr1_GL456212_random…						On	Questionable	QUAL=931.87;BaseQRankSum=-14.721;Dels=0.00;FS=0.333;HRun=0;HaplotypeScore=26.6869;MQ=37.66;MQ0=192;QD=0.93;ReadPosRankSum=-0.448;SB=-614.87;	C/C	C/T	C/T	0|0	0|1	0|1	250	250	247	230|19	219|30	216|30	0.0763	0.1205	0.122	50.14	99	99
chr1	85257449	85257449	G	A	SNV	Novel	C130026I21Rik,AC123856.2	Missense		CCDS35636.1|GN=C130026I21Rik|GI=620078|FC=Missense|CDS=c.388C>T|AA=p.H130Y|EN=4/8|DS=+21|P=chr1:85246937-85270064|ST=-|CL=876|CS=Public, CCDS15109.1|GN=C130026I21Rik|GI=620078|FC=Intron|EN=3:4/7|DS=+2246|P=chr1:85246937-85270064|ST=-|CL=792|CS=Public	NM_175219.3|GN=C130026I21Rik|GI=620078|FC=Missense|CDS=c.388C>T|AA=p.H130Y|EN=4/8|DS=+21|P=chr1:85246344-85270566|ST=-|CL=876|PD=SP140 nuclear body protein family member isoform 1, NM_001037909.3|GN=C130026I21Rik|GI=620078|FC=Intron|EN=3:4/7|DS=+2246|P=chr1:85246344-85270566|ST=-|CL=792|PD=SP140 nuclear body protein family member isoform 2	SP140 nuclear body protein family member isoform 1, SP140 nuclear body protein family member isoform 2	ENSMUST00000093506.11|GN=AC123856.2|GI=ENSMUSG00000052477.15|FC=Missense|CDS=c.388C>T|AA=p.H130Y|EN=4/8|DS=+21|P=chr1:85246344-85270543|ST=-|CL=876|LV=2|GT=protein_coding|TT=protein_coding, ENSMUST00000064341.8|GN=AC123856.2|GI=ENSMUSG00000052477.15|FC=Intron|EN=3:4/7|DS=+2246|P=chr1:85246670-85270566|ST=-|CL=792|LV=2|GT=protein_coding|TT=protein_coding, ENSMUST00000162421.1|GN=AC123856.2|GI=ENSM…	ENSMUST00000166777.3|GN=AC167036.13|GI=ENSMUSG00000091199.9|P=chr1:85156809-85327306|ST=-|LV=2|GT=transcribed_unprocessed_pseudogene|TT=transcribed_unprocessed_pseudogene				P=chr1:85249492-85307433|OP=chr1_GL456211_random:1-65874|ST=-|FM=0.9899|FMWI=0.9889, P=chr1:85249492-85307433|OP=chr1_GL456221_random:1-57663|ST=-|FM=0.9896|FMWI=0.9885, P=chr1:85249492-85343190|OP=chr1_GL456210_random:42402-134958|ST=-|FM=0.9858|FMWI=0.9844, P=chr1:85229816-85304664|OP=chr1_GL456211_random:120460-213381|ST=-|FM=0.9812|FMWI=0.9795, P=chr1:85249996-85257688|OP=chr1_GL456212_random…						On	Questionable	QUAL=83.25;BaseQRankSum=-13.300;Dels=0.00;FS=11.782;HRun=1;HaplotypeScore=15.5250;MQ=33.70;MQ0=230;QD=0.21;ReadPosRankSum=0.758;SB=-135.01;	G/G	G/G	G/A	0|0	0|0	0|1	198	186	204	188|10	170|16	184|20	0.0505	0.086	0.098	99	6.88	85.08
chr1	85257458	85257458	G	A	SNV	Known	C130026I21Rik,AC123856.2	Missense	rs108452338|P=chr1:85257458|ST=+|AL=A/G	CCDS35636.1|GN=C130026I21Rik|GI=620078|FC=Missense|CDS=c.379C>T|AA=p.H127Y|EN=4/8|DS=+12|P=chr1:85246937-85270064|ST=-|CL=876|CS=Public, CCDS15109.1|GN=C130026I21Rik|GI=620078|FC=Intron|EN=3:4/7|DS=+2237|P=chr1:85246937-85270064|ST=-|CL=792|CS=Public	NM_175219.3|GN=C130026I21Rik|GI=620078|FC=Missense|CDS=c.379C>T|AA=p.H127Y|EN=4/8|DS=+12|P=chr1:85246344-85270566|ST=-|CL=876|PD=SP140 nuclear body protein family member isoform 1, NM_001037909.3|GN=C130026I21Rik|GI=620078|FC=Intron|EN=3:4/7|DS=+2237|P=chr1:85246344-85270566|ST=-|CL=792|PD=SP140 nuclear body protein family member isoform 2	SP140 nuclear body protein family member isoform 1, SP140 nuclear body protein family member isoform 2	ENSMUST00000093506.11|GN=AC123856.2|GI=ENSMUSG00000052477.15|FC=Missense|CDS=c.379C>T|AA=p.H127Y|EN=4/8|DS=+12|P=chr1:85246344-85270543|ST=-|CL=876|LV=2|GT=protein_coding|TT=protein_coding, ENSMUST00000064341.8|GN=AC123856.2|GI=ENSMUSG00000052477.15|FC=Intron|EN=3:4/7|DS=+2237|P=chr1:85246670-85270566|ST=-|CL=792|LV=2|GT=protein_coding|TT=protein_coding, ENSMUST00000162421.1|GN=AC123856.2|GI=ENSM…	ENSMUST00000166777.3|GN=AC167036.13|GI=ENSMUSG00000091199.9|P=chr1:85156809-85327306|ST=-|LV=2|GT=transcribed_unprocessed_pseudogene|TT=transcribed_unprocessed_pseudogene				P=chr1:85249492-85307433|OP=chr1_GL456211_random:1-65874|ST=-|FM=0.9899|FMWI=0.9889, P=chr1:85249492-85307433|OP=chr1_GL456221_random:1-57663|ST=-|FM=0.9896|FMWI=0.9885, P=chr1:85249492-85343190|OP=chr1_GL456210_random:42402-134958|ST=-|FM=0.9858|FMWI=0.9844, P=chr1:85229816-85304664|OP=chr1_GL456211_random:120460-213381|ST=-|FM=0.9812|FMWI=0.9795, P=chr1:85249996-85257688|OP=chr1_GL456212_random…						On	Questionable	QUAL=1650.48;BaseQRankSum=-17.007;Dels=0.00;FS=0.368;HRun=1;HaplotypeScore=15.5475;MQ=33.73;MQ0=214;QD=1.33;ReadPosRankSum=-0.292;SB=-576.38;	G/A	G/A	G/A	0|1	0|1	0|1	177	163	192	156|21	143|20	168|24	0.1186	0.1227	0.125	99	99	99
chr1	85259698	85259698	T	A	SNV	Novel	C130026I21Rik,AC123856.2	Missense		CCDS35636.1|GN=C130026I21Rik|GI=620078|FC=Missense|CDS=c.364A>T|AA=p.N122Y|EN=3/8|DS=-4|P=chr1:85246937-85270064|ST=-|CL=876|CS=Public, CCDS15109.1|GN=C130026I21Rik|GI=620078|FC=Missense|CDS=c.364A>T|AA=p.N122Y|EN=3/7|DS=-4|P=chr1:85246937-85270064|ST=-|CL=792|CS=Public	NM_175219.3|GN=C130026I21Rik|GI=620078|FC=Missense|CDS=c.364A>T|AA=p.N122Y|EN=3/8|DS=-4|P=chr1:85246344-85270566|ST=-|CL=876|PD=SP140 nuclear body protein family member isoform 1, NM_001037909.3|GN=C130026I21Rik|GI=620078|FC=Missense|CDS=c.364A>T|AA=p.N122Y|EN=3/7|DS=-4|P=chr1:85246344-85270566|ST=-|CL=792|PD=SP140 nuclear body protein family member isoform 2	SP140 nuclear body protein family member isoform 1, SP140 nuclear body protein family member isoform 2	ENSMUST00000093506.11|GN=AC123856.2|GI=ENSMUSG00000052477.15|FC=Missense|CDS=c.364A>T|AA=p.N122Y|EN=3/8|DS=-4|P=chr1:85246344-85270543|ST=-|CL=876|LV=2|GT=protein_coding|TT=protein_coding, ENSMUST00000064341.8|GN=AC123856.2|GI=ENSMUSG00000052477.15|FC=Missense|CDS=c.364A>T|AA=p.N122Y|EN=3/7|DS=-4|P=chr1:85246670-85270566|ST=-|CL=792|LV=2|GT=protein_coding|TT=protein_coding, ENSMUST00000162421.1|G…	ENSMUST00000166777.3|GN=AC167036.13|GI=ENSMUSG00000091199.9|P=chr1:85156809-85327306|ST=-|LV=2|GT=transcribed_unprocessed_pseudogene|TT=transcribed_unprocessed_pseudogene				P=chr1:85249492-85307433|OP=chr1_GL456211_random:1-65874|ST=-|FM=0.9899|FMWI=0.9889, P=chr1:85249492-85307433|OP=chr1_GL456221_random:1-57663|ST=-|FM=0.9896|FMWI=0.9885, P=chr1:85249492-85343190|OP=chr1_GL456210_random:42402-134958|ST=-|FM=0.9858|FMWI=0.9844, P=chr1:85229816-85304664|OP=chr1_GL456211_random:120460-213381|ST=-|FM=0.9812|FMWI=0.9795, P=chr1:85254363-85273085|OP=chr1:85094146-851124…						On	Questionable	QUAL=217.73;BaseQRankSum=-11.414;Dels=0.00;FS=17.178;HRun=0;HaplotypeScore=25.0563;MQ=28.27;MQ0=603;QD=0.44;ReadPosRankSum=-0.255;SB=-80.40;	T/A	T/A	T/T	0|1	0|1	0|0	250	249	250	213|37	213|36	227|23	0.148	0.1446	0.092	53.24	99	99
chr1	85259779	85259779	C	T	SNV	Known	C130026I21Rik,AC123856.2	Missense	rs1132370414|P=chr1:85259779|ST=+|AL=C/T	CCDS35636.1|GN=C130026I21Rik|GI=620078|FC=Missense|CDS=c.283G>A|AA=p.D95N|EN=3/8|DS=-85|P=chr1:85246937-85270064|ST=-|CL=876|CS=Public, CCDS15109.1|GN=C130026I21Rik|GI=620078|FC=Missense|CDS=c.283G>A|AA=p.D95N|EN=3/7|DS=-85|P=chr1:85246937-85270064|ST=-|CL=792|CS=Public	NM_175219.3|GN=C130026I21Rik|GI=620078|FC=Missense|CDS=c.283G>A|AA=p.D95N|EN=3/8|DS=-85|P=chr1:85246344-85270566|ST=-|CL=876|PD=SP140 nuclear body protein family member isoform 1, NM_001037909.3|GN=C130026I21Rik|GI=620078|FC=Missense|CDS=c.283G>A|AA=p.D95N|EN=3/7|DS=-85|P=chr1:85246344-85270566|ST=-|CL=792|PD=SP140 nuclear body protein family member isoform 2	SP140 nuclear body protein family member isoform 1, SP140 nuclear body protein family member isoform 2	ENSMUST00000093506.11|GN=AC123856.2|GI=ENSMUSG00000052477.15|FC=Missense|CDS=c.283G>A|AA=p.D95N|EN=3/8|DS=-85|P=chr1:85246344-85270543|ST=-|CL=876|LV=2|GT=protein_coding|TT=protein_coding, ENSMUST00000064341.8|GN=AC123856.2|GI=ENSMUSG00000052477.15|FC=Missense|CDS=c.283G>A|AA=p.D95N|EN=3/7|DS=-85|P=chr1:85246670-85270566|ST=-|CL=792|LV=2|GT=protein_coding|TT=protein_coding, ENSMUST00000162421.1|G…	ENSMUST00000166777.3|GN=AC167036.13|GI=ENSMUSG00000091199.9|P=chr1:85156809-85327306|ST=-|LV=2|GT=transcribed_unprocessed_pseudogene|TT=transcribed_unprocessed_pseudogene			Sp100|P=chr1:85112463-85260856	P=chr1:85249492-85307433|OP=chr1_GL456211_random:1-65874|ST=-|FM=0.9899|FMWI=0.9889, P=chr1:85249492-85307433|OP=chr1_GL456221_random:1-57663|ST=-|FM=0.9896|FMWI=0.9885, P=chr1:85249492-85343190|OP=chr1_GL456210_random:42402-134958|ST=-|FM=0.9858|FMWI=0.9844, P=chr1:85229816-85304664|OP=chr1_GL456211_random:120460-213381|ST=-|FM=0.9812|FMWI=0.9795, P=chr1:85254363-85273085|OP=chr1:85094146-851124…						On	Questionable	QUAL=95.21;BaseQRankSum=-9.744;Dels=0.00;FS=8.547;HRun=1;HaplotypeScore=7.5184;MQ=18.20;MQ0=964;QD=0.38;ReadPosRankSum=-0.419;SB=-10.89;	C/C	C/C	C/C	0|0	0|0	0|0	250	243	250	235|15	226|17	231|19	0.06	0.07	0.076	18.99	35.37	60.73
chr1	85259869	85259869	T	G	SNV	Known	C130026I21Rik,AC123856.2	Splice acceptor site	rs108212571|P=chr1:85259869|ST=-|AL=A/C	CCDS35636.1|GN=C130026I21Rik|GI=620078|FC=Splice acceptor site|EN=2:3/8|DS=-3|P=chr1:85246937-85270064|ST=-|CL=876|CS=Public, CCDS15109.1|GN=C130026I21Rik|GI=620078|FC=Splice acceptor site|EN=2:3/7|DS=-3|P=chr1:85246937-85270064|ST=-|CL=792|CS=Public	NM_175219.3|GN=C130026I21Rik|GI=620078|FC=Splice acceptor site|EN=2:3/8|DS=-3|P=chr1:85246344-85270566|ST=-|CL=876|PD=SP140 nuclear body protein family member isoform 1, NM_001037909.3|GN=C130026I21Rik|GI=620078|FC=Splice acceptor site|EN=2:3/7|DS=-3|P=chr1:85246344-85270566|ST=-|CL=792|PD=SP140 nuclear body protein family member isoform 2	SP140 nuclear body protein family member isoform 1, SP140 nuclear body protein family member isoform 2	ENSMUST00000093506.11|GN=AC123856.2|GI=ENSMUSG00000052477.15|FC=Splice acceptor site|EN=2:3/8|DS=-3|P=chr1:85246344-85270543|ST=-|CL=876|LV=2|GT=protein_coding|TT=protein_coding, ENSMUST00000064341.8|GN=AC123856.2|GI=ENSMUSG00000052477.15|FC=Splice acceptor site|EN=2:3/7|DS=-3|P=chr1:85246670-85270566|ST=-|CL=792|LV=2|GT=protein_coding|TT=protein_coding, ENSMUST00000162421.1|GN=AC123856.2|GI=ENSM…	ENSMUST00000166777.3|GN=AC167036.13|GI=ENSMUSG00000091199.9|P=chr1:85156809-85327306|ST=-|LV=2|GT=transcribed_unprocessed_pseudogene|TT=transcribed_unprocessed_pseudogene				P=chr1:85249492-85307433|OP=chr1_GL456211_random:1-65874|ST=-|FM=0.9899|FMWI=0.9889, P=chr1:85249492-85307433|OP=chr1_GL456221_random:1-57663|ST=-|FM=0.9896|FMWI=0.9885, P=chr1:85249492-85343190|OP=chr1_GL456210_random:42402-134958|ST=-|FM=0.9858|FMWI=0.9844, P=chr1:85229816-85304664|OP=chr1_GL456211_random:120460-213381|ST=-|FM=0.9812|FMWI=0.9795, P=chr1:85254363-85273085|OP=chr1:85094146-851124…						On	Questionable	QUAL=363.93;BaseQRankSum=13.348;Dels=0.00;FS=5.089;HRun=0;HaplotypeScore=4.5737;MQ=21.89;MQ0=745;QD=0.37;ReadPosRankSum=0.027;SB=-91.87;	T/G	T/G	T/T	0|1	0|1	0|0	250	250	250	221|29	233|17	229|21	0.116	0.068	0.084	99	99	24.55
chr1	85270052	85270052	T	C	SNV	Known	C130026I21Rik,AC123856.2	Missense	rs1134704022|P=chr1:85270052|ST=+|AL=C/T	CCDS35636.1|GN=C130026I21Rik|GI=620078|FC=Missense|CDS=c.13A>G|AA=p.N5D|EN=1/8|DS=-20|P=chr1:85246937-85270064|ST=-|CL=876|CS=Public, CCDS15109.1|GN=C130026I21Rik|GI=620078|FC=Missense|CDS=c.13A>G|AA=p.N5D|EN=1/7|DS=-20|P=chr1:85246937-85270064|ST=-|CL=792|CS=Public	NM_175219.3|GN=C130026I21Rik|GI=620078|FC=Missense|CDS=c.13A>G|AA=p.N5D|EN=1/8|DS=-20|P=chr1:85246344-85270566|ST=-|CL=876|PD=SP140 nuclear body protein family member isoform 1, NM_001037909.3|GN=C130026I21Rik|GI=620078|FC=Missense|CDS=c.13A>G|AA=p.N5D|EN=1/7|DS=-20|P=chr1:85246344-85270566|ST=-|CL=792|PD=SP140 nuclear body protein family member isoform 2	SP140 nuclear body protein family member isoform 1, SP140 nuclear body protein family member isoform 2	ENSMUST00000093506.11|GN=AC123856.2|GI=ENSMUSG00000052477.15|FC=Missense|CDS=c.13A>G|AA=p.N5D|EN=1/8|DS=-20|P=chr1:85246344-85270543|ST=-|CL=876|LV=2|GT=protein_coding|TT=protein_coding, ENSMUST00000064341.8|GN=AC123856.2|GI=ENSMUSG00000052477.15|FC=Missense|CDS=c.13A>G|AA=p.N5D|EN=1/7|DS=-20|P=chr1:85246670-85270566|ST=-|CL=792|LV=2|GT=protein_coding|TT=protein_coding, ENSMUST00000161267.7|GN=AC…	ENSMUST00000166777.3|GN=AC167036.13|GI=ENSMUSG00000091199.9|P=chr1:85156809-85327306|ST=-|LV=2|GT=transcribed_unprocessed_pseudogene|TT=transcribed_unprocessed_pseudogene, ENSMUST00000163068.7|GN=AC123856.3|GI=ENSMUSG00000079455.9|P=chr1:85266698-85277814|ST=+|LV=2|GT=transcribed_unprocessed_pseudogene|TT=transcribed_unprocessed_pseudogene, ENSMUST00000162923.7|GN=AC123856.3|GI=ENSMUSG00000079455…				P=chr1:85249492-85307433|OP=chr1_GL456211_random:1-65874|ST=-|FM=0.9899|FMWI=0.9889, P=chr1:85249492-85307433|OP=chr1_GL456221_random:1-57663|ST=-|FM=0.9896|FMWI=0.9885, P=chr1:85249492-85343190|OP=chr1_GL456210_random:42402-134958|ST=-|FM=0.9858|FMWI=0.9844, P=chr1:85229816-85304664|OP=chr1_GL456211_random:120460-213381|ST=-|FM=0.9812|FMWI=0.9795, P=chr1:85269632-85304498|OP=chr1_GL456212_random…						On	Questionable	QUAL=394.52;BaseQRankSum=-11.802;Dels=0.00;FS=117.555;HRun=0;HaplotypeScore=12.1970;MQ=13.80;MQ0=1212;QD=0.32;ReadPosRankSum=5.845;SB=2.29;	T/C	T/C	T/C	0|1	0|1	0|1	247	248	247	167|65	164|74	170|63	0.2802	0.3109	0.2704	38.73	59.72	99
chr1	85577329	85577329	A	C	SNV	Known	Sp110,G530012D18Rik	Missense	rs586132111|P=chr1:85577329|ST=+|AL=A/C	CCDS35637.1|GN=Sp110|GI=109032|FC=Missense|CDS=c.1301T>G|AA=p.F434C|EN=11/11|DS=+17|P=chr1:85577292-85596108|ST=-|CL=1338|CS=Public	NM_175397.4|GN=Sp110|GI=109032|FC=Missense|CDS=c.1301T>G|AA=p.F434C|EN=13/13|DS=+17|P=chr1:85576899-85603891|ST=-|CL=1338|PD=sp110 nuclear body protein, NM_030194.1|GN=Sp110|GI=109032|FC=Missense|CDS=c.1301T>G|AA=p.F434C|EN=12/12|DS=+17|P=chr1:85576899-85598810|ST=-|CL=1338|PD=sp110 nuclear body protein	sp110 nuclear body protein	ENSMUST00000093508.6|GN=Sp110|GI=ENSMUSG00000070034.13|FC=Missense|CDS=c.1301T>G|AA=p.F434C|EN=12/12|DS=+17|P=chr1:85576899-85598817|ST=-|CL=1338|LV=2|GT=protein_coding|TT=protein_coding, ENSMUST00000178024.1|GN=G530012D18Rik|GI=ENSMUSG00000094127.1|FC=Downstream|DG=+34|P=chr1:85575676-85577295|ST=+|LV=3|GT=protein_coding|TT=protein_coding					P=chr1:85548651-85578564|OP=chr1:85447104-85486177|ST=-|FM=0.9851|FMWI=0.9835, P=chr1:85557786-85579333|OP=chr1:85115185-85136828|ST=-|FM=0.9848|FMWI=0.9830, P=chr1:85539514-85582551|OP=chr1:84953625-84995896|ST=+|FM=0.9832|FMWI=0.9812, P=chr1:85529276-85587107|OP=chr1_GL456211_random:194054-236689|ST=-|FM=0.9830|FMWI=0.9810, P=chr1:85548651-85600000|OP=chr1_GL456212_random:94159-152011|ST=+|FM=0…				P=chr1:85577325-85577348|lod=17|SC=276	P=chr1:85577325-85577348|lod=17|SC=268	On	Questionable	QUAL=1493.36;BaseQRankSum=16.237;Dels=0.00;FS=121.493;HRun=0;HaplotypeScore=2.6970;MQ=55.63;MQ0=10;QD=1.63;ReadPosRankSum=-6.167;SB=-0.01;	A/C	A/C	A/C	0|1	0|1	0|1	115	114	149	88|27	96|18	116|32	0.2348	0.1579	0.2162	99	99	99
chr1	85579079	85579079	T	G	SNV	Known	Sp110	Missense	rs1133041165|P=chr1:85579079|ST=+|AL=G/T	CCDS35637.1|GN=Sp110|GI=109032|FC=Missense|CDS=c.1262A>C|AA=p.E421A|EN=10/11|DS=-23|P=chr1:85577292-85596108|ST=-|CL=1338|CS=Public	NM_175397.4|GN=Sp110|GI=109032|FC=Missense|CDS=c.1262A>C|AA=p.E421A|EN=12/13|DS=-23|P=chr1:85576899-85603891|ST=-|CL=1338|PD=sp110 nuclear body protein, NM_030194.1|GN=Sp110|GI=109032|FC=Missense|CDS=c.1262A>C|AA=p.E421A|EN=11/12|DS=-23|P=chr1:85576899-85598810|ST=-|CL=1338|PD=sp110 nuclear body protein	sp110 nuclear body protein	ENSMUST00000093508.6|GN=Sp110|GI=ENSMUSG00000070034.13|FC=Missense|CDS=c.1262A>C|AA=p.E421A|EN=11/12|DS=-23|P=chr1:85576899-85598817|ST=-|CL=1338|LV=2|GT=protein_coding|TT=protein_coding				SAND|P=chr1:85577334-85579710	P=chr1:85557786-85579333|OP=chr1:85115185-85136828|ST=-|FM=0.9848|FMWI=0.9830, P=chr1:85539514-85582551|OP=chr1:84953625-84995896|ST=+|FM=0.9832|FMWI=0.9812, P=chr1:85529276-85587107|OP=chr1_GL456211_random:194054-236689|ST=-|FM=0.9830|FMWI=0.9810, P=chr1:85548651-85600000|OP=chr1_GL456212_random:94159-152011|ST=+|FM=0.9828|FMWI=0.9811, P=chr1:85548651-85619393|OP=chr1_GL456211_random:112824-1932…						On	Questionable	QUAL=2185.74;BaseQRankSum=2.851;Dels=0.00;FS=44.771;HRun=0;HaplotypeScore=2.1700;MQ=36.22;MQ0=387;QD=1.54;ReadPosRankSum=-3.896;SB=-196.58;	T/G	T/G	T/G	0|1	0|1	0|1	209	206	200	170|39	160|46	167|33	0.1866	0.2233	0.165	48.05	99	99
chr1	85579092	85579092	G	A	SNV	Known	Sp110	Missense	rs108104630|P=chr1:85579092|ST=+|AL=A/G	CCDS35637.1|GN=Sp110|GI=109032|FC=Missense|CDS=c.1249C>T|AA=p.R417C|EN=10/11|DS=-36|P=chr1:85577292-85596108|ST=-|CL=1338|CS=Public	NM_175397.4|GN=Sp110|GI=109032|FC=Missense|CDS=c.1249C>T|AA=p.R417C|EN=12/13|DS=-36|P=chr1:85576899-85603891|ST=-|CL=1338|PD=sp110 nuclear body protein, NM_030194.1|GN=Sp110|GI=109032|FC=Missense|CDS=c.1249C>T|AA=p.R417C|EN=11/12|DS=-36|P=chr1:85576899-85598810|ST=-|CL=1338|PD=sp110 nuclear body protein	sp110 nuclear body protein	ENSMUST00000093508.6|GN=Sp110|GI=ENSMUSG00000070034.13|FC=Missense|CDS=c.1249C>T|AA=p.R417C|EN=11/12|DS=-36|P=chr1:85576899-85598817|ST=-|CL=1338|LV=2|GT=protein_coding|TT=protein_coding				SAND|P=chr1:85577334-85579710	P=chr1:85557786-85579333|OP=chr1:85115185-85136828|ST=-|FM=0.9848|FMWI=0.9830, P=chr1:85539514-85582551|OP=chr1:84953625-84995896|ST=+|FM=0.9832|FMWI=0.9812, P=chr1:85529276-85587107|OP=chr1_GL456211_random:194054-236689|ST=-|FM=0.9830|FMWI=0.9810, P=chr1:85548651-85600000|OP=chr1_GL456212_random:94159-152011|ST=+|FM=0.9828|FMWI=0.9811, P=chr1:85548651-85619393|OP=chr1_GL456211_random:112824-1932…						On	Questionable	QUAL=1456.26;BaseQRankSum=-3.404;Dels=0.00;FS=43.056;HRun=0;HaplotypeScore=2.5754;MQ=39.12;MQ0=299;QD=1.34;ReadPosRankSum=-2.859;SB=-115.18;	G/G	G/A	G/A	0|0	0|1	0|1	179	183	197	154|25	146|37	164|33	0.1397	0.2022	0.1675	42.03	99	99
chr1	85579128	85579128	C	T	SNV	Known	Sp110	Missense	rs108207432|P=chr1:85579128|ST=+|AL=C/T	CCDS35637.1|GN=Sp110|GI=109032|FC=Missense|CDS=c.1213G>A|AA=p.G405R|EN=10/11|DS=+72|P=chr1:85577292-85596108|ST=-|CL=1338|CS=Public	NM_175397.4|GN=Sp110|GI=109032|FC=Missense|CDS=c.1213G>A|AA=p.G405R|EN=12/13|DS=+72|P=chr1:85576899-85603891|ST=-|CL=1338|PD=sp110 nuclear body protein, NM_030194.1|GN=Sp110|GI=109032|FC=Missense|CDS=c.1213G>A|AA=p.G405R|EN=11/12|DS=+72|P=chr1:85576899-85598810|ST=-|CL=1338|PD=sp110 nuclear body protein	sp110 nuclear body protein	ENSMUST00000093508.6|GN=Sp110|GI=ENSMUSG00000070034.13|FC=Missense|CDS=c.1213G>A|AA=p.G405R|EN=11/12|DS=+72|P=chr1:85576899-85598817|ST=-|CL=1338|LV=2|GT=protein_coding|TT=protein_coding				SAND|P=chr1:85577334-85579710	P=chr1:85557786-85579333|OP=chr1:85115185-85136828|ST=-|FM=0.9848|FMWI=0.9830, P=chr1:85539514-85582551|OP=chr1:84953625-84995896|ST=+|FM=0.9832|FMWI=0.9812, P=chr1:85529276-85587107|OP=chr1_GL456211_random:194054-236689|ST=-|FM=0.9830|FMWI=0.9810, P=chr1:85548651-85600000|OP=chr1_GL456212_random:94159-152011|ST=+|FM=0.9828|FMWI=0.9811, P=chr1:85548651-85619393|OP=chr1_GL456211_random:112824-1932…						On	Questionable	QUAL=1373.08;BaseQRankSum=-11.287;Dels=0.00;FS=88.840;HRun=0;HaplotypeScore=4.1933;MQ=44.18;MQ0=175;QD=1.30;ReadPosRankSum=-5.221;SB=-10.37;	C/T	C/T	C/T	0|1	0|1	0|1	132	127	191	106|25	98|29	151|40	0.1908	0.2283	0.2094	16.4	99	99
chr1	85589118	85589118	C	G	SNV	Novel	Sp110	Missense		CCDS35637.1|GN=Sp110|GI=109032|FC=Missense|CDS=c.657G>C|AA=p.E219D|EN=4/11|DS=-5|P=chr1:85577292-85596108|ST=-|CL=1338|CS=Public	NM_175397.4|GN=Sp110|GI=109032|FC=Missense|CDS=c.657G>C|AA=p.E219D|EN=6/13|DS=-5|P=chr1:85576899-85603891|ST=-|CL=1338|PD=sp110 nuclear body protein, NM_030194.1|GN=Sp110|GI=109032|FC=Missense|CDS=c.657G>C|AA=p.E219D|EN=5/12|DS=-5|P=chr1:85576899-85598810|ST=-|CL=1338|PD=sp110 nuclear body protein	sp110 nuclear body protein	ENSMUST00000093508.6|GN=Sp110|GI=ENSMUSG00000070034.13|FC=Missense|CDS=c.657G>C|AA=p.E219D|EN=5/12|DS=-5|P=chr1:85576899-85598817|ST=-|CL=1338|LV=2|GT=protein_coding|TT=protein_coding					P=chr1:85548651-85600000|OP=chr1_GL456212_random:94159-152011|ST=+|FM=0.9828|FMWI=0.9811, P=chr1:85586654-85611320|OP=chr1_GL456211_random:65872-88160|ST=-|FM=0.9823|FMWI=0.9798, P=chr1:85548651-85619393|OP=chr1_GL456211_random:112824-193249|ST=+|FM=0.9817|FMWI=0.9798, P=chr1:85555872-85599894|OP=chr1_GL456221_random:66777-103510|ST=-|FM=0.9817|FMWI=0.9796, P=chr1:85555725-85619401|OP=chr1_GL4562…						On	Questionable	QUAL=2585.53;BaseQRankSum=1.352;Dels=0.00;FS=14.193;HRun=0;HaplotypeScore=3.0375;MQ=25.98;MQ0=650;QD=1.54;ReadPosRankSum=-0.881;SB=-1156.30;	C/G	C/G	C/G	0|1	0|1	0|1	229	233	249	195|34	202|31	224|25	0.1485	0.133	0.1004	99	99	99
chr1	85601172	85601172	T	G	SNV	Known	Sp140,Sp110	Missense	rs581788725|P=chr1:85601172|ST=+|AL=G/T	CCDS35638.1|GN=Sp140|GI=434484|FC=Missense|CDS=c.13T>G|AA=p.Y5D|EN=1/17|DS=-20|P=chr1:85601160-85644682|ST=+|CL=1605|CS=Public	NM_001013817.2|GN=Sp140|GI=434484|FC=Missense|CDS=c.13T>G|AA=p.Y5D|EN=1/17|DS=-20|P=chr1:85600703-85645036|ST=+|CL=1605|PD=SP140 nuclear body protein family member, NM_175397.4|GN=Sp110|GI=109032|FC=Intron|EN=1:2/13|DS=-2393|P=chr1:85576899-85603891|ST=-|CL=1338|PD=sp110 nuclear body protein	SP140 nuclear body protein family member, sp110 nuclear body protein	ENSMUST00000080204.10|GN=Sp140|GI=ENSMUSG00000070031.11|FC=Missense|CDS=c.13T>G|AA=p.Y5D|EN=1/17|DS=-20|P=chr1:85600703-85645037|ST=+|CL=1605|LV=2|GT=protein_coding|TT=protein_coding					P=chr1:85600001-85612275|OP=chr1:85098110-85110537|ST=-|FM=0.9863|FMWI=0.9843, P=chr1:85600043-85612275|OP=chr1_GL456210_random:1-12059|ST=+|FM=0.9838|FMWI=0.9816, P=chr1:85586654-85611320|OP=chr1_GL456211_random:65872-88160|ST=-|FM=0.9823|FMWI=0.9798, P=chr1:85548651-85619393|OP=chr1_GL456211_random:112824-193249|ST=+|FM=0.9817|FMWI=0.9798, P=chr1:85555725-85619401|OP=chr1_GL456221_random:2770-5…						On	Questionable	QUAL=4033.21;BaseQRankSum=-14.169;Dels=0.00;FS=154.377;HRun=0;HaplotypeScore=20.3427;MQ=47.66;MQ0=98;QD=2.31;ReadPosRankSum=-3.248;SB=-401.57;	T/G	T/G	T/G	0|1	0|1	0|1	250	250	249	175|75	171|79	161|87	0.3	0.316	0.3508	99	99	99
chr1	85610828	85610828	T	A	SNV	Novel	Sp140,AC147806.3	Missense		CCDS35638.1|GN=Sp140|GI=434484|FC=Missense|CDS=c.285T>A|AA=p.D95E|EN=3/17|DS=-83|P=chr1:85601160-85644682|ST=+|CL=1605|CS=Public	NM_001013817.2|GN=Sp140|GI=434484|FC=Missense|CDS=c.285T>A|AA=p.D95E|EN=3/17|DS=-83|P=chr1:85600703-85645036|ST=+|CL=1605|PD=SP140 nuclear body protein family member	SP140 nuclear body protein family member	ENSMUST00000080204.10|GN=Sp140|GI=ENSMUSG00000070031.11|FC=Missense|CDS=c.285T>A|AA=p.D95E|EN=3/17|DS=-83|P=chr1:85600703-85645037|ST=+|CL=1605|LV=2|GT=protein_coding|TT=protein_coding, ENSMUST00000161763.1|GN=AC147806.3|GI=ENSMUSG00000073628.5|FC=Intron(ncRNA)|EN=1:2/3|DS=-526|P=chr1:85604085-85611896|ST=-|LV=2|GT=antisense|TT=antisense, ENSMUST00000113396.2|GN=AC147806.3|GI=ENSMUSG00000073628.5…				Sp100|P=chr1:85609737-85610900	P=chr1:85600001-85612275|OP=chr1:85098110-85110537|ST=-|FM=0.9863|FMWI=0.9843, P=chr1:85600043-85612275|OP=chr1_GL456210_random:1-12059|ST=+|FM=0.9838|FMWI=0.9816, P=chr1:85586654-85611320|OP=chr1_GL456211_random:65872-88160|ST=-|FM=0.9823|FMWI=0.9798, P=chr1:85548651-85619393|OP=chr1_GL456211_random:112824-193249|ST=+|FM=0.9817|FMWI=0.9798, P=chr1:85555725-85619401|OP=chr1_GL456221_random:2770-5…						On	Questionable	QUAL=4343.50;BaseQRankSum=6.602;Dels=0.00;FS=5.418;HRun=1;HaplotypeScore=36.1340;MQ=32.80;MQ0=350;QD=2.49;ReadPosRankSum=3.413;SB=-1997.35;	T/A	T/A	T/A	0|1	0|1	0|1	249	250	250	214|35	214|36	217|33	0.1406	0.144	0.132	99	99	99
chr1	85610866	85610866	C	T	SNV	Novel	Sp140,AC147806.3	Missense		CCDS35638.1|GN=Sp140|GI=434484|FC=Missense|CDS=c.323C>T|AA=p.A108V|EN=3/17|DS=-45|P=chr1:85601160-85644682|ST=+|CL=1605|CS=Public	NM_001013817.2|GN=Sp140|GI=434484|FC=Missense|CDS=c.323C>T|AA=p.A108V|EN=3/17|DS=-45|P=chr1:85600703-85645036|ST=+|CL=1605|PD=SP140 nuclear body protein family member	SP140 nuclear body protein family member	ENSMUST00000080204.10|GN=Sp140|GI=ENSMUSG00000070031.11|FC=Missense|CDS=c.323C>T|AA=p.A108V|EN=3/17|DS=-45|P=chr1:85600703-85645037|ST=+|CL=1605|LV=2|GT=protein_coding|TT=protein_coding, ENSMUST00000161763.1|GN=AC147806.3|GI=ENSMUSG00000073628.5|FC=Intron(ncRNA)|EN=1:2/3|DS=-564|P=chr1:85604085-85611896|ST=-|LV=2|GT=antisense|TT=antisense, ENSMUST00000113396.2|GN=AC147806.3|GI=ENSMUSG00000073628.…				Sp100|P=chr1:85609737-85610900	P=chr1:85600001-85612275|OP=chr1:85098110-85110537|ST=-|FM=0.9863|FMWI=0.9843, P=chr1:85600043-85612275|OP=chr1_GL456210_random:1-12059|ST=+|FM=0.9838|FMWI=0.9816, P=chr1:85586654-85611320|OP=chr1_GL456211_random:65872-88160|ST=-|FM=0.9823|FMWI=0.9798, P=chr1:85548651-85619393|OP=chr1_GL456211_random:112824-193249|ST=+|FM=0.9817|FMWI=0.9798, P=chr1:85555725-85619401|OP=chr1_GL456221_random:2770-5…				P=chr1:85610857-85610879|lod=23|SC=310	P=chr1:85610857-85610879|lod=23|SC=300	On	Questionable	QUAL=644.17;BaseQRankSum=-12.746;Dels=0.00;FS=110.772;HRun=0;HaplotypeScore=59.7795;MQ=30.16;MQ0=400;QD=0.38;ReadPosRankSum=-5.764;SB=-0.14;	C/T	C/T	C/T	0|1	0|1	0|1	243	232	226	210|33	203|28	196|29	0.1358	0.1212	0.1289	99	99	99
chr1	85615212	85615212	C	G	SNV	Known	Sp140	Missense	rs108022100|P=chr1:85615212|ST=+|AL=C/G	CCDS35638.1|GN=Sp140|GI=434484|FC=Missense|CDS=c.443C>G|AA=p.T148R|EN=5/17|DS=+25|P=chr1:85601160-85644682|ST=+|CL=1605|CS=Public	NM_001013817.2|GN=Sp140|GI=434484|FC=Missense|CDS=c.443C>G|AA=p.T148R|EN=5/17|DS=+25|P=chr1:85600703-85645036|ST=+|CL=1605|PD=SP140 nuclear body protein family member	SP140 nuclear body protein family member	ENSMUST00000080204.10|GN=Sp140|GI=ENSMUSG00000070031.11|FC=Missense|CDS=c.443C>G|AA=p.T148R|EN=5/17|DS=+25|P=chr1:85600703-85645037|ST=+|CL=1605|LV=2|GT=protein_coding|TT=protein_coding					P=chr1:85612273-85662958|OP=chr1:85488770-85539515|ST=+|FM=0.9831|FMWI=0.9813, P=chr1:85612273-85650415|OP=chr1:85161423-85200000|ST=+|FM=0.9821|FMWI=0.9801, P=chr1:85548651-85619393|OP=chr1_GL456211_random:112824-193249|ST=+|FM=0.9817|FMWI=0.9798, P=chr1:85612273-85662958|OP=chr1_GL456212_random:31656-91543|ST=-|FM=0.9815|FMWI=0.9794, P=chr1:85555725-85619401|OP=chr1_GL456221_random:2770-57403|S…						On	Retained	QUAL=11540.17;BaseQRankSum=-8.084;Dels=0.00;FS=13.365;HRun=0;HaplotypeScore=4.0405;MQ=59.31;MQ0=1;QD=8.12;ReadPosRankSum=1.074;SB=-7454.14;	C/G	C/G	C/G	0|1	0|1	0|1	194	209	216	122|71	124|85	138|78	0.3679	0.4067	0.3611	99	99	99
chr1	85620099	85620099	A	G	SNV	Known	Sp140	Missense	rs107934551|P=chr1:85620099|ST=+|AL=A/G, rs244762664|P=chr1:85620099|ST=+|AL=A/G	CCDS35638.1|GN=Sp140|GI=434484|FC=Missense|CDS=c.546A>G|AA=p.I182M|EN=6/17|DS=+44|P=chr1:85601160-85644682|ST=+|CL=1605|CS=Public	NM_001013817.2|GN=Sp140|GI=434484|FC=Missense|CDS=c.546A>G|AA=p.I182M|EN=6/17|DS=+44|P=chr1:85600703-85645036|ST=+|CL=1605|PD=SP140 nuclear body protein family member	SP140 nuclear body protein family member	ENSMUST00000080204.10|GN=Sp140|GI=ENSMUSG00000070031.11|FC=Missense|CDS=c.546A>G|AA=p.I182M|EN=6/17|DS=+44|P=chr1:85600703-85645037|ST=+|CL=1605|LV=2|GT=protein_coding|TT=protein_coding					P=chr1:85612273-85662958|OP=chr1:85488770-85539515|ST=+|FM=0.9831|FMWI=0.9813, P=chr1:85617041-85662958|OP=chr1_GL456210_random:16044-71501|ST=+|FM=0.9830|FMWI=0.9811, P=chr1:85617041-85643266|OP=chr1:85064539-85094149|ST=-|FM=0.9826|FMWI=0.9805, P=chr1:85612273-85650415|OP=chr1:85161423-85200000|ST=+|FM=0.9821|FMWI=0.9801, P=chr1:85612273-85662958|OP=chr1_GL456212_random:31656-91543|ST=-|FM=0.98…			P=chr1:85620084-85620103|lod=22|SC=305	P=chr1:85620080-85620101|lod=35|SC=356	P=chr1:85620080-85620101|lod=34|SC=340	On	Questionable	QUAL=480.06;BaseQRankSum=13.032;Dels=0.00;FS=162.816;HRun=0;HaplotypeScore=1.8098;MQ=49.78;MQ0=25;QD=0.89;ReadPosRankSum=-0.141;SB=2.52;	A/A	A/A	A/G	0|0	0|0	0|1	102	100	149	92|10	91|9	127|22	0.098	0.09	0.1477	25.35	12.13	99
chr1	85630513	85630513	G	A	SNV	Known	Sp140	Missense	rs1134349607|P=chr1:85630513|ST=+|AL=A/G	CCDS35638.1|GN=Sp140|GI=434484|FC=Missense|CDS=c.778G>A|AA=p.V260M|EN=9/17|DS=-52|P=chr1:85601160-85644682|ST=+|CL=1605|CS=Public	NM_001013817.2|GN=Sp140|GI=434484|FC=Missense|CDS=c.778G>A|AA=p.V260M|EN=9/17|DS=-52|P=chr1:85600703-85645036|ST=+|CL=1605|PD=SP140 nuclear body protein family member	SP140 nuclear body protein family member	ENSMUST00000080204.10|GN=Sp140|GI=ENSMUSG00000070031.11|FC=Missense|CDS=c.778G>A|AA=p.V260M|EN=9/17|DS=-52|P=chr1:85600703-85645037|ST=+|CL=1605|LV=2|GT=protein_coding|TT=protein_coding				SAND|P=chr1:85630492-85635570	P=chr1:85612273-85662958|OP=chr1:85488770-85539515|ST=+|FM=0.9831|FMWI=0.9813, P=chr1:85617041-85662958|OP=chr1_GL456210_random:16044-71501|ST=+|FM=0.9830|FMWI=0.9811, P=chr1:85617041-85643266|OP=chr1:85064539-85094149|ST=-|FM=0.9826|FMWI=0.9805, P=chr1:85612273-85650415|OP=chr1:85161423-85200000|ST=+|FM=0.9821|FMWI=0.9801, P=chr1:85612273-85662958|OP=chr1_GL456212_random:31656-91543|ST=-|FM=0.98…			P=chr1:85630513-85630523|lod=15|SC=260	P=chr1:85630508-85630523|lod=30|SC=339	P=chr1:85630508-85630523|lod=29|SC=323	On	Questionable	QUAL=36.29;BaseQRankSum=0.267;Dels=0.00;FS=20.784;HRun=0;HaplotypeScore=2.1629;MQ=31.99;MQ0=243;QD=0.22;ReadPosRankSum=-3.361;SB=-12.37;	G/A	G/A	G/G	0|1	0|1	0|0	78	85	86	70|8	75|10	77|9	0.1026	0.1176	0.1047	4.62	73.12	55.12
chr1	85630551	85630551	A	T	SNV	Known	Sp140	Missense	rs1133233116|P=chr1:85630551|ST=+|AL=A/T	CCDS35638.1|GN=Sp140|GI=434484|FC=Missense|CDS=c.816A>T|AA=p.E272D|EN=9/17|DS=-14|P=chr1:85601160-85644682|ST=+|CL=1605|CS=Public	NM_001013817.2|GN=Sp140|GI=434484|FC=Missense|CDS=c.816A>T|AA=p.E272D|EN=9/17|DS=-14|P=chr1:85600703-85645036|ST=+|CL=1605|PD=SP140 nuclear body protein family member	SP140 nuclear body protein family member	ENSMUST00000080204.10|GN=Sp140|GI=ENSMUSG00000070031.11|FC=Missense|CDS=c.816A>T|AA=p.E272D|EN=9/17|DS=-14|P=chr1:85600703-85645037|ST=+|CL=1605|LV=2|GT=protein_coding|TT=protein_coding				SAND|P=chr1:85630492-85635570	P=chr1:85612273-85662958|OP=chr1:85488770-85539515|ST=+|FM=0.9831|FMWI=0.9813, P=chr1:85617041-85662958|OP=chr1_GL456210_random:16044-71501|ST=+|FM=0.9830|FMWI=0.9811, P=chr1:85617041-85643266|OP=chr1:85064539-85094149|ST=-|FM=0.9826|FMWI=0.9805, P=chr1:85612273-85650415|OP=chr1:85161423-85200000|ST=+|FM=0.9821|FMWI=0.9801, P=chr1:85612273-85662958|OP=chr1_GL456212_random:31656-91543|ST=-|FM=0.98…						On	Questionable	QUAL=127.56;BaseQRankSum=-1.242;Dels=0.00;FS=42.079;HRun=0;HaplotypeScore=2.3144;MQ=38.75;MQ0=108;QD=0.69;ReadPosRankSum=2.512;SB=-4.39;	A/T	A/T	A/A	0|1	0|1	0|0	58	66	66	33|8	49|10	48|10	0.1951	0.1695	0.1724	13.64	84.11	55.13
chr1	85632585	85632585	C	G	SNV	Known	Sp140	Missense	rs1135296407|P=chr1:85632585|ST=+|AL=C/G	CCDS35638.1|GN=Sp140|GI=434484|FC=Missense|CDS=c.937C>G|AA=p.R313G|EN=10/17|DS=-36|P=chr1:85601160-85644682|ST=+|CL=1605|CS=Public	NM_001013817.2|GN=Sp140|GI=434484|FC=Missense|CDS=c.937C>G|AA=p.R313G|EN=10/17|DS=-36|P=chr1:85600703-85645036|ST=+|CL=1605|PD=SP140 nuclear body protein family member	SP140 nuclear body protein family member	ENSMUST00000080204.10|GN=Sp140|GI=ENSMUSG00000070031.11|FC=Missense|CDS=c.937C>G|AA=p.R313G|EN=10/17|DS=-36|P=chr1:85600703-85645037|ST=+|CL=1605|LV=2|GT=protein_coding|TT=protein_coding				SAND|P=chr1:85630492-85635570	P=chr1:85612273-85662958|OP=chr1:85488770-85539515|ST=+|FM=0.9831|FMWI=0.9813, P=chr1:85617041-85662958|OP=chr1_GL456210_random:16044-71501|ST=+|FM=0.9830|FMWI=0.9811, P=chr1:85617041-85643266|OP=chr1:85064539-85094149|ST=-|FM=0.9826|FMWI=0.9805, P=chr1:85612273-85650415|OP=chr1:85161423-85200000|ST=+|FM=0.9821|FMWI=0.9801, P=chr1:85612273-85662958|OP=chr1_GL456212_random:31656-91543|ST=-|FM=0.98…						On	Questionable	QUAL=46.34;BaseQRankSum=-1.666;Dels=0.00;FS=17.903;HRun=1;HaplotypeScore=4.9952;MQ=11.99;MQ0=1153;QD=0.06;ReadPosRankSum=-0.033;SB=-1.85;	C/C	C/G	C/G	0|0	0|1	0|1	175	187	244	144|19	161|13	203|18	0.1166	0.0747	0.0814	6.86	9.72	57.44
chr1	85635589	85635589	C	A	SNV	Novel	Sp140	Missense		CCDS35638.1|GN=Sp140|GI=434484|FC=Missense|CDS=c.1003C>A|AA=p.H335N|EN=11/17|DS=-18|P=chr1:85601160-85644682|ST=+|CL=1605|CS=Public	NM_001013817.2|GN=Sp140|GI=434484|FC=Missense|CDS=c.1003C>A|AA=p.H335N|EN=11/17|DS=-18|P=chr1:85600703-85645036|ST=+|CL=1605|PD=SP140 nuclear body protein family member	SP140 nuclear body protein family member	ENSMUST00000080204.10|GN=Sp140|GI=ENSMUSG00000070031.11|FC=Missense|CDS=c.1003C>A|AA=p.H335N|EN=11/17|DS=-18|P=chr1:85600703-85645037|ST=+|CL=1605|LV=2|GT=protein_coding|TT=protein_coding					P=chr1:85612273-85662958|OP=chr1:85488770-85539515|ST=+|FM=0.9831|FMWI=0.9813, P=chr1:85617041-85662958|OP=chr1_GL456210_random:16044-71501|ST=+|FM=0.9830|FMWI=0.9811, P=chr1:85617041-85643266|OP=chr1:85064539-85094149|ST=-|FM=0.9826|FMWI=0.9805, P=chr1:85612273-85650415|OP=chr1:85161423-85200000|ST=+|FM=0.9821|FMWI=0.9801, P=chr1:85612273-85662958|OP=chr1_GL456212_random:31656-91543|ST=-|FM=0.98…						On	Questionable	QUAL=1890.04;BaseQRankSum=-18.831;Dels=0.00;FS=7.737;HRun=1;HaplotypeScore=4.0449;MQ=51.64;MQ0=15;QD=1.41;ReadPosRankSum=-0.341;SB=-974.81;	C/A	C/A	C/A	0|1	0|1	0|1	186	190	193	157|29	167|23	163|30	0.1559	0.1211	0.1554	99	99	99
chr1	85635605	85635605	A	G	SNV	Novel	Sp140	Missense		CCDS35638.1|GN=Sp140|GI=434484|FC=Missense|CDS=c.1019A>G|AA=p.E340G|EN=11/17|DS=-2|P=chr1:85601160-85644682|ST=+|CL=1605|CS=Public	NM_001013817.2|GN=Sp140|GI=434484|FC=Missense|CDS=c.1019A>G|AA=p.E340G|EN=11/17|DS=-2|P=chr1:85600703-85645036|ST=+|CL=1605|PD=SP140 nuclear body protein family member	SP140 nuclear body protein family member	ENSMUST00000080204.10|GN=Sp140|GI=ENSMUSG00000070031.11|FC=Missense|CDS=c.1019A>G|AA=p.E340G|EN=11/17|DS=-2|P=chr1:85600703-85645037|ST=+|CL=1605|LV=2|GT=protein_coding|TT=protein_coding					P=chr1:85612273-85662958|OP=chr1:85488770-85539515|ST=+|FM=0.9831|FMWI=0.9813, P=chr1:85617041-85662958|OP=chr1_GL456210_random:16044-71501|ST=+|FM=0.9830|FMWI=0.9811, P=chr1:85617041-85643266|OP=chr1:85064539-85094149|ST=-|FM=0.9826|FMWI=0.9805, P=chr1:85612273-85650415|OP=chr1:85161423-85200000|ST=+|FM=0.9821|FMWI=0.9801, P=chr1:85612273-85662958|OP=chr1_GL456212_random:31656-91543|ST=-|FM=0.98…				P=chr1:85635603-85635610|lod=21|SC=299	P=chr1:85635603-85635610|lod=21|SC=290	On	Questionable	QUAL=2132.77;BaseQRankSum=4.761;Dels=0.00;FS=6.961;HRun=2;HaplotypeScore=4.4249;MQ=50.84;MQ0=19;QD=1.59;ReadPosRankSum=3.404;SB=-1301.49;	A/G	A/G	A/G	0|1	0|1	0|1	184	191	193	153|30	162|29	162|31	0.1639	0.1518	0.1606	99	99	99
chr1	85637855	85637855	C	T	SNV	Known	Sp140	Missense	rs1134551100|P=chr1:85637855|ST=+|AL=C/T	CCDS35638.1|GN=Sp140|GI=434484|FC=Missense|CDS=c.1052C>T|AA=p.A351V|EN=12/17|DS=-11|P=chr1:85601160-85644682|ST=+|CL=1605|CS=Public	NM_001013817.2|GN=Sp140|GI=434484|FC=Missense|CDS=c.1052C>T|AA=p.A351V|EN=12/17|DS=-11|P=chr1:85600703-85645036|ST=+|CL=1605|PD=SP140 nuclear body protein family member	SP140 nuclear body protein family member	ENSMUST00000080204.10|GN=Sp140|GI=ENSMUSG00000070031.11|FC=Missense|CDS=c.1052C>T|AA=p.A351V|EN=12/17|DS=-11|P=chr1:85600703-85645037|ST=+|CL=1605|LV=2|GT=protein_coding|TT=protein_coding					P=chr1:85612273-85662958|OP=chr1:85488770-85539515|ST=+|FM=0.9831|FMWI=0.9813, P=chr1:85617041-85662958|OP=chr1_GL456210_random:16044-71501|ST=+|FM=0.9830|FMWI=0.9811, P=chr1:85636744-85662958|OP=chr1:85314036-85347103|ST=-|FM=0.9828|FMWI=0.9808, P=chr1:85617041-85643266|OP=chr1:85064539-85094149|ST=-|FM=0.9826|FMWI=0.9805, P=chr1:85612273-85650415|OP=chr1:85161423-85200000|ST=+|FM=0.9821|FMWI=0.…						On	Questionable	QUAL=652.08;BaseQRankSum=-6.273;Dels=0.00;FS=6.057;HRun=1;HaplotypeScore=0.6019;MQ=6.73;MQ0=1373;QD=0.43;ReadPosRankSum=0.066;SB=-266.26;	C/T	C/T	C/T	0|1	0|1	0|1	223	221	221	202|21	189|31	190|31	0.0942	0.1409	0.1403	84.25	59.66	99
chr1	85637870	85637870	G	T	SNV	Known	Sp140	Splice donor site	rs1132593283|P=chr1:85637870|ST=+|AL=G/T	CCDS35638.1|GN=Sp140|GI=434484|FC=Splice donor site|EN=12:13/17|DS=+5|P=chr1:85601160-85644682|ST=+|CL=1605|CS=Public	NM_001013817.2|GN=Sp140|GI=434484|FC=Splice donor site|EN=12:13/17|DS=+5|P=chr1:85600703-85645036|ST=+|CL=1605|PD=SP140 nuclear body protein family member	SP140 nuclear body protein family member	ENSMUST00000080204.10|GN=Sp140|GI=ENSMUSG00000070031.11|FC=Splice donor site|EN=12:13/17|DS=+5|P=chr1:85600703-85645037|ST=+|CL=1605|LV=2|GT=protein_coding|TT=protein_coding					P=chr1:85612273-85662958|OP=chr1:85488770-85539515|ST=+|FM=0.9831|FMWI=0.9813, P=chr1:85617041-85662958|OP=chr1_GL456210_random:16044-71501|ST=+|FM=0.9830|FMWI=0.9811, P=chr1:85636744-85662958|OP=chr1:85314036-85347103|ST=-|FM=0.9828|FMWI=0.9808, P=chr1:85617041-85643266|OP=chr1:85064539-85094149|ST=-|FM=0.9826|FMWI=0.9805, P=chr1:85612273-85650415|OP=chr1:85161423-85200000|ST=+|FM=0.9821|FMWI=0.…			P=chr1:85637866-85637872|lod=14|SC=252	P=chr1:85637866-85637872|lod=26|SC=323	P=chr1:85637866-85637872|lod=25|SC=308	On	Questionable	QUAL=140.25;BaseQRankSum=-5.632;Dels=0.00;FS=2.887;HRun=1;HaplotypeScore=0.0000;MQ=6.99;MQ0=1203;QD=0.24;ReadPosRankSum=2.140;SB=-42.44;	G/G	G/T	G/T	0|0	0|1	0|1	186	197	200	172|14	181|16	184|16	0.0753	0.0812	0.08	51.05	58.68	21.64
chr1	85643221	85643221	A	G	SNV	Known	Sp140,AC147806.8	Missense	rs582348556|P=chr1:85643221|ST=+|AL=A/G	CCDS35638.1|GN=Sp140|GI=434484|FC=Missense|CDS=c.1381A>G|AA=p.S461G|EN=16/17|DS=+19|P=chr1:85601160-85644682|ST=+|CL=1605|CS=Public	NM_001013817.2|GN=Sp140|GI=434484|FC=Missense|CDS=c.1381A>G|AA=p.S461G|EN=16/17|DS=+19|P=chr1:85600703-85645036|ST=+|CL=1605|PD=SP140 nuclear body protein family member	SP140 nuclear body protein family member	ENSMUST00000080204.10|GN=Sp140|GI=ENSMUSG00000070031.11|FC=Missense|CDS=c.1381A>G|AA=p.S461G|EN=16/17|DS=+19|P=chr1:85600703-85645037|ST=+|CL=1605|LV=2|GT=protein_coding|TT=protein_coding, ENSMUST00000161540.1|GN=AC147806.8|GI=ENSMUSG00000090246.1|FC=Exon(ncRNA)|EN=2/2|DS=+215|P=chr1:85641222-85650585|ST=-|LV=2|GT=antisense|TT=antisense				Bromodomain|P=chr1:85643215-85643340	P=chr1:85612273-85662958|OP=chr1:85488770-85539515|ST=+|FM=0.9831|FMWI=0.9813, P=chr1:85617041-85662958|OP=chr1_GL456210_random:16044-71501|ST=+|FM=0.9830|FMWI=0.9811, P=chr1:85636744-85662958|OP=chr1:85314036-85347103|ST=-|FM=0.9828|FMWI=0.9808, P=chr1:85617041-85643266|OP=chr1:85064539-85094149|ST=-|FM=0.9826|FMWI=0.9805, P=chr1:85612273-85650415|OP=chr1:85161423-85200000|ST=+|FM=0.9821|FMWI=0.…						On	Questionable	QUAL=4158.39;BaseQRankSum=3.554;Dels=0.00;FS=0.563;HRun=1;HaplotypeScore=3.1292;MQ=49.24;MQ0=90;QD=3.85;ReadPosRankSum=6.626;SB=-2258.23;	A/G	A/G	A/G	0|1	0|1	0|1	125	156	186	85|40	107|49	125|61	0.32	0.3141	0.328	99	99	99
chr1	85650131	85650131	A	G	SNV	Known	Sp100,AC147806.8	Splice donor site	rs108740032|P=chr1:85650131|ST=+|AL=A/G, rs583640246|P=chr1:85650131|ST=+|AL=A/G	CCDS35639.1|GN=Sp100|GI=20684|FC=Splice donor site|EN=1:2/20|DS=+4|P=chr1:85650102-85709118|ST=+|CL=1776|CS=Public, CCDS83568.1|GN=Sp100|GI=20684|FC=Splice donor site|EN=1:2/17|DS=+4|P=chr1:85650102-85701458|ST=+|CL=1449|CS=Public, CCDS83569.1|GN=Sp100|GI=20684|FC=Splice donor site|EN=1:2/16|DS=+4|P=chr1:85650102-85701458|ST=+|CL=1395|CS=Public, CCDS83567.1|GN=Sp100|GI=20684|FC=Splice donor site|…	NM_013673.4|GN=Sp100|GI=20684|FC=Splice donor site|EN=1:2/20|DS=+4|P=chr1:85649988-85709997|ST=+|CL=1776|PD=nuclear autoantigen Sp-100 isoform 1, NM_001313712.1|GN=Sp100|GI=20684|FC=Splice donor site|EN=1:2/17|DS=+4|P=chr1:85649988-85701572|ST=+|CL=1449|PD=nuclear autoantigen Sp-100 isoform 2, NM_001313713.1|GN=Sp100|GI=20684|FC=Splice donor site|EN=1:2/16|DS=+4|P=chr1:85649988-85701572|ST=+|CL=1…	nuclear autoantigen Sp-100 isoform 1, nuclear autoantigen Sp-100 isoform 2, nuclear autoantigen Sp-100 isoform 3, nuclear autoantigen Sp-100 isoform 4	ENSMUST00000066427.10|GN=Sp100|GI=ENSMUSG00000026222.16|FC=Splice donor site|EN=1:2/20|DS=+4|P=chr1:85650050-85709998|ST=+|CL=1776|LV=2|GT=protein_coding|TT=protein_coding, ENSMUST00000153574.7|GN=Sp100|GI=ENSMUSG00000026222.16|FC=Splice donor site|EN=1:2/17|DS=+4|P=chr1:85650014-85709198|ST=+|CL=1485|LV=2|GT=protein_coding|TT=protein_coding, ENSMUST00000155094.7|GN=Sp100|GI=ENSMUSG00000026222.16…					P=chr1:85612273-85662958|OP=chr1:85488770-85539515|ST=+|FM=0.9831|FMWI=0.9813, P=chr1:85617041-85662958|OP=chr1_GL456210_random:16044-71501|ST=+|FM=0.9830|FMWI=0.9811, P=chr1:85636744-85662958|OP=chr1:85314036-85347103|ST=-|FM=0.9828|FMWI=0.9808, P=chr1:85612273-85650415|OP=chr1:85161423-85200000|ST=+|FM=0.9821|FMWI=0.9801, P=chr1:85612273-85662958|OP=chr1_GL456212_random:31656-91543|ST=-|FM=0.98…				P=chr1:85650127-85650135|lod=14|SC=255	P=chr1:85650127-85650135|lod=14|SC=248	On	Questionable	QUAL=3374.24;BaseQRankSum=3.272;Dels=0.00;FS=6.326;HRun=1;HaplotypeScore=1.6502;MQ=55.97;MQ0=19;QD=3.05;ReadPosRankSum=4.981;SB=-2574.01;	A/G	A/G	A/G	0|1	0|1	0|1	116	155	149	95|21	104|51	114|35	0.181	0.329	0.2349	99	99	99
chr1	88212021	88212021	G	A	SNV	Known	Ugt1a10,Ugt1a9,Ugt1a7c,Ugt1a6b,Ugt1a6a,Ugt1a5,Ugt1a2,Ugt1a1,Ugt1a8,RP23-324B17.1	Missense	rs108626992|P=chr1:88212021|ST=+|AL=A/G	CCDS15143.1|GN=Ugt1a1|GI=394436|FC=Missense|CDS=c.20G>A|AA=p.S7N|EN=1/5|DS=-851|P=chr1:88212002-88218424|ST=+|CL=1608|CS=Public, CCDS15141.1|GN=Ugt1a2|GI=22236|FC=Intron|EN=1:2/5|DS=-3023|P=chr1:88200637-88218424|ST=+|CL=1602|CS=Public, CCDS15139.1|GN=Ugt1a7c|GI=394432|FC=Intron|EN=1:2/5|DS=-3023|P=chr1:88095121-88218424|ST=+|CL=1596|CS=Public, CCDS48313.1|GN=Ugt1a6b|GI=394435|FC=Intron|EN=1:2/5|…	NM_201645.2|GN=Ugt1a1|GI=394436|FC=Missense|CDS=c.20G>A|AA=p.S7N|EN=1/5|DS=-851|P=chr1:88211959-88220002|ST=+|CL=1608|PD=UDP-glucuronosyltransferase 1-1 precursor, NM_013701.3|GN=Ugt1a2|GI=22236|FC=Intron|EN=1:2/5|DS=-3023|P=chr1:88200611-88220002|ST=+|CL=1602|PD=UDP-glucuronosyltransferase 1-2 precursor, NM_201642.4|GN=Ugt1a7c|GI=394432|FC=Intron|EN=1:2/5|DS=-3023|P=chr1:88095001-88220002|ST=+|C…	UDP-glucuronosyltransferase 1-1 precursor, UDP-glucuronosyltransferase 1-2 precursor, UDP-glucuronosyltransferase 1-7C precursor, UDP glucuronosyltransferase 1 family, polypeptide A6B precursor, UDP-glucuronosyltransferase 1-6 precursor, UDP glycosyltransferase 1 family, polypeptide A10 precursor, UDP glucuronosyltransferase 1 family, polypeptide A5 precursor, UDP-glucuronosyltransferase 1-9 prec…	ENSMUST00000073049.6|GN=Ugt1a1|GI=ENSMUSG00000089960.1|FC=Missense|CDS=c.20G>A|AA=p.S7N|EN=1/5|DS=-851|P=chr1:88211959-88218997|ST=+|CL=1608|LV=2|GT=protein_coding|TT=protein_coding, ENSMUST00000049289.8|GN=Ugt1a2|GI=ENSMUSG00000090171.1|FC=Intron|EN=1:2/5|DS=-3023|P=chr1:88200601-88218997|ST=+|CL=1602|LV=2|GT=protein_coding|TT=protein_coding, ENSMUST00000058237.13|GN=Ugt1a7c|GI=ENSMUSG0000009012…											On	Retained	QUAL=13036.45;BaseQRankSum=-25.650;Dels=0.00;FS=12.446;HRun=1;HaplotypeScore=3.8278;MQ=60.00;MQ0=0;QD=7.51;ReadPosRankSum=-0.233;SB=-6271.65;	G/A	G/A	G/A	0|1	0|1	0|1	244	248	250	166|78	169|79	171|79	0.3197	0.3185	0.316	99	99	99
chr1	88212084	88212084	A	T	SNV	Known	Ugt1a10,Ugt1a9,Ugt1a7c,Ugt1a6b,Ugt1a6a,Ugt1a5,Ugt1a2,Ugt1a1,Ugt1a8,RP23-324B17.1	Missense	rs108359412|P=chr1:88212084|ST=+|AL=A/T	CCDS15143.1|GN=Ugt1a1|GI=394436|FC=Missense|CDS=c.83A>T|AA=p.H28L|EN=1/5|DS=-788|P=chr1:88212002-88218424|ST=+|CL=1608|CS=Public, CCDS15141.1|GN=Ugt1a2|GI=22236|FC=Intron|EN=1:2/5|DS=-2960|P=chr1:88200637-88218424|ST=+|CL=1602|CS=Public, CCDS15139.1|GN=Ugt1a7c|GI=394432|FC=Intron|EN=1:2/5|DS=-2960|P=chr1:88095121-88218424|ST=+|CL=1596|CS=Public, CCDS48313.1|GN=Ugt1a6b|GI=394435|FC=Intron|EN=1:2/5…	NM_201645.2|GN=Ugt1a1|GI=394436|FC=Missense|CDS=c.83A>T|AA=p.H28L|EN=1/5|DS=-788|P=chr1:88211959-88220002|ST=+|CL=1608|PD=UDP-glucuronosyltransferase 1-1 precursor, NM_013701.3|GN=Ugt1a2|GI=22236|FC=Intron|EN=1:2/5|DS=-2960|P=chr1:88200611-88220002|ST=+|CL=1602|PD=UDP-glucuronosyltransferase 1-2 precursor, NM_201642.4|GN=Ugt1a7c|GI=394432|FC=Intron|EN=1:2/5|DS=-2960|P=chr1:88095001-88220002|ST=+|…	UDP-glucuronosyltransferase 1-1 precursor, UDP-glucuronosyltransferase 1-2 precursor, UDP-glucuronosyltransferase 1-7C precursor, UDP glucuronosyltransferase 1 family, polypeptide A6B precursor, UDP-glucuronosyltransferase 1-6 precursor, UDP glycosyltransferase 1 family, polypeptide A10 precursor, UDP glucuronosyltransferase 1 family, polypeptide A5 precursor, UDP-glucuronosyltransferase 1-9 prec…	ENSMUST00000073049.6|GN=Ugt1a1|GI=ENSMUSG00000089960.1|FC=Missense|CDS=c.83A>T|AA=p.H28L|EN=1/5|DS=-788|P=chr1:88211959-88218997|ST=+|CL=1608|LV=2|GT=protein_coding|TT=protein_coding, ENSMUST00000049289.8|GN=Ugt1a2|GI=ENSMUSG00000090171.1|FC=Intron|EN=1:2/5|DS=-2960|P=chr1:88200601-88218997|ST=+|CL=1602|LV=2|GT=protein_coding|TT=protein_coding, ENSMUST00000058237.13|GN=Ugt1a7c|GI=ENSMUSG000000901…											On	Questionable	QUAL=13403.50;BaseQRankSum=10.425;Dels=0.00;FS=6.916;HRun=0;HaplotypeScore=40.7825;MQ=60.00;MQ0=0;QD=7.69;ReadPosRankSum=0.685;SB=-6172.91;	A/T	A/T	A/T	0|1	0|1	0|1	247	250	247	171|76	173|77	169|78	0.3077	0.308	0.3158	99	99	99
chr1	88212093	88212093	G	A	SNV	Known	Ugt1a10,Ugt1a9,Ugt1a7c,Ugt1a6b,Ugt1a6a,Ugt1a5,Ugt1a2,Ugt1a1,Ugt1a8,RP23-324B17.1	Missense	rs47888099|P=chr1:88212093|ST=+|AL=A/G	CCDS15143.1|GN=Ugt1a1|GI=394436|FC=Missense|CDS=c.92G>A|AA=p.R31K|EN=1/5|DS=-779|P=chr1:88212002-88218424|ST=+|CL=1608|CS=Public, CCDS15141.1|GN=Ugt1a2|GI=22236|FC=Intron|EN=1:2/5|DS=-2951|P=chr1:88200637-88218424|ST=+|CL=1602|CS=Public, CCDS15139.1|GN=Ugt1a7c|GI=394432|FC=Intron|EN=1:2/5|DS=-2951|P=chr1:88095121-88218424|ST=+|CL=1596|CS=Public, CCDS48313.1|GN=Ugt1a6b|GI=394435|FC=Intron|EN=1:2/5…	NM_201645.2|GN=Ugt1a1|GI=394436|FC=Missense|CDS=c.92G>A|AA=p.R31K|EN=1/5|DS=-779|P=chr1:88211959-88220002|ST=+|CL=1608|PD=UDP-glucuronosyltransferase 1-1 precursor, NM_013701.3|GN=Ugt1a2|GI=22236|FC=Intron|EN=1:2/5|DS=-2951|P=chr1:88200611-88220002|ST=+|CL=1602|PD=UDP-glucuronosyltransferase 1-2 precursor, NM_201642.4|GN=Ugt1a7c|GI=394432|FC=Intron|EN=1:2/5|DS=-2951|P=chr1:88095001-88220002|ST=+|…	UDP-glucuronosyltransferase 1-1 precursor, UDP-glucuronosyltransferase 1-2 precursor, UDP-glucuronosyltransferase 1-7C precursor, UDP glucuronosyltransferase 1 family, polypeptide A6B precursor, UDP-glucuronosyltransferase 1-6 precursor, UDP glycosyltransferase 1 family, polypeptide A10 precursor, UDP glucuronosyltransferase 1 family, polypeptide A5 precursor, UDP-glucuronosyltransferase 1-9 prec…	ENSMUST00000073049.6|GN=Ugt1a1|GI=ENSMUSG00000089960.1|FC=Missense|CDS=c.92G>A|AA=p.R31K|EN=1/5|DS=-779|P=chr1:88211959-88218997|ST=+|CL=1608|LV=2|GT=protein_coding|TT=protein_coding, ENSMUST00000049289.8|GN=Ugt1a2|GI=ENSMUSG00000090171.1|FC=Intron|EN=1:2/5|DS=-2951|P=chr1:88200601-88218997|ST=+|CL=1602|LV=2|GT=protein_coding|TT=protein_coding, ENSMUST00000058237.13|GN=Ugt1a7c|GI=ENSMUSG000000901…				UDPGT|P=chr1:88055557-88218391					P=chr1:88212089-88212094|lod=13|SC=247	P=chr1:88212089-88212096|lod=39|SC=354	On	Questionable	QUAL=44636.32;BaseQRankSum=-3.136;Dels=0.00;FS=5.843;HRun=1;HaplotypeScore=42.1567;MQ=60.00;MQ0=0;QD=25.51;ReadPosRankSum=-0.618;SB=-22585.83;	G/A	G/A	G/A	0|1	0|1	0|1	250	250	250	38|212	47|203	37|213	0.848	0.812	0.852	99	99	99
chr1	88212136	88212136	G	A	SNV	Known	Ugt1a10,Ugt1a9,Ugt1a7c,Ugt1a6b,Ugt1a6a,Ugt1a5,Ugt1a2,Ugt1a1,Ugt1a8,RP23-324B17.1	Missense	rs108589229|P=chr1:88212136|ST=+|AL=A/G	CCDS15143.1|GN=Ugt1a1|GI=394436|FC=Missense|CDS=c.135G>A|AA=p.M45I|EN=1/5|DS=-736|P=chr1:88212002-88218424|ST=+|CL=1608|CS=Public, CCDS15141.1|GN=Ugt1a2|GI=22236|FC=Intron|EN=1:2/5|DS=-2908|P=chr1:88200637-88218424|ST=+|CL=1602|CS=Public, CCDS15139.1|GN=Ugt1a7c|GI=394432|FC=Intron|EN=1:2/5|DS=-2908|P=chr1:88095121-88218424|ST=+|CL=1596|CS=Public, CCDS48313.1|GN=Ugt1a6b|GI=394435|FC=Intron|EN=1:2/…	NM_201645.2|GN=Ugt1a1|GI=394436|FC=Missense|CDS=c.135G>A|AA=p.M45I|EN=1/5|DS=-736|P=chr1:88211959-88220002|ST=+|CL=1608|PD=UDP-glucuronosyltransferase 1-1 precursor, NM_013701.3|GN=Ugt1a2|GI=22236|FC=Intron|EN=1:2/5|DS=-2908|P=chr1:88200611-88220002|ST=+|CL=1602|PD=UDP-glucuronosyltransferase 1-2 precursor, NM_201642.4|GN=Ugt1a7c|GI=394432|FC=Intron|EN=1:2/5|DS=-2908|P=chr1:88095001-88220002|ST=+…	UDP-glucuronosyltransferase 1-1 precursor, UDP-glucuronosyltransferase 1-2 precursor, UDP-glucuronosyltransferase 1-7C precursor, UDP glucuronosyltransferase 1 family, polypeptide A6B precursor, UDP-glucuronosyltransferase 1-6 precursor, UDP glycosyltransferase 1 family, polypeptide A10 precursor, UDP glucuronosyltransferase 1 family, polypeptide A5 precursor, UDP-glucuronosyltransferase 1-9 prec…	ENSMUST00000073049.6|GN=Ugt1a1|GI=ENSMUSG00000089960.1|FC=Missense|CDS=c.135G>A|AA=p.M45I|EN=1/5|DS=-736|P=chr1:88211959-88218997|ST=+|CL=1608|LV=2|GT=protein_coding|TT=protein_coding, ENSMUST00000049289.8|GN=Ugt1a2|GI=ENSMUSG00000090171.1|FC=Intron|EN=1:2/5|DS=-2908|P=chr1:88200601-88218997|ST=+|CL=1602|LV=2|GT=protein_coding|TT=protein_coding, ENSMUST00000058237.13|GN=Ugt1a7c|GI=ENSMUSG00000090…				UDPGT|P=chr1:88055557-88218391				P=chr1:88212116-88212136|lod=29|SC=337		P=chr1:88212113-88212136|lod=173|SC=507	On	Questionable	QUAL=3050.37;BaseQRankSum=-21.484;Dels=0.00;FS=7.704;HRun=0;HaplotypeScore=36.7168;MQ=59.99;MQ0=0;QD=1.75;ReadPosRankSum=1.535;SB=-1324.34;	G/A	G/A	G/A	0|1	0|1	0|1	248	248	250	220|28	216|32	219|31	0.1129	0.129	0.124	99	99	99
chr1	88212141	88212141	G	T	SNV	Known	Ugt1a10,Ugt1a9,Ugt1a7c,Ugt1a6b,Ugt1a6a,Ugt1a5,Ugt1a2,Ugt1a1,Ugt1a8,RP23-324B17.1	Missense	rs49882561|P=chr1:88212141|ST=+|AL=G/T	CCDS15143.1|GN=Ugt1a1|GI=394436|FC=Missense|CDS=c.140G>T|AA=p.G47V|EN=1/5|DS=-731|P=chr1:88212002-88218424|ST=+|CL=1608|CS=Public, CCDS15141.1|GN=Ugt1a2|GI=22236|FC=Intron|EN=1:2/5|DS=-2903|P=chr1:88200637-88218424|ST=+|CL=1602|CS=Public, CCDS15139.1|GN=Ugt1a7c|GI=394432|FC=Intron|EN=1:2/5|DS=-2903|P=chr1:88095121-88218424|ST=+|CL=1596|CS=Public, CCDS48313.1|GN=Ugt1a6b|GI=394435|FC=Intron|EN=1:2/…	NM_201645.2|GN=Ugt1a1|GI=394436|FC=Missense|CDS=c.140G>T|AA=p.G47V|EN=1/5|DS=-731|P=chr1:88211959-88220002|ST=+|CL=1608|PD=UDP-glucuronosyltransferase 1-1 precursor, NM_013701.3|GN=Ugt1a2|GI=22236|FC=Intron|EN=1:2/5|DS=-2903|P=chr1:88200611-88220002|ST=+|CL=1602|PD=UDP-glucuronosyltransferase 1-2 precursor, NM_201642.4|GN=Ugt1a7c|GI=394432|FC=Intron|EN=1:2/5|DS=-2903|P=chr1:88095001-88220002|ST=+…	UDP-glucuronosyltransferase 1-1 precursor, UDP-glucuronosyltransferase 1-2 precursor, UDP-glucuronosyltransferase 1-7C precursor, UDP glucuronosyltransferase 1 family, polypeptide A6B precursor, UDP-glucuronosyltransferase 1-6 precursor, UDP glycosyltransferase 1 family, polypeptide A10 precursor, UDP glucuronosyltransferase 1 family, polypeptide A5 precursor, UDP-glucuronosyltransferase 1-9 prec…	ENSMUST00000073049.6|GN=Ugt1a1|GI=ENSMUSG00000089960.1|FC=Missense|CDS=c.140G>T|AA=p.G47V|EN=1/5|DS=-731|P=chr1:88211959-88218997|ST=+|CL=1608|LV=2|GT=protein_coding|TT=protein_coding, ENSMUST00000049289.8|GN=Ugt1a2|GI=ENSMUSG00000090171.1|FC=Intron|EN=1:2/5|DS=-2903|P=chr1:88200601-88218997|ST=+|CL=1602|LV=2|GT=protein_coding|TT=protein_coding, ENSMUST00000058237.13|GN=Ugt1a7c|GI=ENSMUSG00000090…				UDPGT|P=chr1:88055557-88218391							On	Questionable	QUAL=45259.93;BaseQRankSum=-22.233;Dels=0.00;FS=2.886;HRun=0;HaplotypeScore=34.3468;MQ=59.99;MQ0=0;QD=25.89;ReadPosRankSum=-0.514;SB=-21208.79;	G/T	G/T	G/T	0|1	0|1	0|1	248	250	250	43|205	40|210	53|197	0.8266	0.84	0.788	99	99	99
chr1	88212297	88212297	G	A	SNV	Known	Ugt1a10,Ugt1a9,Ugt1a7c,Ugt1a6b,Ugt1a6a,Ugt1a5,Ugt1a2,Ugt1a1,Ugt1a8,RP23-324B17.1	Missense	rs108444413|P=chr1:88212297|ST=+|AL=A/G	CCDS15143.1|GN=Ugt1a1|GI=394436|FC=Missense|CDS=c.296G>A|AA=p.R99Q|EN=1/5|DS=-575|P=chr1:88212002-88218424|ST=+|CL=1608|CS=Public, CCDS15141.1|GN=Ugt1a2|GI=22236|FC=Intron|EN=1:2/5|DS=-2747|P=chr1:88200637-88218424|ST=+|CL=1602|CS=Public, CCDS15139.1|GN=Ugt1a7c|GI=394432|FC=Intron|EN=1:2/5|DS=-2747|P=chr1:88095121-88218424|ST=+|CL=1596|CS=Public, CCDS48313.1|GN=Ugt1a6b|GI=394435|FC=Intron|EN=1:2/…	NM_201645.2|GN=Ugt1a1|GI=394436|FC=Missense|CDS=c.296G>A|AA=p.R99Q|EN=1/5|DS=-575|P=chr1:88211959-88220002|ST=+|CL=1608|PD=UDP-glucuronosyltransferase 1-1 precursor, NM_013701.3|GN=Ugt1a2|GI=22236|FC=Intron|EN=1:2/5|DS=-2747|P=chr1:88200611-88220002|ST=+|CL=1602|PD=UDP-glucuronosyltransferase 1-2 precursor, NM_201642.4|GN=Ugt1a7c|GI=394432|FC=Intron|EN=1:2/5|DS=-2747|P=chr1:88095001-88220002|ST=+…	UDP-glucuronosyltransferase 1-1 precursor, UDP-glucuronosyltransferase 1-2 precursor, UDP-glucuronosyltransferase 1-7C precursor, UDP glucuronosyltransferase 1 family, polypeptide A6B precursor, UDP-glucuronosyltransferase 1-6 precursor, UDP glycosyltransferase 1 family, polypeptide A10 precursor, UDP glucuronosyltransferase 1 family, polypeptide A5 precursor, UDP-glucuronosyltransferase 1-9 prec…	ENSMUST00000073049.6|GN=Ugt1a1|GI=ENSMUSG00000089960.1|FC=Missense|CDS=c.296G>A|AA=p.R99Q|EN=1/5|DS=-575|P=chr1:88211959-88218997|ST=+|CL=1608|LV=2|GT=protein_coding|TT=protein_coding, ENSMUST00000049289.8|GN=Ugt1a2|GI=ENSMUSG00000090171.1|FC=Intron|EN=1:2/5|DS=-2747|P=chr1:88200601-88218997|ST=+|CL=1602|LV=2|GT=protein_coding|TT=protein_coding, ENSMUST00000058237.13|GN=Ugt1a7c|GI=ENSMUSG00000090…				UDPGT|P=chr1:88055557-88218391							On	Retained	QUAL=3792.19;BaseQRankSum=9.195;Dels=0.00;FS=4.488;HRun=0;HaplotypeScore=5.3658;MQ=60.02;MQ0=0;QD=2.17;ReadPosRankSum=0.001;SB=-1870.43;	G/A	G/A	G/A	0|1	0|1	0|1	250	250	250	226|24	219|31	216|34	0.096	0.124	0.136	99	99	99
chr1	88212317	88212317	T	C	SNV	Known	Ugt1a10,Ugt1a9,Ugt1a7c,Ugt1a6b,Ugt1a6a,Ugt1a5,Ugt1a2,Ugt1a1,Ugt1a8,RP23-324B17.1	Missense	rs49282812|P=chr1:88212317|ST=+|AL=C/T	CCDS15143.1|GN=Ugt1a1|GI=394436|FC=Missense|CDS=c.316T>C|AA=p.S106P|EN=1/5|DS=-555|P=chr1:88212002-88218424|ST=+|CL=1608|CS=Public, CCDS15141.1|GN=Ugt1a2|GI=22236|FC=Intron|EN=1:2/5|DS=-2727|P=chr1:88200637-88218424|ST=+|CL=1602|CS=Public, CCDS15139.1|GN=Ugt1a7c|GI=394432|FC=Intron|EN=1:2/5|DS=-2727|P=chr1:88095121-88218424|ST=+|CL=1596|CS=Public, CCDS48313.1|GN=Ugt1a6b|GI=394435|FC=Intron|EN=1:2…	NM_201645.2|GN=Ugt1a1|GI=394436|FC=Missense|CDS=c.316T>C|AA=p.S106P|EN=1/5|DS=-555|P=chr1:88211959-88220002|ST=+|CL=1608|PD=UDP-glucuronosyltransferase 1-1 precursor, NM_013701.3|GN=Ugt1a2|GI=22236|FC=Intron|EN=1:2/5|DS=-2727|P=chr1:88200611-88220002|ST=+|CL=1602|PD=UDP-glucuronosyltransferase 1-2 precursor, NM_201642.4|GN=Ugt1a7c|GI=394432|FC=Intron|EN=1:2/5|DS=-2727|P=chr1:88095001-88220002|ST=…	UDP-glucuronosyltransferase 1-1 precursor, UDP-glucuronosyltransferase 1-2 precursor, UDP-glucuronosyltransferase 1-7C precursor, UDP glucuronosyltransferase 1 family, polypeptide A6B precursor, UDP-glucuronosyltransferase 1-6 precursor, UDP glycosyltransferase 1 family, polypeptide A10 precursor, UDP glucuronosyltransferase 1 family, polypeptide A5 precursor, UDP-glucuronosyltransferase 1-9 prec…	ENSMUST00000073049.6|GN=Ugt1a1|GI=ENSMUSG00000089960.1|FC=Missense|CDS=c.316T>C|AA=p.S106P|EN=1/5|DS=-555|P=chr1:88211959-88218997|ST=+|CL=1608|LV=2|GT=protein_coding|TT=protein_coding, ENSMUST00000049289.8|GN=Ugt1a2|GI=ENSMUSG00000090171.1|FC=Intron|EN=1:2/5|DS=-2727|P=chr1:88200601-88218997|ST=+|CL=1602|LV=2|GT=protein_coding|TT=protein_coding, ENSMUST00000058237.13|GN=Ugt1a7c|GI=ENSMUSG0000009…				UDPGT|P=chr1:88055557-88218391							On	Questionable	QUAL=49338.23;BaseQRankSum=22.945;Dels=0.00;FS=2.209;HRun=1;HaplotypeScore=36.2238;MQ=60.02;MQ0=0;QD=28.31;ReadPosRankSum=0.965;SB=-26659.72;	T/C	T/C	T/C	0|1	0|1	0|1	250	250	250	43|207	36|214	41|209	0.828	0.856	0.836	99	99	99
chr1	88212321	88212321	T	G	SNV	Novel	Ugt1a10,Ugt1a9,Ugt1a7c,Ugt1a6b,Ugt1a6a,Ugt1a5,Ugt1a2,Ugt1a1,Ugt1a8,RP23-324B17.1	Missense		CCDS15143.1|GN=Ugt1a1|GI=394436|FC=Missense|CDS=c.320T>G|AA=p.F107C|EN=1/5|DS=-551|P=chr1:88212002-88218424|ST=+|CL=1608|CS=Public, CCDS15141.1|GN=Ugt1a2|GI=22236|FC=Intron|EN=1:2/5|DS=-2723|P=chr1:88200637-88218424|ST=+|CL=1602|CS=Public, CCDS15139.1|GN=Ugt1a7c|GI=394432|FC=Intron|EN=1:2/5|DS=-2723|P=chr1:88095121-88218424|ST=+|CL=1596|CS=Public, CCDS48313.1|GN=Ugt1a6b|GI=394435|FC=Intron|EN=1:2…	NM_201645.2|GN=Ugt1a1|GI=394436|FC=Missense|CDS=c.320T>G|AA=p.F107C|EN=1/5|DS=-551|P=chr1:88211959-88220002|ST=+|CL=1608|PD=UDP-glucuronosyltransferase 1-1 precursor, NM_013701.3|GN=Ugt1a2|GI=22236|FC=Intron|EN=1:2/5|DS=-2723|P=chr1:88200611-88220002|ST=+|CL=1602|PD=UDP-glucuronosyltransferase 1-2 precursor, NM_201642.4|GN=Ugt1a7c|GI=394432|FC=Intron|EN=1:2/5|DS=-2723|P=chr1:88095001-88220002|ST=…	UDP-glucuronosyltransferase 1-1 precursor, UDP-glucuronosyltransferase 1-2 precursor, UDP-glucuronosyltransferase 1-7C precursor, UDP glucuronosyltransferase 1 family, polypeptide A6B precursor, UDP-glucuronosyltransferase 1-6 precursor, UDP glycosyltransferase 1 family, polypeptide A10 precursor, UDP glucuronosyltransferase 1 family, polypeptide A5 precursor, UDP-glucuronosyltransferase 1-9 prec…	ENSMUST00000073049.6|GN=Ugt1a1|GI=ENSMUSG00000089960.1|FC=Missense|CDS=c.320T>G|AA=p.F107C|EN=1/5|DS=-551|P=chr1:88211959-88218997|ST=+|CL=1608|LV=2|GT=protein_coding|TT=protein_coding, ENSMUST00000049289.8|GN=Ugt1a2|GI=ENSMUSG00000090171.1|FC=Intron|EN=1:2/5|DS=-2723|P=chr1:88200601-88218997|ST=+|CL=1602|LV=2|GT=protein_coding|TT=protein_coding, ENSMUST00000058237.13|GN=Ugt1a7c|GI=ENSMUSG0000009…				UDPGT|P=chr1:88055557-88218391							On	Questionable	QUAL=4373.27;BaseQRankSum=20.330;Dels=0.00;FS=0.509;HRun=0;HaplotypeScore=76.5918;MQ=60.02;MQ0=0;QD=2.50;ReadPosRankSum=-0.277;SB=-2236.48;	T/G	T/G	T/G	0|1	0|1	0|1	250	250	250	217|33	223|27	217|33	0.132	0.108	0.132	99	99	99
chr1	88212381	88212381	C	T	SNV	Known	Ugt1a10,Ugt1a9,Ugt1a7c,Ugt1a6b,Ugt1a6a,Ugt1a5,Ugt1a2,Ugt1a1,Ugt1a8,RP23-324B17.1	Missense	rs51468298|P=chr1:88212381|ST=+|AL=C/T	CCDS15143.1|GN=Ugt1a1|GI=394436|FC=Missense|CDS=c.380C>T|AA=p.A127V|EN=1/5|DS=-491|P=chr1:88212002-88218424|ST=+|CL=1608|CS=Public, CCDS15141.1|GN=Ugt1a2|GI=22236|FC=Intron|EN=1:2/5|DS=-2663|P=chr1:88200637-88218424|ST=+|CL=1602|CS=Public, CCDS15139.1|GN=Ugt1a7c|GI=394432|FC=Intron|EN=1:2/5|DS=-2663|P=chr1:88095121-88218424|ST=+|CL=1596|CS=Public, CCDS48313.1|GN=Ugt1a6b|GI=394435|FC=Intron|EN=1:2…	NM_201645.2|GN=Ugt1a1|GI=394436|FC=Missense|CDS=c.380C>T|AA=p.A127V|EN=1/5|DS=-491|P=chr1:88211959-88220002|ST=+|CL=1608|PD=UDP-glucuronosyltransferase 1-1 precursor, NM_013701.3|GN=Ugt1a2|GI=22236|FC=Intron|EN=1:2/5|DS=-2663|P=chr1:88200611-88220002|ST=+|CL=1602|PD=UDP-glucuronosyltransferase 1-2 precursor, NM_201642.4|GN=Ugt1a7c|GI=394432|FC=Intron|EN=1:2/5|DS=-2663|P=chr1:88095001-88220002|ST=…	UDP-glucuronosyltransferase 1-1 precursor, UDP-glucuronosyltransferase 1-2 precursor, UDP-glucuronosyltransferase 1-7C precursor, UDP glucuronosyltransferase 1 family, polypeptide A6B precursor, UDP-glucuronosyltransferase 1-6 precursor, UDP glycosyltransferase 1 family, polypeptide A10 precursor, UDP glucuronosyltransferase 1 family, polypeptide A5 precursor, UDP-glucuronosyltransferase 1-9 prec…	ENSMUST00000073049.6|GN=Ugt1a1|GI=ENSMUSG00000089960.1|FC=Missense|CDS=c.380C>T|AA=p.A127V|EN=1/5|DS=-491|P=chr1:88211959-88218997|ST=+|CL=1608|LV=2|GT=protein_coding|TT=protein_coding, ENSMUST00000049289.8|GN=Ugt1a2|GI=ENSMUSG00000090171.1|FC=Intron|EN=1:2/5|DS=-2663|P=chr1:88200601-88218997|ST=+|CL=1602|LV=2|GT=protein_coding|TT=protein_coding, ENSMUST00000058237.13|GN=Ugt1a7c|GI=ENSMUSG0000009…				UDPGT|P=chr1:88055557-88218391							On	Questionable	QUAL=4290.07;BaseQRankSum=-20.225;Dels=0.00;FS=1.362;HRun=1;HaplotypeScore=88.3203;MQ=60.02;MQ0=0;QD=2.45;ReadPosRankSum=1.239;SB=-2139.33;	C/T	C/T	C/T	0|1	0|1	0|1	250	250	250	225|24	202|48	216|34	0.0964	0.192	0.136	99	99	99
chr1	88212392	88212392	C	T	SNV	Known	Ugt1a10,Ugt1a9,Ugt1a7c,Ugt1a6b,Ugt1a6a,Ugt1a5,Ugt1a2,Ugt1a1,Ugt1a8,RP23-324B17.1	Missense	rs46698966|P=chr1:88212392|ST=+|AL=C/T	CCDS15143.1|GN=Ugt1a1|GI=394436|FC=Missense|CDS=c.391C>T|AA=p.H131Y|EN=1/5|DS=-480|P=chr1:88212002-88218424|ST=+|CL=1608|CS=Public, CCDS15141.1|GN=Ugt1a2|GI=22236|FC=Intron|EN=1:2/5|DS=-2652|P=chr1:88200637-88218424|ST=+|CL=1602|CS=Public, CCDS15139.1|GN=Ugt1a7c|GI=394432|FC=Intron|EN=1:2/5|DS=-2652|P=chr1:88095121-88218424|ST=+|CL=1596|CS=Public, CCDS48313.1|GN=Ugt1a6b|GI=394435|FC=Intron|EN=1:2…	NM_201645.2|GN=Ugt1a1|GI=394436|FC=Missense|CDS=c.391C>T|AA=p.H131Y|EN=1/5|DS=-480|P=chr1:88211959-88220002|ST=+|CL=1608|PD=UDP-glucuronosyltransferase 1-1 precursor, NM_013701.3|GN=Ugt1a2|GI=22236|FC=Intron|EN=1:2/5|DS=-2652|P=chr1:88200611-88220002|ST=+|CL=1602|PD=UDP-glucuronosyltransferase 1-2 precursor, NM_201642.4|GN=Ugt1a7c|GI=394432|FC=Intron|EN=1:2/5|DS=-2652|P=chr1:88095001-88220002|ST=…	UDP-glucuronosyltransferase 1-1 precursor, UDP-glucuronosyltransferase 1-2 precursor, UDP-glucuronosyltransferase 1-7C precursor, UDP glucuronosyltransferase 1 family, polypeptide A6B precursor, UDP-glucuronosyltransferase 1-6 precursor, UDP glycosyltransferase 1 family, polypeptide A10 precursor, UDP glucuronosyltransferase 1 family, polypeptide A5 precursor, UDP-glucuronosyltransferase 1-9 prec…	ENSMUST00000073049.6|GN=Ugt1a1|GI=ENSMUSG00000089960.1|FC=Missense|CDS=c.391C>T|AA=p.H131Y|EN=1/5|DS=-480|P=chr1:88211959-88218997|ST=+|CL=1608|LV=2|GT=protein_coding|TT=protein_coding, ENSMUST00000049289.8|GN=Ugt1a2|GI=ENSMUSG00000090171.1|FC=Intron|EN=1:2/5|DS=-2652|P=chr1:88200601-88218997|ST=+|CL=1602|LV=2|GT=protein_coding|TT=protein_coding, ENSMUST00000058237.13|GN=Ugt1a7c|GI=ENSMUSG0000009…				UDPGT|P=chr1:88055557-88218391							On	Questionable	QUAL=47617.75;BaseQRankSum=-10.439;Dels=0.00;FS=0.000;HRun=0;HaplotypeScore=44.6416;MQ=60.02;MQ0=0;QD=27.29;ReadPosRankSum=1.114;SB=-21862.91;	C/T	C/T	C/T	0|1	0|1	0|1	250	250	250	46|203	36|214	34|216	0.8153	0.856	0.864	99	99	99
chr1	88212452	88212452	C	A	SNV	Known	Ugt1a10,Ugt1a9,Ugt1a7c,Ugt1a6b,Ugt1a6a,Ugt1a5,Ugt1a2,Ugt1a1,Ugt1a8,RP23-324B17.1	Missense	rs52022422|P=chr1:88212452|ST=+|AL=A/C	CCDS15143.1|GN=Ugt1a1|GI=394436|FC=Missense|CDS=c.451C>A|AA=p.L151M|EN=1/5|DS=-420|P=chr1:88212002-88218424|ST=+|CL=1608|CS=Public, CCDS15141.1|GN=Ugt1a2|GI=22236|FC=Intron|EN=1:2/5|DS=-2592|P=chr1:88200637-88218424|ST=+|CL=1602|CS=Public, CCDS15139.1|GN=Ugt1a7c|GI=394432|FC=Intron|EN=1:2/5|DS=-2592|P=chr1:88095121-88218424|ST=+|CL=1596|CS=Public, CCDS48313.1|GN=Ugt1a6b|GI=394435|FC=Intron|EN=1:2…	NM_201645.2|GN=Ugt1a1|GI=394436|FC=Missense|CDS=c.451C>A|AA=p.L151M|EN=1/5|DS=-420|P=chr1:88211959-88220002|ST=+|CL=1608|PD=UDP-glucuronosyltransferase 1-1 precursor, NM_013701.3|GN=Ugt1a2|GI=22236|FC=Intron|EN=1:2/5|DS=-2592|P=chr1:88200611-88220002|ST=+|CL=1602|PD=UDP-glucuronosyltransferase 1-2 precursor, NM_201642.4|GN=Ugt1a7c|GI=394432|FC=Intron|EN=1:2/5|DS=-2592|P=chr1:88095001-88220002|ST=…	UDP-glucuronosyltransferase 1-1 precursor, UDP-glucuronosyltransferase 1-2 precursor, UDP-glucuronosyltransferase 1-7C precursor, UDP glucuronosyltransferase 1 family, polypeptide A6B precursor, UDP-glucuronosyltransferase 1-6 precursor, UDP glycosyltransferase 1 family, polypeptide A10 precursor, UDP glucuronosyltransferase 1 family, polypeptide A5 precursor, UDP-glucuronosyltransferase 1-9 prec…	ENSMUST00000073049.6|GN=Ugt1a1|GI=ENSMUSG00000089960.1|FC=Missense|CDS=c.451C>A|AA=p.L151M|EN=1/5|DS=-420|P=chr1:88211959-88218997|ST=+|CL=1608|LV=2|GT=protein_coding|TT=protein_coding, ENSMUST00000049289.8|GN=Ugt1a2|GI=ENSMUSG00000090171.1|FC=Intron|EN=1:2/5|DS=-2592|P=chr1:88200601-88218997|ST=+|CL=1602|LV=2|GT=protein_coding|TT=protein_coding, ENSMUST00000058237.13|GN=Ugt1a7c|GI=ENSMUSG0000009…				UDPGT|P=chr1:88055557-88218391							On	Retained	QUAL=11288.27;BaseQRankSum=-26.324;Dels=0.00;FS=3.583;HRun=0;HaplotypeScore=3.4255;MQ=60.00;MQ0=0;QD=6.45;ReadPosRankSum=-0.007;SB=-5146.17;	C/A	C/A	C/A	0|1	0|1	0|1	250	250	250	189|61	185|65	188|62	0.244	0.26	0.248	99	99	99
chr1	88212465	88212465	T	C	SNV	Known	Ugt1a10,Ugt1a9,Ugt1a7c,Ugt1a6b,Ugt1a6a,Ugt1a5,Ugt1a2,Ugt1a1,Ugt1a8,RP23-324B17.1	Missense	rs50344159|P=chr1:88212465|ST=+|AL=C/T	CCDS15143.1|GN=Ugt1a1|GI=394436|FC=Missense|CDS=c.464T>C|AA=p.F155S|EN=1/5|DS=-407|P=chr1:88212002-88218424|ST=+|CL=1608|CS=Public, CCDS15141.1|GN=Ugt1a2|GI=22236|FC=Intron|EN=1:2/5|DS=-2579|P=chr1:88200637-88218424|ST=+|CL=1602|CS=Public, CCDS15139.1|GN=Ugt1a7c|GI=394432|FC=Intron|EN=1:2/5|DS=-2579|P=chr1:88095121-88218424|ST=+|CL=1596|CS=Public, CCDS48313.1|GN=Ugt1a6b|GI=394435|FC=Intron|EN=1:2…	NM_201645.2|GN=Ugt1a1|GI=394436|FC=Missense|CDS=c.464T>C|AA=p.F155S|EN=1/5|DS=-407|P=chr1:88211959-88220002|ST=+|CL=1608|PD=UDP-glucuronosyltransferase 1-1 precursor, NM_013701.3|GN=Ugt1a2|GI=22236|FC=Intron|EN=1:2/5|DS=-2579|P=chr1:88200611-88220002|ST=+|CL=1602|PD=UDP-glucuronosyltransferase 1-2 precursor, NM_201642.4|GN=Ugt1a7c|GI=394432|FC=Intron|EN=1:2/5|DS=-2579|P=chr1:88095001-88220002|ST=…	UDP-glucuronosyltransferase 1-1 precursor, UDP-glucuronosyltransferase 1-2 precursor, UDP-glucuronosyltransferase 1-7C precursor, UDP glucuronosyltransferase 1 family, polypeptide A6B precursor, UDP-glucuronosyltransferase 1-6 precursor, UDP glycosyltransferase 1 family, polypeptide A10 precursor, UDP glucuronosyltransferase 1 family, polypeptide A5 precursor, UDP-glucuronosyltransferase 1-9 prec…	ENSMUST00000073049.6|GN=Ugt1a1|GI=ENSMUSG00000089960.1|FC=Missense|CDS=c.464T>C|AA=p.F155S|EN=1/5|DS=-407|P=chr1:88211959-88218997|ST=+|CL=1608|LV=2|GT=protein_coding|TT=protein_coding, ENSMUST00000049289.8|GN=Ugt1a2|GI=ENSMUSG00000090171.1|FC=Intron|EN=1:2/5|DS=-2579|P=chr1:88200601-88218997|ST=+|CL=1602|LV=2|GT=protein_coding|TT=protein_coding, ENSMUST00000058237.13|GN=Ugt1a7c|GI=ENSMUSG0000009…				UDPGT|P=chr1:88055557-88218391							On	Retained	QUAL=15773.50;BaseQRankSum=28.813;Dels=0.00;FS=5.229;HRun=2;HaplotypeScore=4.9016;MQ=59.96;MQ0=1;QD=9.01;ReadPosRankSum=1.056;SB=-7322.05;	T/C	T/C	T/C	0|1	0|1	0|1	250	250	250	162|87	187|63	147|102	0.3494	0.252	0.4096	99	99	99
chr1	88212528	88212528	A	C	SNV	Known	Ugt1a10,Ugt1a9,Ugt1a7c,Ugt1a6b,Ugt1a6a,Ugt1a5,Ugt1a2,Ugt1a1,Ugt1a8,RP23-324B17.1	Missense	rs30305269|P=chr1:88212528|ST=+|AL=A/C	CCDS15143.1|GN=Ugt1a1|GI=394436|FC=Missense|CDS=c.527A>C|AA=p.K176T|EN=1/5|DS=-344|P=chr1:88212002-88218424|ST=+|CL=1608|CS=Public, CCDS15141.1|GN=Ugt1a2|GI=22236|FC=Intron|EN=1:2/5|DS=-2516|P=chr1:88200637-88218424|ST=+|CL=1602|CS=Public, CCDS15139.1|GN=Ugt1a7c|GI=394432|FC=Intron|EN=1:2/5|DS=-2516|P=chr1:88095121-88218424|ST=+|CL=1596|CS=Public, CCDS48313.1|GN=Ugt1a6b|GI=394435|FC=Intron|EN=1:2…	NM_201645.2|GN=Ugt1a1|GI=394436|FC=Missense|CDS=c.527A>C|AA=p.K176T|EN=1/5|DS=-344|P=chr1:88211959-88220002|ST=+|CL=1608|PD=UDP-glucuronosyltransferase 1-1 precursor, NM_013701.3|GN=Ugt1a2|GI=22236|FC=Intron|EN=1:2/5|DS=-2516|P=chr1:88200611-88220002|ST=+|CL=1602|PD=UDP-glucuronosyltransferase 1-2 precursor, NM_201642.4|GN=Ugt1a7c|GI=394432|FC=Intron|EN=1:2/5|DS=-2516|P=chr1:88095001-88220002|ST=…	UDP-glucuronosyltransferase 1-1 precursor, UDP-glucuronosyltransferase 1-2 precursor, UDP-glucuronosyltransferase 1-7C precursor, UDP glucuronosyltransferase 1 family, polypeptide A6B precursor, UDP-glucuronosyltransferase 1-6 precursor, UDP glycosyltransferase 1 family, polypeptide A10 precursor, UDP glucuronosyltransferase 1 family, polypeptide A5 precursor, UDP-glucuronosyltransferase 1-9 prec…	ENSMUST00000073049.6|GN=Ugt1a1|GI=ENSMUSG00000089960.1|FC=Missense|CDS=c.527A>C|AA=p.K176T|EN=1/5|DS=-344|P=chr1:88211959-88218997|ST=+|CL=1608|LV=2|GT=protein_coding|TT=protein_coding, ENSMUST00000049289.8|GN=Ugt1a2|GI=ENSMUSG00000090171.1|FC=Intron|EN=1:2/5|DS=-2516|P=chr1:88200601-88218997|ST=+|CL=1602|LV=2|GT=protein_coding|TT=protein_coding, ENSMUST00000058237.13|GN=Ugt1a7c|GI=ENSMUSG0000009…				UDPGT|P=chr1:88055557-88218391							On	Questionable	QUAL=49538.92;BaseQRankSum=21.921;Dels=0.00;FS=5.612;HRun=0;HaplotypeScore=38.1362;MQ=60.00;MQ0=0;QD=28.36;ReadPosRankSum=0.405;SB=-26504.20;	A/C	A/C	A/C	0|1	0|1	0|1	250	250	250	57|193	45|205	40|209	0.772	0.82	0.8394	99	99	99
chr1	88212536	88212536	T	C	SNV	Known	Ugt1a10,Ugt1a9,Ugt1a7c,Ugt1a6b,Ugt1a6a,Ugt1a5,Ugt1a2,Ugt1a1,Ugt1a8,RP23-324B17.1	Missense	rs48083912|P=chr1:88212536|ST=+|AL=C/T	CCDS15143.1|GN=Ugt1a1|GI=394436|FC=Missense|CDS=c.535T>C|AA=p.C179R|EN=1/5|DS=-336|P=chr1:88212002-88218424|ST=+|CL=1608|CS=Public, CCDS15141.1|GN=Ugt1a2|GI=22236|FC=Intron|EN=1:2/5|DS=-2508|P=chr1:88200637-88218424|ST=+|CL=1602|CS=Public, CCDS15139.1|GN=Ugt1a7c|GI=394432|FC=Intron|EN=1:2/5|DS=-2508|P=chr1:88095121-88218424|ST=+|CL=1596|CS=Public, CCDS48313.1|GN=Ugt1a6b|GI=394435|FC=Intron|EN=1:2…	NM_201645.2|GN=Ugt1a1|GI=394436|FC=Missense|CDS=c.535T>C|AA=p.C179R|EN=1/5|DS=-336|P=chr1:88211959-88220002|ST=+|CL=1608|PD=UDP-glucuronosyltransferase 1-1 precursor, NM_013701.3|GN=Ugt1a2|GI=22236|FC=Intron|EN=1:2/5|DS=-2508|P=chr1:88200611-88220002|ST=+|CL=1602|PD=UDP-glucuronosyltransferase 1-2 precursor, NM_201642.4|GN=Ugt1a7c|GI=394432|FC=Intron|EN=1:2/5|DS=-2508|P=chr1:88095001-88220002|ST=…	UDP-glucuronosyltransferase 1-1 precursor, UDP-glucuronosyltransferase 1-2 precursor, UDP-glucuronosyltransferase 1-7C precursor, UDP glucuronosyltransferase 1 family, polypeptide A6B precursor, UDP-glucuronosyltransferase 1-6 precursor, UDP glycosyltransferase 1 family, polypeptide A10 precursor, UDP glucuronosyltransferase 1 family, polypeptide A5 precursor, UDP-glucuronosyltransferase 1-9 prec…	ENSMUST00000073049.6|GN=Ugt1a1|GI=ENSMUSG00000089960.1|FC=Missense|CDS=c.535T>C|AA=p.C179R|EN=1/5|DS=-336|P=chr1:88211959-88218997|ST=+|CL=1608|LV=2|GT=protein_coding|TT=protein_coding, ENSMUST00000049289.8|GN=Ugt1a2|GI=ENSMUSG00000090171.1|FC=Intron|EN=1:2/5|DS=-2508|P=chr1:88200601-88218997|ST=+|CL=1602|LV=2|GT=protein_coding|TT=protein_coding, ENSMUST00000058237.13|GN=Ugt1a7c|GI=ENSMUSG0000009…				UDPGT|P=chr1:88055557-88218391						P=chr1:88212536-88212537|lod=27|SC=316	On	Questionable	QUAL=4487.99;BaseQRankSum=-1.523;Dels=0.00;FS=1.317;HRun=0;HaplotypeScore=37.1285;MQ=60.00;MQ0=0;QD=2.57;ReadPosRankSum=0.623;SB=-1987.19;	T/C	T/C	T/C	0|1	0|1	0|1	249	250	250	202|47	207|43	220|29	0.1888	0.172	0.1165	99	99	99
chr1	88212549	88212549	C	T	SNV	Known	Ugt1a10,Ugt1a9,Ugt1a7c,Ugt1a6b,Ugt1a6a,Ugt1a5,Ugt1a2,Ugt1a1,Ugt1a8,RP23-324B17.1	Missense	rs52038456|P=chr1:88212549|ST=+|AL=C/T	CCDS15143.1|GN=Ugt1a1|GI=394436|FC=Missense|CDS=c.548C>T|AA=p.S183L|EN=1/5|DS=-323|P=chr1:88212002-88218424|ST=+|CL=1608|CS=Public, CCDS15141.1|GN=Ugt1a2|GI=22236|FC=Intron|EN=1:2/5|DS=-2495|P=chr1:88200637-88218424|ST=+|CL=1602|CS=Public, CCDS15139.1|GN=Ugt1a7c|GI=394432|FC=Intron|EN=1:2/5|DS=-2495|P=chr1:88095121-88218424|ST=+|CL=1596|CS=Public, CCDS48313.1|GN=Ugt1a6b|GI=394435|FC=Intron|EN=1:2…	NM_201645.2|GN=Ugt1a1|GI=394436|FC=Missense|CDS=c.548C>T|AA=p.S183L|EN=1/5|DS=-323|P=chr1:88211959-88220002|ST=+|CL=1608|PD=UDP-glucuronosyltransferase 1-1 precursor, NM_013701.3|GN=Ugt1a2|GI=22236|FC=Intron|EN=1:2/5|DS=-2495|P=chr1:88200611-88220002|ST=+|CL=1602|PD=UDP-glucuronosyltransferase 1-2 precursor, NM_201642.4|GN=Ugt1a7c|GI=394432|FC=Intron|EN=1:2/5|DS=-2495|P=chr1:88095001-88220002|ST=…	UDP-glucuronosyltransferase 1-1 precursor, UDP-glucuronosyltransferase 1-2 precursor, UDP-glucuronosyltransferase 1-7C precursor, UDP glucuronosyltransferase 1 family, polypeptide A6B precursor, UDP-glucuronosyltransferase 1-6 precursor, UDP glycosyltransferase 1 family, polypeptide A10 precursor, UDP glucuronosyltransferase 1 family, polypeptide A5 precursor, UDP-glucuronosyltransferase 1-9 prec…	ENSMUST00000073049.6|GN=Ugt1a1|GI=ENSMUSG00000089960.1|FC=Missense|CDS=c.548C>T|AA=p.S183L|EN=1/5|DS=-323|P=chr1:88211959-88218997|ST=+|CL=1608|LV=2|GT=protein_coding|TT=protein_coding, ENSMUST00000049289.8|GN=Ugt1a2|GI=ENSMUSG00000090171.1|FC=Intron|EN=1:2/5|DS=-2495|P=chr1:88200601-88218997|ST=+|CL=1602|LV=2|GT=protein_coding|TT=protein_coding, ENSMUST00000058237.13|GN=Ugt1a7c|GI=ENSMUSG0000009…				UDPGT|P=chr1:88055557-88218391							On	Questionable	QUAL=45662.02;BaseQRankSum=-23.294;Dels=0.00;FS=3.357;HRun=2;HaplotypeScore=96.5867;MQ=60.00;MQ0=0;QD=26.67;ReadPosRankSum=5.534;SB=-23657.57;	C/T	C/T	C/T	0|1	0|1	0|1	244	242	248	68|176	44|198	50|198	0.7213	0.8182	0.7984	99	99	99
chr1	88212555	88212555	C	T	SNV	Known	Ugt1a10,Ugt1a9,Ugt1a7c,Ugt1a6b,Ugt1a6a,Ugt1a5,Ugt1a2,Ugt1a1,Ugt1a8,RP23-324B17.1	Missense	rs45925453|P=chr1:88212555|ST=+|AL=C/T	CCDS15143.1|GN=Ugt1a1|GI=394436|FC=Missense|CDS=c.554C>T|AA=p.A185V|EN=1/5|DS=-317|P=chr1:88212002-88218424|ST=+|CL=1608|CS=Public, CCDS15141.1|GN=Ugt1a2|GI=22236|FC=Intron|EN=1:2/5|DS=-2489|P=chr1:88200637-88218424|ST=+|CL=1602|CS=Public, CCDS15139.1|GN=Ugt1a7c|GI=394432|FC=Intron|EN=1:2/5|DS=-2489|P=chr1:88095121-88218424|ST=+|CL=1596|CS=Public, CCDS48313.1|GN=Ugt1a6b|GI=394435|FC=Intron|EN=1:2…	NM_201645.2|GN=Ugt1a1|GI=394436|FC=Missense|CDS=c.554C>T|AA=p.A185V|EN=1/5|DS=-317|P=chr1:88211959-88220002|ST=+|CL=1608|PD=UDP-glucuronosyltransferase 1-1 precursor, NM_013701.3|GN=Ugt1a2|GI=22236|FC=Intron|EN=1:2/5|DS=-2489|P=chr1:88200611-88220002|ST=+|CL=1602|PD=UDP-glucuronosyltransferase 1-2 precursor, NM_201642.4|GN=Ugt1a7c|GI=394432|FC=Intron|EN=1:2/5|DS=-2489|P=chr1:88095001-88220002|ST=…	UDP-glucuronosyltransferase 1-1 precursor, UDP-glucuronosyltransferase 1-2 precursor, UDP-glucuronosyltransferase 1-7C precursor, UDP glucuronosyltransferase 1 family, polypeptide A6B precursor, UDP-glucuronosyltransferase 1-6 precursor, UDP glycosyltransferase 1 family, polypeptide A10 precursor, UDP glucuronosyltransferase 1 family, polypeptide A5 precursor, UDP-glucuronosyltransferase 1-9 prec…	ENSMUST00000073049.6|GN=Ugt1a1|GI=ENSMUSG00000089960.1|FC=Missense|CDS=c.554C>T|AA=p.A185V|EN=1/5|DS=-317|P=chr1:88211959-88218997|ST=+|CL=1608|LV=2|GT=protein_coding|TT=protein_coding, ENSMUST00000049289.8|GN=Ugt1a2|GI=ENSMUSG00000090171.1|FC=Intron|EN=1:2/5|DS=-2489|P=chr1:88200601-88218997|ST=+|CL=1602|LV=2|GT=protein_coding|TT=protein_coding, ENSMUST00000058237.13|GN=Ugt1a7c|GI=ENSMUSG0000009…				UDPGT|P=chr1:88055557-88218391					P=chr1:88212554-88212569|lod=26|SC=323	P=chr1:88212554-88212555|lod=13|SC=241	On	Questionable	QUAL=9370.56;BaseQRankSum=-23.464;Dels=0.00;FS=1.374;HRun=1;HaplotypeScore=77.1421;MQ=59.99;MQ0=0;QD=5.37;ReadPosRankSum=2.705;SB=-4801.44;	C/T	C/T	C/T	0|1	0|1	0|1	249	250	250	208|41	199|51	200|50	0.1647	0.204	0.2	99	99	99
chr1	88212672	88212672	T	G	SNV	Novel	Ugt1a10,Ugt1a9,Ugt1a7c,Ugt1a6b,Ugt1a6a,Ugt1a5,Ugt1a2,Ugt1a1,Ugt1a8,RP23-324B17.1	Missense		CCDS15143.1|GN=Ugt1a1|GI=394436|FC=Missense|CDS=c.671T>G|AA=p.M224R|EN=1/5|DS=-200|P=chr1:88212002-88218424|ST=+|CL=1608|CS=Public, CCDS15141.1|GN=Ugt1a2|GI=22236|FC=Intron|EN=1:2/5|DS=-2372|P=chr1:88200637-88218424|ST=+|CL=1602|CS=Public, CCDS15139.1|GN=Ugt1a7c|GI=394432|FC=Intron|EN=1:2/5|DS=-2372|P=chr1:88095121-88218424|ST=+|CL=1596|CS=Public, CCDS48313.1|GN=Ugt1a6b|GI=394435|FC=Intron|EN=1:2…	NM_201645.2|GN=Ugt1a1|GI=394436|FC=Missense|CDS=c.671T>G|AA=p.M224R|EN=1/5|DS=-200|P=chr1:88211959-88220002|ST=+|CL=1608|PD=UDP-glucuronosyltransferase 1-1 precursor, NM_013701.3|GN=Ugt1a2|GI=22236|FC=Intron|EN=1:2/5|DS=-2372|P=chr1:88200611-88220002|ST=+|CL=1602|PD=UDP-glucuronosyltransferase 1-2 precursor, NM_201642.4|GN=Ugt1a7c|GI=394432|FC=Intron|EN=1:2/5|DS=-2372|P=chr1:88095001-88220002|ST=…	UDP-glucuronosyltransferase 1-1 precursor, UDP-glucuronosyltransferase 1-2 precursor, UDP-glucuronosyltransferase 1-7C precursor, UDP glucuronosyltransferase 1 family, polypeptide A6B precursor, UDP-glucuronosyltransferase 1-6 precursor, UDP glycosyltransferase 1 family, polypeptide A10 precursor, UDP glucuronosyltransferase 1 family, polypeptide A5 precursor, UDP-glucuronosyltransferase 1-9 prec…	ENSMUST00000073049.6|GN=Ugt1a1|GI=ENSMUSG00000089960.1|FC=Missense|CDS=c.671T>G|AA=p.M224R|EN=1/5|DS=-200|P=chr1:88211959-88218997|ST=+|CL=1608|LV=2|GT=protein_coding|TT=protein_coding, ENSMUST00000049289.8|GN=Ugt1a2|GI=ENSMUSG00000090171.1|FC=Intron|EN=1:2/5|DS=-2372|P=chr1:88200601-88218997|ST=+|CL=1602|LV=2|GT=protein_coding|TT=protein_coding, ENSMUST00000058237.13|GN=Ugt1a7c|GI=ENSMUSG0000009…				UDPGT|P=chr1:88055557-88218391							On	Retained	QUAL=3497.60;BaseQRankSum=17.249;Dels=0.00;FS=0.525;HRun=1;HaplotypeScore=2.7516;MQ=60.00;MQ0=0;QD=2.00;ReadPosRankSum=-1.120;SB=-1707.78;	T/G	T/G	T/G	0|1	0|1	0|1	250	249	250	225|25	216|33	218|32	0.1	0.1325	0.128	99	99	99
chr1	88212696	88212696	A	T	SNV	Known	Ugt1a10,Ugt1a9,Ugt1a7c,Ugt1a6b,Ugt1a6a,Ugt1a5,Ugt1a2,Ugt1a1,Ugt1a8,RP23-324B17.1	Missense	rs49839149|P=chr1:88212696|ST=+|AL=A/T	CCDS15143.1|GN=Ugt1a1|GI=394436|FC=Missense|CDS=c.695A>T|AA=p.Y232F|EN=1/5|DS=-176|P=chr1:88212002-88218424|ST=+|CL=1608|CS=Public, CCDS15141.1|GN=Ugt1a2|GI=22236|FC=Intron|EN=1:2/5|DS=-2348|P=chr1:88200637-88218424|ST=+|CL=1602|CS=Public, CCDS15139.1|GN=Ugt1a7c|GI=394432|FC=Intron|EN=1:2/5|DS=-2348|P=chr1:88095121-88218424|ST=+|CL=1596|CS=Public, CCDS48313.1|GN=Ugt1a6b|GI=394435|FC=Intron|EN=1:2…	NM_201645.2|GN=Ugt1a1|GI=394436|FC=Missense|CDS=c.695A>T|AA=p.Y232F|EN=1/5|DS=-176|P=chr1:88211959-88220002|ST=+|CL=1608|PD=UDP-glucuronosyltransferase 1-1 precursor, NM_013701.3|GN=Ugt1a2|GI=22236|FC=Intron|EN=1:2/5|DS=-2348|P=chr1:88200611-88220002|ST=+|CL=1602|PD=UDP-glucuronosyltransferase 1-2 precursor, NM_201642.4|GN=Ugt1a7c|GI=394432|FC=Intron|EN=1:2/5|DS=-2348|P=chr1:88095001-88220002|ST=…	UDP-glucuronosyltransferase 1-1 precursor, UDP-glucuronosyltransferase 1-2 precursor, UDP-glucuronosyltransferase 1-7C precursor, UDP glucuronosyltransferase 1 family, polypeptide A6B precursor, UDP-glucuronosyltransferase 1-6 precursor, UDP glycosyltransferase 1 family, polypeptide A10 precursor, UDP glucuronosyltransferase 1 family, polypeptide A5 precursor, UDP-glucuronosyltransferase 1-9 prec…	ENSMUST00000073049.6|GN=Ugt1a1|GI=ENSMUSG00000089960.1|FC=Missense|CDS=c.695A>T|AA=p.Y232F|EN=1/5|DS=-176|P=chr1:88211959-88218997|ST=+|CL=1608|LV=2|GT=protein_coding|TT=protein_coding, ENSMUST00000049289.8|GN=Ugt1a2|GI=ENSMUSG00000090171.1|FC=Intron|EN=1:2/5|DS=-2348|P=chr1:88200601-88218997|ST=+|CL=1602|LV=2|GT=protein_coding|TT=protein_coding, ENSMUST00000058237.13|GN=Ugt1a7c|GI=ENSMUSG0000009…				UDPGT|P=chr1:88055557-88218391						P=chr1:88212695-88212696|lod=13|SC=241	On	Retained	QUAL=13964.19;BaseQRankSum=10.284;Dels=0.00;FS=3.416;HRun=1;HaplotypeScore=5.6331;MQ=60.00;MQ0=0;QD=7.98;ReadPosRankSum=0.716;SB=-6294.19;	A/T	A/T	A/T	0|1	0|1	0|1	250	250	250	176|74	176|72	171|78	0.296	0.2903	0.3133	99	99	99
chr1	88212740	88212740	C	A	SNV	Known	Ugt1a10,Ugt1a9,Ugt1a7c,Ugt1a6b,Ugt1a6a,Ugt1a5,Ugt1a2,Ugt1a1,Ugt1a8,RP23-324B17.1	Missense	rs47467070|P=chr1:88212740|ST=+|AL=A/C	CCDS15143.1|GN=Ugt1a1|GI=394436|FC=Missense|CDS=c.739C>A|AA=p.Q247K|EN=1/5|DS=-132|P=chr1:88212002-88218424|ST=+|CL=1608|CS=Public, CCDS15141.1|GN=Ugt1a2|GI=22236|FC=Intron|EN=1:2/5|DS=-2304|P=chr1:88200637-88218424|ST=+|CL=1602|CS=Public, CCDS15139.1|GN=Ugt1a7c|GI=394432|FC=Intron|EN=1:2/5|DS=-2304|P=chr1:88095121-88218424|ST=+|CL=1596|CS=Public, CCDS48313.1|GN=Ugt1a6b|GI=394435|FC=Intron|EN=1:2…	NM_201645.2|GN=Ugt1a1|GI=394436|FC=Missense|CDS=c.739C>A|AA=p.Q247K|EN=1/5|DS=-132|P=chr1:88211959-88220002|ST=+|CL=1608|PD=UDP-glucuronosyltransferase 1-1 precursor, NM_013701.3|GN=Ugt1a2|GI=22236|FC=Intron|EN=1:2/5|DS=-2304|P=chr1:88200611-88220002|ST=+|CL=1602|PD=UDP-glucuronosyltransferase 1-2 precursor, NM_201642.4|GN=Ugt1a7c|GI=394432|FC=Intron|EN=1:2/5|DS=-2304|P=chr1:88095001-88220002|ST=…	UDP-glucuronosyltransferase 1-1 precursor, UDP-glucuronosyltransferase 1-2 precursor, UDP-glucuronosyltransferase 1-7C precursor, UDP glucuronosyltransferase 1 family, polypeptide A6B precursor, UDP-glucuronosyltransferase 1-6 precursor, UDP glycosyltransferase 1 family, polypeptide A10 precursor, UDP glucuronosyltransferase 1 family, polypeptide A5 precursor, UDP-glucuronosyltransferase 1-9 prec…	ENSMUST00000073049.6|GN=Ugt1a1|GI=ENSMUSG00000089960.1|FC=Missense|CDS=c.739C>A|AA=p.Q247K|EN=1/5|DS=-132|P=chr1:88211959-88218997|ST=+|CL=1608|LV=2|GT=protein_coding|TT=protein_coding, ENSMUST00000049289.8|GN=Ugt1a2|GI=ENSMUSG00000090171.1|FC=Intron|EN=1:2/5|DS=-2304|P=chr1:88200601-88218997|ST=+|CL=1602|LV=2|GT=protein_coding|TT=protein_coding, ENSMUST00000058237.13|GN=Ugt1a7c|GI=ENSMUSG0000009…				UDPGT|P=chr1:88055557-88218391							On	Questionable	QUAL=46847.43;BaseQRankSum=-22.305;Dels=0.00;FS=0.470;HRun=1;HaplotypeScore=33.4380;MQ=60.00;MQ0=0;QD=26.77;ReadPosRankSum=0.549;SB=-22815.97;	C/A	C/A	C/A	0|1	0|1	0|1	250	250	250	34|216	43|207	42|206	0.864	0.828	0.8306	99	99	99
chr1	88212746	88212746	C	T	SNV	Known	Ugt1a10,Ugt1a9,Ugt1a7c,Ugt1a6b,Ugt1a6a,Ugt1a5,Ugt1a2,Ugt1a1,Ugt1a8,RP23-324B17.1	Missense	rs45901627|P=chr1:88212746|ST=+|AL=C/T	CCDS15143.1|GN=Ugt1a1|GI=394436|FC=Missense|CDS=c.745C>T|AA=p.L249F|EN=1/5|DS=-126|P=chr1:88212002-88218424|ST=+|CL=1608|CS=Public, CCDS15141.1|GN=Ugt1a2|GI=22236|FC=Intron|EN=1:2/5|DS=-2298|P=chr1:88200637-88218424|ST=+|CL=1602|CS=Public, CCDS15139.1|GN=Ugt1a7c|GI=394432|FC=Intron|EN=1:2/5|DS=-2298|P=chr1:88095121-88218424|ST=+|CL=1596|CS=Public, CCDS48313.1|GN=Ugt1a6b|GI=394435|FC=Intron|EN=1:2…	NM_201645.2|GN=Ugt1a1|GI=394436|FC=Missense|CDS=c.745C>T|AA=p.L249F|EN=1/5|DS=-126|P=chr1:88211959-88220002|ST=+|CL=1608|PD=UDP-glucuronosyltransferase 1-1 precursor, NM_013701.3|GN=Ugt1a2|GI=22236|FC=Intron|EN=1:2/5|DS=-2298|P=chr1:88200611-88220002|ST=+|CL=1602|PD=UDP-glucuronosyltransferase 1-2 precursor, NM_201642.4|GN=Ugt1a7c|GI=394432|FC=Intron|EN=1:2/5|DS=-2298|P=chr1:88095001-88220002|ST=…	UDP-glucuronosyltransferase 1-1 precursor, UDP-glucuronosyltransferase 1-2 precursor, UDP-glucuronosyltransferase 1-7C precursor, UDP glucuronosyltransferase 1 family, polypeptide A6B precursor, UDP-glucuronosyltransferase 1-6 precursor, UDP glycosyltransferase 1 family, polypeptide A10 precursor, UDP glucuronosyltransferase 1 family, polypeptide A5 precursor, UDP-glucuronosyltransferase 1-9 prec…	ENSMUST00000073049.6|GN=Ugt1a1|GI=ENSMUSG00000089960.1|FC=Missense|CDS=c.745C>T|AA=p.L249F|EN=1/5|DS=-126|P=chr1:88211959-88218997|ST=+|CL=1608|LV=2|GT=protein_coding|TT=protein_coding, ENSMUST00000049289.8|GN=Ugt1a2|GI=ENSMUSG00000090171.1|FC=Intron|EN=1:2/5|DS=-2298|P=chr1:88200601-88218997|ST=+|CL=1602|LV=2|GT=protein_coding|TT=protein_coding, ENSMUST00000058237.13|GN=Ugt1a7c|GI=ENSMUSG0000009…				UDPGT|P=chr1:88055557-88218391						P=chr1:88212746-88212747|lod=14|SC=248	On	Questionable	QUAL=3099.53;BaseQRankSum=-16.645;Dels=0.00;FS=0.822;HRun=2;HaplotypeScore=34.5077;MQ=60.00;MQ0=0;QD=1.77;ReadPosRankSum=2.623;SB=-1440.12;	C/T	C/T	C/T	0|1	0|1	0|1	250	250	250	212|38	219|31	217|33	0.152	0.124	0.132	99	99	99
chr1	88215054	88215054	C	T	SNV	Novel	Ugt1a10,Ugt1a9,Ugt1a7c,Ugt1a6b,Ugt1a6a,Ugt1a5,Ugt1a2,Ugt1a1,Ugt1a8,RP23-324B17.1	Missense		CCDS15143.1|GN=Ugt1a1|GI=394436|FC=Missense|CDS=c.881C>T|AA=p.A294V|EN=2/5|DS=+11|P=chr1:88212002-88218424|ST=+|CL=1608|CS=Public, CCDS15141.1|GN=Ugt1a2|GI=22236|FC=Missense|CDS=c.875C>T|AA=p.A292V|EN=2/5|DS=+11|P=chr1:88200637-88218424|ST=+|CL=1602|CS=Public, CCDS15139.1|GN=Ugt1a7c|GI=394432|FC=Missense|CDS=c.869C>T|AA=p.A290V|EN=2/5|DS=+11|P=chr1:88095121-88218424|ST=+|CL=1596|CS=Public, CCDS48…	NM_201645.2|GN=Ugt1a1|GI=394436|FC=Missense|CDS=c.881C>T|AA=p.A294V|EN=2/5|DS=+11|P=chr1:88211959-88220002|ST=+|CL=1608|PD=UDP-glucuronosyltransferase 1-1 precursor, NM_013701.3|GN=Ugt1a2|GI=22236|FC=Missense|CDS=c.875C>T|AA=p.A292V|EN=2/5|DS=+11|P=chr1:88200611-88220002|ST=+|CL=1602|PD=UDP-glucuronosyltransferase 1-2 precursor, NM_201642.4|GN=Ugt1a7c|GI=394432|FC=Missense|CDS=c.869C>T|AA=p.A290V…	UDP-glucuronosyltransferase 1-1 precursor, UDP-glucuronosyltransferase 1-2 precursor, UDP-glucuronosyltransferase 1-7C precursor, UDP glucuronosyltransferase 1 family, polypeptide A6B precursor, UDP-glucuronosyltransferase 1-6 precursor, UDP glycosyltransferase 1 family, polypeptide A10 precursor, UDP glucuronosyltransferase 1 family, polypeptide A5 precursor, UDP-glucuronosyltransferase 1-9 prec…	ENSMUST00000073049.6|GN=Ugt1a1|GI=ENSMUSG00000089960.1|FC=Missense|CDS=c.881C>T|AA=p.A294V|EN=2/5|DS=+11|P=chr1:88211959-88218997|ST=+|CL=1608|LV=2|GT=protein_coding|TT=protein_coding, ENSMUST00000049289.8|GN=Ugt1a2|GI=ENSMUSG00000090171.1|FC=Missense|CDS=c.875C>T|AA=p.A292V|EN=2/5|DS=+11|P=chr1:88200601-88218997|ST=+|CL=1602|LV=2|GT=protein_coding|TT=protein_coding, ENSMUST00000058237.13|GN=Ugt1…				UDPGT|P=chr1:88055557-88218391				P=chr1:88215039-88215181|lod=139|SC=519			On	Retained	QUAL=3606.30;BaseQRankSum=-21.017;Dels=0.00;FS=9.766;HRun=0;HaplotypeScore=4.1224;MQ=60.00;MQ0=0;QD=2.07;ReadPosRankSum=-1.194;SB=-1474.23;	C/T	C/T	C/T	0|1	0|1	0|1	250	250	250	217|33	221|27	213|37	0.132	0.1089	0.148	99	99	99
chr1	88215123	88215123	C	T	SNV	Novel	Ugt1a10,Ugt1a9,Ugt1a7c,Ugt1a6b,Ugt1a6a,Ugt1a5,Ugt1a2,Ugt1a1,Ugt1a8,RP23-324B17.1	Missense		CCDS15143.1|GN=Ugt1a1|GI=394436|FC=Missense|CDS=c.950C>T|AA=p.P317L|EN=2/5|DS=-53|P=chr1:88212002-88218424|ST=+|CL=1608|CS=Public, CCDS15141.1|GN=Ugt1a2|GI=22236|FC=Missense|CDS=c.944C>T|AA=p.P315L|EN=2/5|DS=-53|P=chr1:88200637-88218424|ST=+|CL=1602|CS=Public, CCDS15139.1|GN=Ugt1a7c|GI=394432|FC=Missense|CDS=c.938C>T|AA=p.P313L|EN=2/5|DS=-53|P=chr1:88095121-88218424|ST=+|CL=1596|CS=Public, CCDS48…	NM_201645.2|GN=Ugt1a1|GI=394436|FC=Missense|CDS=c.950C>T|AA=p.P317L|EN=2/5|DS=-53|P=chr1:88211959-88220002|ST=+|CL=1608|PD=UDP-glucuronosyltransferase 1-1 precursor, NM_013701.3|GN=Ugt1a2|GI=22236|FC=Missense|CDS=c.944C>T|AA=p.P315L|EN=2/5|DS=-53|P=chr1:88200611-88220002|ST=+|CL=1602|PD=UDP-glucuronosyltransferase 1-2 precursor, NM_201642.4|GN=Ugt1a7c|GI=394432|FC=Missense|CDS=c.938C>T|AA=p.P313L…	UDP-glucuronosyltransferase 1-1 precursor, UDP-glucuronosyltransferase 1-2 precursor, UDP-glucuronosyltransferase 1-7C precursor, UDP glucuronosyltransferase 1 family, polypeptide A6B precursor, UDP-glucuronosyltransferase 1-6 precursor, UDP glycosyltransferase 1 family, polypeptide A10 precursor, UDP glucuronosyltransferase 1 family, polypeptide A5 precursor, UDP-glucuronosyltransferase 1-9 prec…	ENSMUST00000073049.6|GN=Ugt1a1|GI=ENSMUSG00000089960.1|FC=Missense|CDS=c.950C>T|AA=p.P317L|EN=2/5|DS=-53|P=chr1:88211959-88218997|ST=+|CL=1608|LV=2|GT=protein_coding|TT=protein_coding, ENSMUST00000049289.8|GN=Ugt1a2|GI=ENSMUSG00000090171.1|FC=Missense|CDS=c.944C>T|AA=p.P315L|EN=2/5|DS=-53|P=chr1:88200601-88218997|ST=+|CL=1602|LV=2|GT=protein_coding|TT=protein_coding, ENSMUST00000058237.13|GN=Ugt1…				UDPGT|P=chr1:88055557-88218391				P=chr1:88215039-88215181|lod=139|SC=519	P=chr1:88215107-88215135|lod=60|SC=415	P=chr1:88215119-88215123|lod=42|SC=362	On	Questionable	QUAL=3369.53;BaseQRankSum=11.280;Dels=0.00;FS=0.260;HRun=0;HaplotypeScore=2.9595;MQ=59.99;MQ0=0;QD=1.94;ReadPosRankSum=1.837;SB=-1605.94;	C/T	C/T	C/T	0|1	0|1	0|1	248	249	250	223|25	214|35	224|25	0.1008	0.1406	0.1004	99	99	99
chr1	88215174	88215174	C	T	SNV	Known	Ugt1a10,Ugt1a9,Ugt1a7c,Ugt1a6b,Ugt1a6a,Ugt1a5,Ugt1a2,Ugt1a1,Ugt1a8,RP23-324B17.1	Missense	rs47208592|P=chr1:88215174|ST=+|AL=C/T	CCDS15143.1|GN=Ugt1a1|GI=394436|FC=Missense|CDS=c.1001C>T|AA=p.T334M|EN=2/5|DS=-2|P=chr1:88212002-88218424|ST=+|CL=1608|CS=Public, CCDS15141.1|GN=Ugt1a2|GI=22236|FC=Missense|CDS=c.995C>T|AA=p.T332M|EN=2/5|DS=-2|P=chr1:88200637-88218424|ST=+|CL=1602|CS=Public, CCDS15139.1|GN=Ugt1a7c|GI=394432|FC=Missense|CDS=c.989C>T|AA=p.T330M|EN=2/5|DS=-2|P=chr1:88095121-88218424|ST=+|CL=1596|CS=Public, CCDS4831…	NM_201645.2|GN=Ugt1a1|GI=394436|FC=Missense|CDS=c.1001C>T|AA=p.T334M|EN=2/5|DS=-2|P=chr1:88211959-88220002|ST=+|CL=1608|PD=UDP-glucuronosyltransferase 1-1 precursor, NM_013701.3|GN=Ugt1a2|GI=22236|FC=Missense|CDS=c.995C>T|AA=p.T332M|EN=2/5|DS=-2|P=chr1:88200611-88220002|ST=+|CL=1602|PD=UDP-glucuronosyltransferase 1-2 precursor, NM_201642.4|GN=Ugt1a7c|GI=394432|FC=Missense|CDS=c.989C>T|AA=p.T330M|…	UDP-glucuronosyltransferase 1-1 precursor, UDP-glucuronosyltransferase 1-2 precursor, UDP-glucuronosyltransferase 1-7C precursor, UDP glucuronosyltransferase 1 family, polypeptide A6B precursor, UDP-glucuronosyltransferase 1-6 precursor, UDP glycosyltransferase 1 family, polypeptide A10 precursor, UDP glucuronosyltransferase 1 family, polypeptide A5 precursor, UDP-glucuronosyltransferase 1-9 prec…	ENSMUST00000073049.6|GN=Ugt1a1|GI=ENSMUSG00000089960.1|FC=Missense|CDS=c.1001C>T|AA=p.T334M|EN=2/5|DS=-2|P=chr1:88211959-88218997|ST=+|CL=1608|LV=2|GT=protein_coding|TT=protein_coding, ENSMUST00000049289.8|GN=Ugt1a2|GI=ENSMUSG00000090171.1|FC=Missense|CDS=c.995C>T|AA=p.T332M|EN=2/5|DS=-2|P=chr1:88200601-88218997|ST=+|CL=1602|LV=2|GT=protein_coding|TT=protein_coding, ENSMUST00000058237.13|GN=Ugt1a…				UDPGT|P=chr1:88055557-88218391				P=chr1:88215039-88215181|lod=139|SC=519	P=chr1:88215163-88215180|lod=40|SC=370	P=chr1:88215163-88215181|lod=123|SC=472	On	Questionable	QUAL=10323.67;BaseQRankSum=10.803;Dels=0.00;FS=8.176;HRun=0;HaplotypeScore=62.8942;MQ=60.69;MQ0=0;QD=6.65;ReadPosRankSum=0.104;SB=-3075.60;	C/T	C/T	C/T	0|1	0|1	0|1	222	229	219	148|74	180|49	156|63	0.3333	0.214	0.2877	99	99	99
chr1	88215178	88215178	A	T	SNV	Novel	Ugt1a10,Ugt1a9,Ugt1a7c,Ugt1a6b,Ugt1a6a,Ugt1a5,Ugt1a2,Ugt1a1,Ugt1a8,RP23-324B17.1	Splice donor site		CCDS15143.1|GN=Ugt1a1|GI=394436|FC=Splice donor site|EN=2:3/5|DS=+3|P=chr1:88212002-88218424|ST=+|CL=1608|CS=Public, CCDS15141.1|GN=Ugt1a2|GI=22236|FC=Splice donor site|EN=2:3/5|DS=+3|P=chr1:88200637-88218424|ST=+|CL=1602|CS=Public, CCDS15139.1|GN=Ugt1a7c|GI=394432|FC=Splice donor site|EN=2:3/5|DS=+3|P=chr1:88095121-88218424|ST=+|CL=1596|CS=Public, CCDS48313.1|GN=Ugt1a6b|GI=394435|FC=Splice donor…	NM_201645.2|GN=Ugt1a1|GI=394436|FC=Splice donor site|EN=2:3/5|DS=+3|P=chr1:88211959-88220002|ST=+|CL=1608|PD=UDP-glucuronosyltransferase 1-1 precursor, NM_013701.3|GN=Ugt1a2|GI=22236|FC=Splice donor site|EN=2:3/5|DS=+3|P=chr1:88200611-88220002|ST=+|CL=1602|PD=UDP-glucuronosyltransferase 1-2 precursor, NM_201642.4|GN=Ugt1a7c|GI=394432|FC=Splice donor site|EN=2:3/5|DS=+3|P=chr1:88095001-88220002|ST…	UDP-glucuronosyltransferase 1-1 precursor, UDP-glucuronosyltransferase 1-2 precursor, UDP-glucuronosyltransferase 1-7C precursor, UDP glucuronosyltransferase 1 family, polypeptide A6B precursor, UDP-glucuronosyltransferase 1-6 precursor, UDP glycosyltransferase 1 family, polypeptide A10 precursor, UDP glucuronosyltransferase 1 family, polypeptide A5 precursor, UDP-glucuronosyltransferase 1-9 prec…	ENSMUST00000073049.6|GN=Ugt1a1|GI=ENSMUSG00000089960.1|FC=Splice donor site|EN=2:3/5|DS=+3|P=chr1:88211959-88218997|ST=+|CL=1608|LV=2|GT=protein_coding|TT=protein_coding, ENSMUST00000049289.8|GN=Ugt1a2|GI=ENSMUSG00000090171.1|FC=Splice donor site|EN=2:3/5|DS=+3|P=chr1:88200601-88218997|ST=+|CL=1602|LV=2|GT=protein_coding|TT=protein_coding, ENSMUST00000058237.13|GN=Ugt1a7c|GI=ENSMUSG00000090124.7|…				UDPGT|P=chr1:88055557-88218391				P=chr1:88215039-88215181|lod=139|SC=519	P=chr1:88215163-88215180|lod=40|SC=370	P=chr1:88215163-88215181|lod=123|SC=472	On	Questionable	QUAL=9277.36;BaseQRankSum=-10.168;Dels=0.00;FS=0.970;HRun=1;HaplotypeScore=117.2553;MQ=60.71;MQ0=0;QD=6.14;ReadPosRankSum=0.735;SB=-3356.95;	A/T	A/T	A/T	0|1	0|1	0|1	211	221	213	156|55	145|76	146|67	0.2607	0.3439	0.3146	99	99	99
chr1	88215884	88215884	T	A	SNV	Known	Ugt1a10,Ugt1a9,Ugt1a7c,Ugt1a6b,Ugt1a6a,Ugt1a5,Ugt1a2,Ugt1a1,Ugt1a8,RP23-324B17.1	Splice donor site	rs8258197|P=chr1:88215884|ST=+|AL=A/T	CCDS15143.1|GN=Ugt1a1|GI=394436|FC=Splice donor site|EN=3:4/5|DS=+2|P=chr1:88212002-88218424|ST=+|CL=1608|CS=Public, CCDS15141.1|GN=Ugt1a2|GI=22236|FC=Splice donor site|EN=3:4/5|DS=+2|P=chr1:88200637-88218424|ST=+|CL=1602|CS=Public, CCDS15139.1|GN=Ugt1a7c|GI=394432|FC=Splice donor site|EN=3:4/5|DS=+2|P=chr1:88095121-88218424|ST=+|CL=1596|CS=Public, CCDS48313.1|GN=Ugt1a6b|GI=394435|FC=Splice donor…	NM_201645.2|GN=Ugt1a1|GI=394436|FC=Splice donor site|EN=3:4/5|DS=+2|P=chr1:88211959-88220002|ST=+|CL=1608|PD=UDP-glucuronosyltransferase 1-1 precursor, NM_013701.3|GN=Ugt1a2|GI=22236|FC=Splice donor site|EN=3:4/5|DS=+2|P=chr1:88200611-88220002|ST=+|CL=1602|PD=UDP-glucuronosyltransferase 1-2 precursor, NM_201642.4|GN=Ugt1a7c|GI=394432|FC=Splice donor site|EN=3:4/5|DS=+2|P=chr1:88095001-88220002|ST…	UDP-glucuronosyltransferase 1-1 precursor, UDP-glucuronosyltransferase 1-2 precursor, UDP-glucuronosyltransferase 1-7C precursor, UDP glucuronosyltransferase 1 family, polypeptide A6B precursor, UDP-glucuronosyltransferase 1-6 precursor, UDP glycosyltransferase 1 family, polypeptide A10 precursor, UDP glucuronosyltransferase 1 family, polypeptide A5 precursor, UDP-glucuronosyltransferase 1-9 prec…	ENSMUST00000073049.6|GN=Ugt1a1|GI=ENSMUSG00000089960.1|FC=Splice donor site|EN=3:4/5|DS=+2|P=chr1:88211959-88218997|ST=+|CL=1608|LV=2|GT=protein_coding|TT=protein_coding, ENSMUST00000049289.8|GN=Ugt1a2|GI=ENSMUSG00000090171.1|FC=Splice donor site|EN=3:4/5|DS=+2|P=chr1:88200601-88218997|ST=+|CL=1602|LV=2|GT=protein_coding|TT=protein_coding, ENSMUST00000058237.13|GN=Ugt1a7c|GI=ENSMUSG00000090124.7|…								P=chr1:88215849-88215891|lod=54|SC=409	P=chr1:88215852-88215888|lod=86|SC=455	P=chr1:88215864-88215885|lod=161|SC=500	On	Retained	QUAL=47246.59;BaseQRankSum=13.258;Dels=0.00;FS=0.529;HRun=1;HaplotypeScore=3.3384;MQ=60.00;MQ0=0;QD=27.41;ReadPosRankSum=-1.199;SB=-19767.06;	T/A	T/A	T/A	0|1	0|1	0|1	245	239	249	35|209	28|211	44|205	0.8566	0.8828	0.8233	99	99	99
chr1	88216140	88216140	C	A	SNV	Novel	Ugt1a10,Ugt1a9,Ugt1a7c,Ugt1a6b,Ugt1a6a,Ugt1a5,Ugt1a2,Ugt1a1,Ugt1a8,RP23-324B17.1	Missense		CCDS15143.1|GN=Ugt1a1|GI=394436|FC=Missense|CDS=c.1093C>A|AA=p.H365N|EN=4/5|DS=+3|P=chr1:88212002-88218424|ST=+|CL=1608|CS=Public, CCDS15141.1|GN=Ugt1a2|GI=22236|FC=Missense|CDS=c.1087C>A|AA=p.H363N|EN=4/5|DS=+3|P=chr1:88200637-88218424|ST=+|CL=1602|CS=Public, CCDS15139.1|GN=Ugt1a7c|GI=394432|FC=Missense|CDS=c.1081C>A|AA=p.H361N|EN=4/5|DS=+3|P=chr1:88095121-88218424|ST=+|CL=1596|CS=Public, CCDS48…	NM_201645.2|GN=Ugt1a1|GI=394436|FC=Missense|CDS=c.1093C>A|AA=p.H365N|EN=4/5|DS=+3|P=chr1:88211959-88220002|ST=+|CL=1608|PD=UDP-glucuronosyltransferase 1-1 precursor, NM_013701.3|GN=Ugt1a2|GI=22236|FC=Missense|CDS=c.1087C>A|AA=p.H363N|EN=4/5|DS=+3|P=chr1:88200611-88220002|ST=+|CL=1602|PD=UDP-glucuronosyltransferase 1-2 precursor, NM_201642.4|GN=Ugt1a7c|GI=394432|FC=Missense|CDS=c.1081C>A|AA=p.H361…	UDP-glucuronosyltransferase 1-1 precursor, UDP-glucuronosyltransferase 1-2 precursor, UDP-glucuronosyltransferase 1-7C precursor, UDP glucuronosyltransferase 1 family, polypeptide A6B precursor, UDP-glucuronosyltransferase 1-6 precursor, UDP glycosyltransferase 1 family, polypeptide A10 precursor, UDP glucuronosyltransferase 1 family, polypeptide A5 precursor, UDP-glucuronosyltransferase 1-9 prec…	ENSMUST00000073049.6|GN=Ugt1a1|GI=ENSMUSG00000089960.1|FC=Missense|CDS=c.1093C>A|AA=p.H365N|EN=4/5|DS=+3|P=chr1:88211959-88218997|ST=+|CL=1608|LV=2|GT=protein_coding|TT=protein_coding, ENSMUST00000049289.8|GN=Ugt1a2|GI=ENSMUSG00000090171.1|FC=Missense|CDS=c.1087C>A|AA=p.H363N|EN=4/5|DS=+3|P=chr1:88200601-88218997|ST=+|CL=1602|LV=2|GT=protein_coding|TT=protein_coding, ENSMUST00000058237.13|GN=Ugt1…				UDPGT|P=chr1:88055557-88218391				P=chr1:88216128-88216144|lod=16|SC=268	P=chr1:88216133-88216144|lod=41|SC=373	P=chr1:88216135-88216144|lod=71|SC=416	On	Questionable	QUAL=1970.42;BaseQRankSum=-20.221;Dels=0.00;FS=0.864;HRun=1;HaplotypeScore=13.0746;MQ=60.00;MQ0=0;QD=1.32;ReadPosRankSum=0.850;SB=-1127.40;	C/C	C/A	C/A	0|0	0|1	0|1	249	250	249	233|16	216|34	224|25	0.0643	0.136	0.1004	47.71	99	99
chr1	88216159	88216161	TCA	-	DEL	Novel	Ugt1a10,Ugt1a9,Ugt1a7c,Ugt1a6b,Ugt1a6a,Ugt1a5,Ugt1a2,Ugt1a1,Ugt1a8,RP23-324B17.1	Deletion		CCDS15143.1|GN=Ugt1a1|GI=394436|FC=Deletion|CDS=c.1112_1114delTCA|AA=p.I372del|EN=4/5|DS=+22|P=chr1:88212002-88218424|ST=+|CL=1608|CS=Public, CCDS15141.1|GN=Ugt1a2|GI=22236|FC=Deletion|CDS=c.1106_1108delTCA|AA=p.I370del|EN=4/5|DS=+22|P=chr1:88200637-88218424|ST=+|CL=1602|CS=Public, CCDS15139.1|GN=Ugt1a7c|GI=394432|FC=Deletion|CDS=c.1100_1102delTCA|AA=p.I368del|EN=4/5|DS=+22|P=chr1:88095121-882184…	NM_201645.2|GN=Ugt1a1|GI=394436|FC=Deletion|CDS=c.1112_1114delTCA|AA=p.I372del|EN=4/5|DS=+22|P=chr1:88211959-88220002|ST=+|CL=1608|PD=UDP-glucuronosyltransferase 1-1 precursor, NM_013701.3|GN=Ugt1a2|GI=22236|FC=Deletion|CDS=c.1106_1108delTCA|AA=p.I370del|EN=4/5|DS=+22|P=chr1:88200611-88220002|ST=+|CL=1602|PD=UDP-glucuronosyltransferase 1-2 precursor, NM_201642.4|GN=Ugt1a7c|GI=394432|FC=Deletion|C…	UDP-glucuronosyltransferase 1-1 precursor, UDP-glucuronosyltransferase 1-2 precursor, UDP-glucuronosyltransferase 1-7C precursor, UDP glucuronosyltransferase 1 family, polypeptide A6B precursor, UDP-glucuronosyltransferase 1-6 precursor, UDP glycosyltransferase 1 family, polypeptide A10 precursor, UDP glucuronosyltransferase 1 family, polypeptide A5 precursor, UDP-glucuronosyltransferase 1-9 prec…	ENSMUST00000073049.6|GN=Ugt1a1|GI=ENSMUSG00000089960.1|FC=Deletion|CDS=c.1112_1114delTCA|AA=p.I372del|EN=4/5|DS=+22|P=chr1:88211959-88218997|ST=+|CL=1608|LV=2|GT=protein_coding|TT=protein_coding, ENSMUST00000049289.8|GN=Ugt1a2|GI=ENSMUSG00000090171.1|FC=Deletion|CDS=c.1106_1108delTCA|AA=p.I370del|EN=4/5|DS=+22|P=chr1:88200601-88218997|ST=+|CL=1602|LV=2|GT=protein_coding|TT=protein_coding, ENSMUST…				UDPGT|P=chr1:88055557-88218391, Glyco_tran_28_C|P=chr1:88216158-88218142					P=chr1:88216155-88216165|lod=25|SC=319	P=chr1:88216155-88216165|lod=70|SC=414	On	Retained	QUAL=21627.03;BaseQRankSum=22.870;FS=0.391;HRun=0;HaplotypeScore=1197.6593;MQ=60.02;MQ0=0;QD=12.38;ReadPosRankSum=3.626;SB=-10064.88;	TCA/-	TCA/-	TCA/-	0|1	0|1	0|1	250	248	250	180|67	177|67	163|85	0.2713	0.2746	0.3427	99	99	99
chr1	88216162	88216162	T	C	SNV	Novel	Ugt1a10,Ugt1a9,Ugt1a7c,Ugt1a6b,Ugt1a6a,Ugt1a5,Ugt1a2,Ugt1a1,Ugt1a8,RP23-324B17.1	Missense		CCDS15143.1|GN=Ugt1a1|GI=394436|FC=Missense|CDS=c.1115T>C|AA=p.I372T|EN=4/5|DS=+25|P=chr1:88212002-88218424|ST=+|CL=1608|CS=Public, CCDS15141.1|GN=Ugt1a2|GI=22236|FC=Missense|CDS=c.1109T>C|AA=p.I370T|EN=4/5|DS=+25|P=chr1:88200637-88218424|ST=+|CL=1602|CS=Public, CCDS15139.1|GN=Ugt1a7c|GI=394432|FC=Missense|CDS=c.1103T>C|AA=p.I368T|EN=4/5|DS=+25|P=chr1:88095121-88218424|ST=+|CL=1596|CS=Public, CCD…	NM_201645.2|GN=Ugt1a1|GI=394436|FC=Missense|CDS=c.1115T>C|AA=p.I372T|EN=4/5|DS=+25|P=chr1:88211959-88220002|ST=+|CL=1608|PD=UDP-glucuronosyltransferase 1-1 precursor, NM_013701.3|GN=Ugt1a2|GI=22236|FC=Missense|CDS=c.1109T>C|AA=p.I370T|EN=4/5|DS=+25|P=chr1:88200611-88220002|ST=+|CL=1602|PD=UDP-glucuronosyltransferase 1-2 precursor, NM_201642.4|GN=Ugt1a7c|GI=394432|FC=Missense|CDS=c.1103T>C|AA=p.I3…	UDP-glucuronosyltransferase 1-1 precursor, UDP-glucuronosyltransferase 1-2 precursor, UDP-glucuronosyltransferase 1-7C precursor, UDP glucuronosyltransferase 1 family, polypeptide A6B precursor, UDP-glucuronosyltransferase 1-6 precursor, UDP glycosyltransferase 1 family, polypeptide A10 precursor, UDP glucuronosyltransferase 1 family, polypeptide A5 precursor, UDP-glucuronosyltransferase 1-9 prec…	ENSMUST00000073049.6|GN=Ugt1a1|GI=ENSMUSG00000089960.1|FC=Missense|CDS=c.1115T>C|AA=p.I372T|EN=4/5|DS=+25|P=chr1:88211959-88218997|ST=+|CL=1608|LV=2|GT=protein_coding|TT=protein_coding, ENSMUST00000049289.8|GN=Ugt1a2|GI=ENSMUSG00000090171.1|FC=Missense|CDS=c.1109T>C|AA=p.I370T|EN=4/5|DS=+25|P=chr1:88200601-88218997|ST=+|CL=1602|LV=2|GT=protein_coding|TT=protein_coding, ENSMUST00000058237.13|GN=Ug…				UDPGT|P=chr1:88055557-88218391, Glyco_tran_28_C|P=chr1:88216158-88218142					P=chr1:88216155-88216165|lod=25|SC=319	P=chr1:88216155-88216165|lod=70|SC=414	On	Questionable	QUAL=11739.27;BaseQRankSum=29.172;Dels=0.00;FS=1.518;HRun=1;HaplotypeScore=202.7589;MQ=60.02;MQ0=0;QD=6.72;ReadPosRankSum=4.737;SB=-6373.29;	T/C	T/C	T/C	0|1	0|1	0|1	249	249	250	182|67	181|68	165|85	0.2691	0.2731	0.34	99	99	99
chr1	88216213	88216213	C	T	SNV	Known	Ugt1a10,Ugt1a9,Ugt1a7c,Ugt1a6b,Ugt1a6a,Ugt1a5,Ugt1a2,Ugt1a1,Ugt1a8,RP23-324B17.1	Missense	rs49604602|P=chr1:88216213|ST=+|AL=C/T	CCDS15143.1|GN=Ugt1a1|GI=394436|FC=Missense|CDS=c.1166C>T|AA=p.P389L|EN=4/5|DS=+76|P=chr1:88212002-88218424|ST=+|CL=1608|CS=Public, CCDS15141.1|GN=Ugt1a2|GI=22236|FC=Missense|CDS=c.1160C>T|AA=p.P387L|EN=4/5|DS=+76|P=chr1:88200637-88218424|ST=+|CL=1602|CS=Public, CCDS15139.1|GN=Ugt1a7c|GI=394432|FC=Missense|CDS=c.1154C>T|AA=p.P385L|EN=4/5|DS=+76|P=chr1:88095121-88218424|ST=+|CL=1596|CS=Public, CCD…	NM_201645.2|GN=Ugt1a1|GI=394436|FC=Missense|CDS=c.1166C>T|AA=p.P389L|EN=4/5|DS=+76|P=chr1:88211959-88220002|ST=+|CL=1608|PD=UDP-glucuronosyltransferase 1-1 precursor, NM_013701.3|GN=Ugt1a2|GI=22236|FC=Missense|CDS=c.1160C>T|AA=p.P387L|EN=4/5|DS=+76|P=chr1:88200611-88220002|ST=+|CL=1602|PD=UDP-glucuronosyltransferase 1-2 precursor, NM_201642.4|GN=Ugt1a7c|GI=394432|FC=Missense|CDS=c.1154C>T|AA=p.P3…	UDP-glucuronosyltransferase 1-1 precursor, UDP-glucuronosyltransferase 1-2 precursor, UDP-glucuronosyltransferase 1-7C precursor, UDP glucuronosyltransferase 1 family, polypeptide A6B precursor, UDP-glucuronosyltransferase 1-6 precursor, UDP glycosyltransferase 1 family, polypeptide A10 precursor, UDP glucuronosyltransferase 1 family, polypeptide A5 precursor, UDP-glucuronosyltransferase 1-9 prec…	ENSMUST00000073049.6|GN=Ugt1a1|GI=ENSMUSG00000089960.1|FC=Missense|CDS=c.1166C>T|AA=p.P389L|EN=4/5|DS=+76|P=chr1:88211959-88218997|ST=+|CL=1608|LV=2|GT=protein_coding|TT=protein_coding, ENSMUST00000049289.8|GN=Ugt1a2|GI=ENSMUSG00000090171.1|FC=Missense|CDS=c.1160C>T|AA=p.P387L|EN=4/5|DS=+76|P=chr1:88200601-88218997|ST=+|CL=1602|LV=2|GT=protein_coding|TT=protein_coding, ENSMUST00000058237.13|GN=Ug…				UDPGT|P=chr1:88055557-88218391, Glyco_tran_28_C|P=chr1:88216158-88218142						P=chr1:88216212-88216213|lod=22|SC=295	On	Retained	QUAL=36093.86;BaseQRankSum=12.528;Dels=0.00;FS=1.937;HRun=0;HaplotypeScore=3.4843;MQ=60.00;MQ0=0;QD=20.63;ReadPosRankSum=-0.508;SB=-20876.18;	C/T	C/T	C/T	0|1	0|1	0|1	250	250	250	88|162	80|170	75|174	0.648	0.68	0.6988	99	99	99
chr1	88216254	88216254	G	A	SNV	Known	Ugt1a10,Ugt1a9,Ugt1a7c,Ugt1a6b,Ugt1a6a,Ugt1a5,Ugt1a2,Ugt1a1,Ugt1a8,RP23-324B17.1	Missense	rs48308731|P=chr1:88216254|ST=+|AL=A/G	CCDS15143.1|GN=Ugt1a1|GI=394436|FC=Missense|CDS=c.1207G>A|AA=p.A403T|EN=4/5|DS=-104|P=chr1:88212002-88218424|ST=+|CL=1608|CS=Public, CCDS15141.1|GN=Ugt1a2|GI=22236|FC=Missense|CDS=c.1201G>A|AA=p.A401T|EN=4/5|DS=-104|P=chr1:88200637-88218424|ST=+|CL=1602|CS=Public, CCDS15139.1|GN=Ugt1a7c|GI=394432|FC=Missense|CDS=c.1195G>A|AA=p.A399T|EN=4/5|DS=-104|P=chr1:88095121-88218424|ST=+|CL=1596|CS=Public, …	NM_201645.2|GN=Ugt1a1|GI=394436|FC=Missense|CDS=c.1207G>A|AA=p.A403T|EN=4/5|DS=-104|P=chr1:88211959-88220002|ST=+|CL=1608|PD=UDP-glucuronosyltransferase 1-1 precursor, NM_013701.3|GN=Ugt1a2|GI=22236|FC=Missense|CDS=c.1201G>A|AA=p.A401T|EN=4/5|DS=-104|P=chr1:88200611-88220002|ST=+|CL=1602|PD=UDP-glucuronosyltransferase 1-2 precursor, NM_201642.4|GN=Ugt1a7c|GI=394432|FC=Missense|CDS=c.1195G>A|AA=p.…	UDP-glucuronosyltransferase 1-1 precursor, UDP-glucuronosyltransferase 1-2 precursor, UDP-glucuronosyltransferase 1-7C precursor, UDP glucuronosyltransferase 1 family, polypeptide A6B precursor, UDP-glucuronosyltransferase 1-6 precursor, UDP glycosyltransferase 1 family, polypeptide A10 precursor, UDP glucuronosyltransferase 1 family, polypeptide A5 precursor, UDP-glucuronosyltransferase 1-9 prec…	ENSMUST00000073049.6|GN=Ugt1a1|GI=ENSMUSG00000089960.1|FC=Missense|CDS=c.1207G>A|AA=p.A403T|EN=4/5|DS=-104|P=chr1:88211959-88218997|ST=+|CL=1608|LV=2|GT=protein_coding|TT=protein_coding, ENSMUST00000049289.8|GN=Ugt1a2|GI=ENSMUSG00000090171.1|FC=Missense|CDS=c.1201G>A|AA=p.A401T|EN=4/5|DS=-104|P=chr1:88200601-88218997|ST=+|CL=1602|LV=2|GT=protein_coding|TT=protein_coding, ENSMUST00000058237.13|GN=…				UDPGT|P=chr1:88055557-88218391, Glyco_tran_28_C|P=chr1:88216158-88218142				P=chr1:88216215-88216361|lod=143|SC=523	P=chr1:88216215-88216255|lod=121|SC=492	P=chr1:88216242-88216255|lod=111|SC=462	On	Questionable	QUAL=4387.57;BaseQRankSum=-23.227;Dels=0.00;FS=7.042;HRun=0;HaplotypeScore=73.3443;MQ=60.00;MQ0=0;QD=2.54;ReadPosRankSum=-0.093;SB=-1604.61;	G/A	G/A	G/A	0|1	0|1	0|1	244	239	250	201|43	195|44	220|30	0.1762	0.1841	0.12	99	99	99
chr1	88216260	88216260	C	T	SNV	Novel	Ugt1a10,Ugt1a9,Ugt1a7c,Ugt1a6b,Ugt1a6a,Ugt1a5,Ugt1a2,Ugt1a1,Ugt1a8,RP23-324B17.1	Missense		CCDS15143.1|GN=Ugt1a1|GI=394436|FC=Missense|CDS=c.1213C>T|AA=p.R405C|EN=4/5|DS=-98|P=chr1:88212002-88218424|ST=+|CL=1608|CS=Public, CCDS15141.1|GN=Ugt1a2|GI=22236|FC=Missense|CDS=c.1207C>T|AA=p.R403C|EN=4/5|DS=-98|P=chr1:88200637-88218424|ST=+|CL=1602|CS=Public, CCDS15139.1|GN=Ugt1a7c|GI=394432|FC=Missense|CDS=c.1201C>T|AA=p.R401C|EN=4/5|DS=-98|P=chr1:88095121-88218424|ST=+|CL=1596|CS=Public, CCD…	NM_201645.2|GN=Ugt1a1|GI=394436|FC=Missense|CDS=c.1213C>T|AA=p.R405C|EN=4/5|DS=-98|P=chr1:88211959-88220002|ST=+|CL=1608|PD=UDP-glucuronosyltransferase 1-1 precursor, NM_013701.3|GN=Ugt1a2|GI=22236|FC=Missense|CDS=c.1207C>T|AA=p.R403C|EN=4/5|DS=-98|P=chr1:88200611-88220002|ST=+|CL=1602|PD=UDP-glucuronosyltransferase 1-2 precursor, NM_201642.4|GN=Ugt1a7c|GI=394432|FC=Missense|CDS=c.1201C>T|AA=p.R4…	UDP-glucuronosyltransferase 1-1 precursor, UDP-glucuronosyltransferase 1-2 precursor, UDP-glucuronosyltransferase 1-7C precursor, UDP glucuronosyltransferase 1 family, polypeptide A6B precursor, UDP-glucuronosyltransferase 1-6 precursor, UDP glycosyltransferase 1 family, polypeptide A10 precursor, UDP glucuronosyltransferase 1 family, polypeptide A5 precursor, UDP-glucuronosyltransferase 1-9 prec…	ENSMUST00000073049.6|GN=Ugt1a1|GI=ENSMUSG00000089960.1|FC=Missense|CDS=c.1213C>T|AA=p.R405C|EN=4/5|DS=-98|P=chr1:88211959-88218997|ST=+|CL=1608|LV=2|GT=protein_coding|TT=protein_coding, ENSMUST00000049289.8|GN=Ugt1a2|GI=ENSMUSG00000090171.1|FC=Missense|CDS=c.1207C>T|AA=p.R403C|EN=4/5|DS=-98|P=chr1:88200601-88218997|ST=+|CL=1602|LV=2|GT=protein_coding|TT=protein_coding, ENSMUST00000058237.13|GN=Ug…				UDPGT|P=chr1:88055557-88218391, Glyco_tran_28_C|P=chr1:88216158-88218142				P=chr1:88216215-88216361|lod=143|SC=523	P=chr1:88216257-88216270|lod=55|SC=405	P=chr1:88216258-88216268|lod=42|SC=362	On	Questionable	QUAL=3191.84;BaseQRankSum=-4.382;Dels=0.00;FS=5.005;HRun=0;HaplotypeScore=74.0585;MQ=59.99;MQ0=0;QD=1.84;ReadPosRankSum=2.568;SB=-1857.58;	C/T	C/T	C/T	0|1	0|1	0|1	243	244	250	210|33	216|27	219|31	0.1358	0.1111	0.124	99	99	99
chr1	88216261	88216261	G	A	SNV	Known	Ugt1a10,Ugt1a9,Ugt1a7c,Ugt1a6b,Ugt1a6a,Ugt1a5,Ugt1a2,Ugt1a1,Ugt1a8,RP23-324B17.1	Missense	rs49274850|P=chr1:88216261|ST=+|AL=A/G	CCDS15143.1|GN=Ugt1a1|GI=394436|FC=Missense|CDS=c.1214G>A|AA=p.R405H|EN=4/5|DS=-97|P=chr1:88212002-88218424|ST=+|CL=1608|CS=Public, CCDS15141.1|GN=Ugt1a2|GI=22236|FC=Missense|CDS=c.1208G>A|AA=p.R403H|EN=4/5|DS=-97|P=chr1:88200637-88218424|ST=+|CL=1602|CS=Public, CCDS15139.1|GN=Ugt1a7c|GI=394432|FC=Missense|CDS=c.1202G>A|AA=p.R401H|EN=4/5|DS=-97|P=chr1:88095121-88218424|ST=+|CL=1596|CS=Public, CCD…	NM_201645.2|GN=Ugt1a1|GI=394436|FC=Missense|CDS=c.1214G>A|AA=p.R405H|EN=4/5|DS=-97|P=chr1:88211959-88220002|ST=+|CL=1608|PD=UDP-glucuronosyltransferase 1-1 precursor, NM_013701.3|GN=Ugt1a2|GI=22236|FC=Missense|CDS=c.1208G>A|AA=p.R403H|EN=4/5|DS=-97|P=chr1:88200611-88220002|ST=+|CL=1602|PD=UDP-glucuronosyltransferase 1-2 precursor, NM_201642.4|GN=Ugt1a7c|GI=394432|FC=Missense|CDS=c.1202G>A|AA=p.R4…	UDP-glucuronosyltransferase 1-1 precursor, UDP-glucuronosyltransferase 1-2 precursor, UDP-glucuronosyltransferase 1-7C precursor, UDP glucuronosyltransferase 1 family, polypeptide A6B precursor, UDP-glucuronosyltransferase 1-6 precursor, UDP glycosyltransferase 1 family, polypeptide A10 precursor, UDP glucuronosyltransferase 1 family, polypeptide A5 precursor, UDP-glucuronosyltransferase 1-9 prec…	ENSMUST00000073049.6|GN=Ugt1a1|GI=ENSMUSG00000089960.1|FC=Missense|CDS=c.1214G>A|AA=p.R405H|EN=4/5|DS=-97|P=chr1:88211959-88218997|ST=+|CL=1608|LV=2|GT=protein_coding|TT=protein_coding, ENSMUST00000049289.8|GN=Ugt1a2|GI=ENSMUSG00000090171.1|FC=Missense|CDS=c.1208G>A|AA=p.R403H|EN=4/5|DS=-97|P=chr1:88200601-88218997|ST=+|CL=1602|LV=2|GT=protein_coding|TT=protein_coding, ENSMUST00000058237.13|GN=Ug…				UDPGT|P=chr1:88055557-88218391, Glyco_tran_28_C|P=chr1:88216158-88218142				P=chr1:88216215-88216361|lod=143|SC=523	P=chr1:88216257-88216270|lod=55|SC=405	P=chr1:88216258-88216268|lod=42|SC=362	On	Questionable	QUAL=11052.42;BaseQRankSum=-6.964;Dels=0.00;FS=5.247;HRun=0;HaplotypeScore=72.9416;MQ=59.99;MQ0=0;QD=6.40;ReadPosRankSum=-1.436;SB=-5404.00;	G/A	G/A	G/A	0|1	0|1	0|1	246	243	249	175|71	174|69	172|77	0.2886	0.284	0.3092	99	99	99
chr1	88216273	88216273	G	C	SNV	Novel	Ugt1a10,Ugt1a9,Ugt1a7c,Ugt1a6b,Ugt1a6a,Ugt1a5,Ugt1a2,Ugt1a1,Ugt1a8,RP23-324B17.1	Missense		CCDS15143.1|GN=Ugt1a1|GI=394436|FC=Missense|CDS=c.1226G>C|AA=p.R409P|EN=4/5|DS=-85|P=chr1:88212002-88218424|ST=+|CL=1608|CS=Public, CCDS15141.1|GN=Ugt1a2|GI=22236|FC=Missense|CDS=c.1220G>C|AA=p.R407P|EN=4/5|DS=-85|P=chr1:88200637-88218424|ST=+|CL=1602|CS=Public, CCDS15139.1|GN=Ugt1a7c|GI=394432|FC=Missense|CDS=c.1214G>C|AA=p.R405P|EN=4/5|DS=-85|P=chr1:88095121-88218424|ST=+|CL=1596|CS=Public, CCD…	NM_201645.2|GN=Ugt1a1|GI=394436|FC=Missense|CDS=c.1226G>C|AA=p.R409P|EN=4/5|DS=-85|P=chr1:88211959-88220002|ST=+|CL=1608|PD=UDP-glucuronosyltransferase 1-1 precursor, NM_013701.3|GN=Ugt1a2|GI=22236|FC=Missense|CDS=c.1220G>C|AA=p.R407P|EN=4/5|DS=-85|P=chr1:88200611-88220002|ST=+|CL=1602|PD=UDP-glucuronosyltransferase 1-2 precursor, NM_201642.4|GN=Ugt1a7c|GI=394432|FC=Missense|CDS=c.1214G>C|AA=p.R4…	UDP-glucuronosyltransferase 1-1 precursor, UDP-glucuronosyltransferase 1-2 precursor, UDP-glucuronosyltransferase 1-7C precursor, UDP glucuronosyltransferase 1 family, polypeptide A6B precursor, UDP-glucuronosyltransferase 1-6 precursor, UDP glycosyltransferase 1 family, polypeptide A10 precursor, UDP glucuronosyltransferase 1 family, polypeptide A5 precursor, UDP-glucuronosyltransferase 1-9 prec…	ENSMUST00000073049.6|GN=Ugt1a1|GI=ENSMUSG00000089960.1|FC=Missense|CDS=c.1226G>C|AA=p.R409P|EN=4/5|DS=-85|P=chr1:88211959-88218997|ST=+|CL=1608|LV=2|GT=protein_coding|TT=protein_coding, ENSMUST00000049289.8|GN=Ugt1a2|GI=ENSMUSG00000090171.1|FC=Missense|CDS=c.1220G>C|AA=p.R407P|EN=4/5|DS=-85|P=chr1:88200601-88218997|ST=+|CL=1602|LV=2|GT=protein_coding|TT=protein_coding, ENSMUST00000058237.13|GN=Ug…				UDPGT|P=chr1:88055557-88218391, Glyco_tran_28_C|P=chr1:88216158-88218142				P=chr1:88216215-88216361|lod=143|SC=523			On	Retained	QUAL=9843.17;BaseQRankSum=-2.671;Dels=0.00;FS=3.003;HRun=1;HaplotypeScore=3.6423;MQ=59.99;MQ0=0;QD=5.75;ReadPosRankSum=0.428;SB=-5142.80;	G/C	G/C	G/C	0|1	0|1	0|1	249	239	248	181|68	177|62	178|70	0.2731	0.2594	0.2823	99	99	99
chr1	88218126	88218126	G	C	SNV	Novel	Ugt1a10,Ugt1a9,Ugt1a7c,Ugt1a6b,Ugt1a6a,Ugt1a5,Ugt1a2,Ugt1a1,Ugt1a8,RP23-324B17.1	Splice acceptor site		CCDS15143.1|GN=Ugt1a1|GI=394436|FC=Splice acceptor site|EN=4:5/5|DS=-1|P=chr1:88212002-88218424|ST=+|CL=1608|CS=Public, CCDS15141.1|GN=Ugt1a2|GI=22236|FC=Splice acceptor site|EN=4:5/5|DS=-1|P=chr1:88200637-88218424|ST=+|CL=1602|CS=Public, CCDS15139.1|GN=Ugt1a7c|GI=394432|FC=Splice acceptor site|EN=4:5/5|DS=-1|P=chr1:88095121-88218424|ST=+|CL=1596|CS=Public, CCDS48313.1|GN=Ugt1a6b|GI=394435|FC=Spl…	NM_201645.2|GN=Ugt1a1|GI=394436|FC=Splice acceptor site|EN=4:5/5|DS=-1|P=chr1:88211959-88220002|ST=+|CL=1608|PD=UDP-glucuronosyltransferase 1-1 precursor, NM_013701.3|GN=Ugt1a2|GI=22236|FC=Splice acceptor site|EN=4:5/5|DS=-1|P=chr1:88200611-88220002|ST=+|CL=1602|PD=UDP-glucuronosyltransferase 1-2 precursor, NM_201642.4|GN=Ugt1a7c|GI=394432|FC=Splice acceptor site|EN=4:5/5|DS=-1|P=chr1:88095001-88…	UDP-glucuronosyltransferase 1-1 precursor, UDP-glucuronosyltransferase 1-2 precursor, UDP-glucuronosyltransferase 1-7C precursor, UDP glucuronosyltransferase 1 family, polypeptide A6B precursor, UDP-glucuronosyltransferase 1-6 precursor, UDP glycosyltransferase 1 family, polypeptide A10 precursor, UDP glucuronosyltransferase 1 family, polypeptide A5 precursor, UDP-glucuronosyltransferase 1-9 prec…	ENSMUST00000073049.6|GN=Ugt1a1|GI=ENSMUSG00000089960.1|FC=Splice acceptor site|EN=4:5/5|DS=-1|P=chr1:88211959-88218997|ST=+|CL=1608|LV=2|GT=protein_coding|TT=protein_coding, ENSMUST00000049289.8|GN=Ugt1a2|GI=ENSMUSG00000090171.1|FC=Splice acceptor site|EN=4:5/5|DS=-1|P=chr1:88200601-88218997|ST=+|CL=1602|LV=2|GT=protein_coding|TT=protein_coding, ENSMUST00000058237.13|GN=Ugt1a7c|GI=ENSMUSG00000090…								P=chr1:88218118-88218171|lod=72|SC=443	P=chr1:88218125-88218135|lod=27|SC=327	P=chr1:88218125-88218135|lod=87|SC=437	On	Questionable	QUAL=2797.75;BaseQRankSum=0.456;Dels=0.00;FS=0.606;HRun=1;HaplotypeScore=5.6751;MQ=60.00;MQ0=0;QD=1.60;ReadPosRankSum=-1.740;SB=-965.22;	G/C	G/C	G/C	0|1	0|1	0|1	250	250	249	230|20	220|30	211|38	0.08	0.12	0.1526	99	99	99
chr1	88218146	88218146	C	A	SNV	Known	Ugt1a10,Ugt1a9,Ugt1a7c,Ugt1a6b,Ugt1a6a,Ugt1a5,Ugt1a2,Ugt1a1,Ugt1a8,RP23-324B17.1	Missense	rs47490282|P=chr1:88218146|ST=+|AL=A/C	CCDS15143.1|GN=Ugt1a1|GI=394436|FC=Missense|CDS=c.1330C>A|AA=p.R444S|EN=5/5|DS=+20|P=chr1:88212002-88218424|ST=+|CL=1608|CS=Public, CCDS15141.1|GN=Ugt1a2|GI=22236|FC=Missense|CDS=c.1324C>A|AA=p.R442S|EN=5/5|DS=+20|P=chr1:88200637-88218424|ST=+|CL=1602|CS=Public, CCDS15139.1|GN=Ugt1a7c|GI=394432|FC=Missense|CDS=c.1318C>A|AA=p.R440S|EN=5/5|DS=+20|P=chr1:88095121-88218424|ST=+|CL=1596|CS=Public, CCD…	NM_201645.2|GN=Ugt1a1|GI=394436|FC=Missense|CDS=c.1330C>A|AA=p.R444S|EN=5/5|DS=+20|P=chr1:88211959-88220002|ST=+|CL=1608|PD=UDP-glucuronosyltransferase 1-1 precursor, NM_013701.3|GN=Ugt1a2|GI=22236|FC=Missense|CDS=c.1324C>A|AA=p.R442S|EN=5/5|DS=+20|P=chr1:88200611-88220002|ST=+|CL=1602|PD=UDP-glucuronosyltransferase 1-2 precursor, NM_201642.4|GN=Ugt1a7c|GI=394432|FC=Missense|CDS=c.1318C>A|AA=p.R4…	UDP-glucuronosyltransferase 1-1 precursor, UDP-glucuronosyltransferase 1-2 precursor, UDP-glucuronosyltransferase 1-7C precursor, UDP glucuronosyltransferase 1 family, polypeptide A6B precursor, UDP-glucuronosyltransferase 1-6 precursor, UDP glycosyltransferase 1 family, polypeptide A10 precursor, UDP glucuronosyltransferase 1 family, polypeptide A5 precursor, UDP-glucuronosyltransferase 1-9 prec…	ENSMUST00000073049.6|GN=Ugt1a1|GI=ENSMUSG00000089960.1|FC=Missense|CDS=c.1330C>A|AA=p.R444S|EN=5/5|DS=+20|P=chr1:88211959-88218997|ST=+|CL=1608|LV=2|GT=protein_coding|TT=protein_coding, ENSMUST00000049289.8|GN=Ugt1a2|GI=ENSMUSG00000090171.1|FC=Missense|CDS=c.1324C>A|AA=p.R442S|EN=5/5|DS=+20|P=chr1:88200601-88218997|ST=+|CL=1602|LV=2|GT=protein_coding|TT=protein_coding, ENSMUST00000058237.13|GN=Ug…				UDPGT|P=chr1:88055557-88218391				P=chr1:88218118-88218171|lod=72|SC=443	P=chr1:88218137-88218171|lod=78|SC=444	P=chr1:88218137-88218153|lod=85|SC=434	On	Retained	QUAL=40731.05;BaseQRankSum=-4.620;Dels=0.00;FS=1.036;HRun=0;HaplotypeScore=4.6030;MQ=60.00;MQ0=0;QD=23.30;ReadPosRankSum=-0.136;SB=-14884.95;	C/A	C/A	C/A	0|1	0|1	0|1	250	250	249	61|187	47|203	39|210	0.754	0.812	0.8434	99	99	99
chr1	88218240	88218240	A	T	SNV	Known	Ugt1a10,Ugt1a9,Ugt1a7c,Ugt1a6b,Ugt1a6a,Ugt1a5,Ugt1a2,Ugt1a1,Ugt1a8,RP23-324B17.1	Missense	rs49647345|P=chr1:88218240|ST=+|AL=A/T	CCDS15143.1|GN=Ugt1a1|GI=394436|FC=Missense|CDS=c.1424A>T|AA=p.H475L|EN=5/5|DS=+114|P=chr1:88212002-88218424|ST=+|CL=1608|CS=Public, CCDS15141.1|GN=Ugt1a2|GI=22236|FC=Missense|CDS=c.1418A>T|AA=p.H473L|EN=5/5|DS=+114|P=chr1:88200637-88218424|ST=+|CL=1602|CS=Public, CCDS15139.1|GN=Ugt1a7c|GI=394432|FC=Missense|CDS=c.1412A>T|AA=p.H471L|EN=5/5|DS=+114|P=chr1:88095121-88218424|ST=+|CL=1596|CS=Public, …	NM_201645.2|GN=Ugt1a1|GI=394436|FC=Missense|CDS=c.1424A>T|AA=p.H475L|EN=5/5|DS=+114|P=chr1:88211959-88220002|ST=+|CL=1608|PD=UDP-glucuronosyltransferase 1-1 precursor, NM_013701.3|GN=Ugt1a2|GI=22236|FC=Missense|CDS=c.1418A>T|AA=p.H473L|EN=5/5|DS=+114|P=chr1:88200611-88220002|ST=+|CL=1602|PD=UDP-glucuronosyltransferase 1-2 precursor, NM_201642.4|GN=Ugt1a7c|GI=394432|FC=Missense|CDS=c.1412A>T|AA=p.…	UDP-glucuronosyltransferase 1-1 precursor, UDP-glucuronosyltransferase 1-2 precursor, UDP-glucuronosyltransferase 1-7C precursor, UDP glucuronosyltransferase 1 family, polypeptide A6B precursor, UDP-glucuronosyltransferase 1-6 precursor, UDP glycosyltransferase 1 family, polypeptide A10 precursor, UDP glucuronosyltransferase 1 family, polypeptide A5 precursor, UDP-glucuronosyltransferase 1-9 prec…	ENSMUST00000073049.6|GN=Ugt1a1|GI=ENSMUSG00000089960.1|FC=Missense|CDS=c.1424A>T|AA=p.H475L|EN=5/5|DS=+114|P=chr1:88211959-88218997|ST=+|CL=1608|LV=2|GT=protein_coding|TT=protein_coding, ENSMUST00000049289.8|GN=Ugt1a2|GI=ENSMUSG00000090171.1|FC=Missense|CDS=c.1418A>T|AA=p.H473L|EN=5/5|DS=+114|P=chr1:88200601-88218997|ST=+|CL=1602|LV=2|GT=protein_coding|TT=protein_coding, ENSMUST00000058237.13|GN=…				UDPGT|P=chr1:88055557-88218391				P=chr1:88218179-88218249|lod=99|SC=480	P=chr1:88218239-88218249|lod=28|SC=331	P=chr1:88218239-88218246|lod=47|SC=373	On	Questionable	QUAL=7452.53;BaseQRankSum=5.012;Dels=0.00;FS=18.180;HRun=0;HaplotypeScore=132.4780;MQ=60.01;MQ0=0;QD=4.26;ReadPosRankSum=-0.223;SB=-3793.05;	A/T	A/T	A/T	0|1	0|1	0|1	250	250	250	205|45	186|63	204|46	0.18	0.253	0.184	99	99	99
chr1	88218245	88218245	C	T	SNV	Known	Ugt1a10,Ugt1a9,Ugt1a7c,Ugt1a6b,Ugt1a6a,Ugt1a5,Ugt1a2,Ugt1a1,Ugt1a8,RP23-324B17.1	Missense	rs50150817|P=chr1:88218245|ST=+|AL=C/T	CCDS15143.1|GN=Ugt1a1|GI=394436|FC=Missense|CDS=c.1429C>T|AA=p.R477C|EN=5/5|DS=+119|P=chr1:88212002-88218424|ST=+|CL=1608|CS=Public, CCDS15141.1|GN=Ugt1a2|GI=22236|FC=Missense|CDS=c.1423C>T|AA=p.R475C|EN=5/5|DS=+119|P=chr1:88200637-88218424|ST=+|CL=1602|CS=Public, CCDS15139.1|GN=Ugt1a7c|GI=394432|FC=Missense|CDS=c.1417C>T|AA=p.R473C|EN=5/5|DS=+119|P=chr1:88095121-88218424|ST=+|CL=1596|CS=Public, …	NM_201645.2|GN=Ugt1a1|GI=394436|FC=Missense|CDS=c.1429C>T|AA=p.R477C|EN=5/5|DS=+119|P=chr1:88211959-88220002|ST=+|CL=1608|PD=UDP-glucuronosyltransferase 1-1 precursor, NM_013701.3|GN=Ugt1a2|GI=22236|FC=Missense|CDS=c.1423C>T|AA=p.R475C|EN=5/5|DS=+119|P=chr1:88200611-88220002|ST=+|CL=1602|PD=UDP-glucuronosyltransferase 1-2 precursor, NM_201642.4|GN=Ugt1a7c|GI=394432|FC=Missense|CDS=c.1417C>T|AA=p.…	UDP-glucuronosyltransferase 1-1 precursor, UDP-glucuronosyltransferase 1-2 precursor, UDP-glucuronosyltransferase 1-7C precursor, UDP glucuronosyltransferase 1 family, polypeptide A6B precursor, UDP-glucuronosyltransferase 1-6 precursor, UDP glycosyltransferase 1 family, polypeptide A10 precursor, UDP glucuronosyltransferase 1 family, polypeptide A5 precursor, UDP-glucuronosyltransferase 1-9 prec…	ENSMUST00000073049.6|GN=Ugt1a1|GI=ENSMUSG00000089960.1|FC=Missense|CDS=c.1429C>T|AA=p.R477C|EN=5/5|DS=+119|P=chr1:88211959-88218997|ST=+|CL=1608|LV=2|GT=protein_coding|TT=protein_coding, ENSMUST00000049289.8|GN=Ugt1a2|GI=ENSMUSG00000090171.1|FC=Missense|CDS=c.1423C>T|AA=p.R475C|EN=5/5|DS=+119|P=chr1:88200601-88218997|ST=+|CL=1602|LV=2|GT=protein_coding|TT=protein_coding, ENSMUST00000058237.13|GN=…				UDPGT|P=chr1:88055557-88218391				P=chr1:88218179-88218249|lod=99|SC=480	P=chr1:88218239-88218249|lod=28|SC=331	P=chr1:88218239-88218246|lod=47|SC=373	On	Questionable	QUAL=22345.71;BaseQRankSum=-2.736;Dels=0.00;FS=13.829;HRun=0;HaplotypeScore=171.2909;MQ=60.01;MQ0=0;QD=12.78;ReadPosRankSum=-0.283;SB=-10969.06;	C/T	C/T	C/T	0|1	0|1	0|1	250	250	250	135|115	152|98	125|125	0.46	0.392	0.5	99	99	99
chr1	88218249	88218249	C	T	SNV	Known	Ugt1a10,Ugt1a9,Ugt1a7c,Ugt1a6b,Ugt1a6a,Ugt1a5,Ugt1a2,Ugt1a1,Ugt1a8,RP23-324B17.1	Missense	rs49527860|P=chr1:88218249|ST=+|AL=C/T	CCDS15143.1|GN=Ugt1a1|GI=394436|FC=Missense|CDS=c.1433C>T|AA=p.P478L|EN=5/5|DS=+123|P=chr1:88212002-88218424|ST=+|CL=1608|CS=Public, CCDS15141.1|GN=Ugt1a2|GI=22236|FC=Missense|CDS=c.1427C>T|AA=p.P476L|EN=5/5|DS=+123|P=chr1:88200637-88218424|ST=+|CL=1602|CS=Public, CCDS15139.1|GN=Ugt1a7c|GI=394432|FC=Missense|CDS=c.1421C>T|AA=p.P474L|EN=5/5|DS=+123|P=chr1:88095121-88218424|ST=+|CL=1596|CS=Public, …	NM_201645.2|GN=Ugt1a1|GI=394436|FC=Missense|CDS=c.1433C>T|AA=p.P478L|EN=5/5|DS=+123|P=chr1:88211959-88220002|ST=+|CL=1608|PD=UDP-glucuronosyltransferase 1-1 precursor, NM_013701.3|GN=Ugt1a2|GI=22236|FC=Missense|CDS=c.1427C>T|AA=p.P476L|EN=5/5|DS=+123|P=chr1:88200611-88220002|ST=+|CL=1602|PD=UDP-glucuronosyltransferase 1-2 precursor, NM_201642.4|GN=Ugt1a7c|GI=394432|FC=Missense|CDS=c.1421C>T|AA=p.…	UDP-glucuronosyltransferase 1-1 precursor, UDP-glucuronosyltransferase 1-2 precursor, UDP-glucuronosyltransferase 1-7C precursor, UDP glucuronosyltransferase 1 family, polypeptide A6B precursor, UDP-glucuronosyltransferase 1-6 precursor, UDP glycosyltransferase 1 family, polypeptide A10 precursor, UDP glucuronosyltransferase 1 family, polypeptide A5 precursor, UDP-glucuronosyltransferase 1-9 prec…	ENSMUST00000073049.6|GN=Ugt1a1|GI=ENSMUSG00000089960.1|FC=Missense|CDS=c.1433C>T|AA=p.P478L|EN=5/5|DS=+123|P=chr1:88211959-88218997|ST=+|CL=1608|LV=2|GT=protein_coding|TT=protein_coding, ENSMUST00000049289.8|GN=Ugt1a2|GI=ENSMUSG00000090171.1|FC=Missense|CDS=c.1427C>T|AA=p.P476L|EN=5/5|DS=+123|P=chr1:88200601-88218997|ST=+|CL=1602|LV=2|GT=protein_coding|TT=protein_coding, ENSMUST00000058237.13|GN=…				UDPGT|P=chr1:88055557-88218391				P=chr1:88218179-88218249|lod=99|SC=480	P=chr1:88218239-88218249|lod=28|SC=331		On	Questionable	QUAL=6278.04;BaseQRankSum=11.352;Dels=0.00;FS=2.124;HRun=0;HaplotypeScore=167.0818;MQ=60.01;MQ0=0;QD=3.59;ReadPosRankSum=1.622;SB=-2941.19;	C/T	C/T	C/T	0|1	0|1	0|1	250	250	249	201|49	203|46	210|39	0.196	0.1847	0.1566	99	99	99
chr1	88218279	88218279	A	T	SNV	Known	Ugt1a10,Ugt1a9,Ugt1a7c,Ugt1a6b,Ugt1a6a,Ugt1a5,Ugt1a2,Ugt1a1,Ugt1a8,RP23-324B17.1	Missense	rs46635214|P=chr1:88218279|ST=+|AL=A/T	CCDS15143.1|GN=Ugt1a1|GI=394436|FC=Missense|CDS=c.1463A>T|AA=p.Y488F|EN=5/5|DS=+153|P=chr1:88212002-88218424|ST=+|CL=1608|CS=Public, CCDS15141.1|GN=Ugt1a2|GI=22236|FC=Missense|CDS=c.1457A>T|AA=p.Y486F|EN=5/5|DS=+153|P=chr1:88200637-88218424|ST=+|CL=1602|CS=Public, CCDS15139.1|GN=Ugt1a7c|GI=394432|FC=Missense|CDS=c.1451A>T|AA=p.Y484F|EN=5/5|DS=+153|P=chr1:88095121-88218424|ST=+|CL=1596|CS=Public, …	NM_201645.2|GN=Ugt1a1|GI=394436|FC=Missense|CDS=c.1463A>T|AA=p.Y488F|EN=5/5|DS=+153|P=chr1:88211959-88220002|ST=+|CL=1608|PD=UDP-glucuronosyltransferase 1-1 precursor, NM_013701.3|GN=Ugt1a2|GI=22236|FC=Missense|CDS=c.1457A>T|AA=p.Y486F|EN=5/5|DS=+153|P=chr1:88200611-88220002|ST=+|CL=1602|PD=UDP-glucuronosyltransferase 1-2 precursor, NM_201642.4|GN=Ugt1a7c|GI=394432|FC=Missense|CDS=c.1451A>T|AA=p.…	UDP-glucuronosyltransferase 1-1 precursor, UDP-glucuronosyltransferase 1-2 precursor, UDP-glucuronosyltransferase 1-7C precursor, UDP glucuronosyltransferase 1 family, polypeptide A6B precursor, UDP-glucuronosyltransferase 1-6 precursor, UDP glycosyltransferase 1 family, polypeptide A10 precursor, UDP glucuronosyltransferase 1 family, polypeptide A5 precursor, UDP-glucuronosyltransferase 1-9 prec…	ENSMUST00000073049.6|GN=Ugt1a1|GI=ENSMUSG00000089960.1|FC=Missense|CDS=c.1463A>T|AA=p.Y488F|EN=5/5|DS=+153|P=chr1:88211959-88218997|ST=+|CL=1608|LV=2|GT=protein_coding|TT=protein_coding, ENSMUST00000049289.8|GN=Ugt1a2|GI=ENSMUSG00000090171.1|FC=Missense|CDS=c.1457A>T|AA=p.Y486F|EN=5/5|DS=+153|P=chr1:88200601-88218997|ST=+|CL=1602|LV=2|GT=protein_coding|TT=protein_coding, ENSMUST00000058237.13|GN=…				UDPGT|P=chr1:88055557-88218391				P=chr1:88218260-88218315|lod=79|SC=454	P=chr1:88218260-88218291|lod=103|SC=474	P=chr1:88218260-88218285|lod=167|SC=504	On	Retained	QUAL=7149.25;BaseQRankSum=11.489;Dels=0.00;FS=14.035;HRun=1;HaplotypeScore=2.8801;MQ=60.02;MQ0=0;QD=4.09;ReadPosRankSum=-2.407;SB=-3447.11;	A/T	A/T	A/T	0|1	0|1	0|1	250	250	250	203|47	185|65	204|46	0.188	0.26	0.184	99	99	99
chr1	88218283	88218283	C	G	SNV	Known	Ugt1a10,Ugt1a9,Ugt1a7c,Ugt1a6b,Ugt1a6a,Ugt1a5,Ugt1a2,Ugt1a1,Ugt1a8,RP23-324B17.1	Missense	rs47264151|P=chr1:88218283|ST=+|AL=C/G	CCDS15143.1|GN=Ugt1a1|GI=394436|FC=Missense|CDS=c.1467C>G|AA=p.H489Q|EN=5/5|DS=+157|P=chr1:88212002-88218424|ST=+|CL=1608|CS=Public, CCDS15141.1|GN=Ugt1a2|GI=22236|FC=Missense|CDS=c.1461C>G|AA=p.H487Q|EN=5/5|DS=+157|P=chr1:88200637-88218424|ST=+|CL=1602|CS=Public, CCDS15139.1|GN=Ugt1a7c|GI=394432|FC=Missense|CDS=c.1455C>G|AA=p.H485Q|EN=5/5|DS=+157|P=chr1:88095121-88218424|ST=+|CL=1596|CS=Public, …	NM_201645.2|GN=Ugt1a1|GI=394436|FC=Missense|CDS=c.1467C>G|AA=p.H489Q|EN=5/5|DS=+157|P=chr1:88211959-88220002|ST=+|CL=1608|PD=UDP-glucuronosyltransferase 1-1 precursor, NM_013701.3|GN=Ugt1a2|GI=22236|FC=Missense|CDS=c.1461C>G|AA=p.H487Q|EN=5/5|DS=+157|P=chr1:88200611-88220002|ST=+|CL=1602|PD=UDP-glucuronosyltransferase 1-2 precursor, NM_201642.4|GN=Ugt1a7c|GI=394432|FC=Missense|CDS=c.1455C>G|AA=p.…	UDP-glucuronosyltransferase 1-1 precursor, UDP-glucuronosyltransferase 1-2 precursor, UDP-glucuronosyltransferase 1-7C precursor, UDP glucuronosyltransferase 1 family, polypeptide A6B precursor, UDP-glucuronosyltransferase 1-6 precursor, UDP glycosyltransferase 1 family, polypeptide A10 precursor, UDP glucuronosyltransferase 1 family, polypeptide A5 precursor, UDP-glucuronosyltransferase 1-9 prec…	ENSMUST00000073049.6|GN=Ugt1a1|GI=ENSMUSG00000089960.1|FC=Missense|CDS=c.1467C>G|AA=p.H489Q|EN=5/5|DS=+157|P=chr1:88211959-88218997|ST=+|CL=1608|LV=2|GT=protein_coding|TT=protein_coding, ENSMUST00000049289.8|GN=Ugt1a2|GI=ENSMUSG00000090171.1|FC=Missense|CDS=c.1461C>G|AA=p.H487Q|EN=5/5|DS=+157|P=chr1:88200601-88218997|ST=+|CL=1602|LV=2|GT=protein_coding|TT=protein_coding, ENSMUST00000058237.13|GN=…				UDPGT|P=chr1:88055557-88218391				P=chr1:88218260-88218315|lod=79|SC=454	P=chr1:88218260-88218291|lod=103|SC=474	P=chr1:88218260-88218285|lod=167|SC=504	On	Retained	QUAL=7528.52;BaseQRankSum=-0.510;Dels=0.00;FS=19.420;HRun=0;HaplotypeScore=3.3327;MQ=60.02;MQ0=0;QD=4.30;ReadPosRankSum=-2.993;SB=-3493.97;	C/G	C/G	C/G	0|1	0|1	0|1	250	250	250	203|47	188|62	200|50	0.188	0.248	0.2	99	99	99
chr1	88218360	88218360	G	A	SNV	Known	Ugt1a10,Ugt1a9,Ugt1a7c,Ugt1a6b,Ugt1a6a,Ugt1a5,Ugt1a2,Ugt1a1,Ugt1a8,RP23-324B17.1	Missense	rs46776285|P=chr1:88218360|ST=+|AL=A/G	CCDS15143.1|GN=Ugt1a1|GI=394436|FC=Missense|CDS=c.1544G>A|AA=p.G515D|EN=5/5|DS=+234|P=chr1:88212002-88218424|ST=+|CL=1608|CS=Public, CCDS15141.1|GN=Ugt1a2|GI=22236|FC=Missense|CDS=c.1538G>A|AA=p.G513D|EN=5/5|DS=+234|P=chr1:88200637-88218424|ST=+|CL=1602|CS=Public, CCDS15139.1|GN=Ugt1a7c|GI=394432|FC=Missense|CDS=c.1532G>A|AA=p.G511D|EN=5/5|DS=+234|P=chr1:88095121-88218424|ST=+|CL=1596|CS=Public, …	NM_201645.2|GN=Ugt1a1|GI=394436|FC=Missense|CDS=c.1544G>A|AA=p.G515D|EN=5/5|DS=+234|P=chr1:88211959-88220002|ST=+|CL=1608|PD=UDP-glucuronosyltransferase 1-1 precursor, NM_013701.3|GN=Ugt1a2|GI=22236|FC=Missense|CDS=c.1538G>A|AA=p.G513D|EN=5/5|DS=+234|P=chr1:88200611-88220002|ST=+|CL=1602|PD=UDP-glucuronosyltransferase 1-2 precursor, NM_201642.4|GN=Ugt1a7c|GI=394432|FC=Missense|CDS=c.1532G>A|AA=p.…	UDP-glucuronosyltransferase 1-1 precursor, UDP-glucuronosyltransferase 1-2 precursor, UDP-glucuronosyltransferase 1-7C precursor, UDP glucuronosyltransferase 1 family, polypeptide A6B precursor, UDP-glucuronosyltransferase 1-6 precursor, UDP glycosyltransferase 1 family, polypeptide A10 precursor, UDP glucuronosyltransferase 1 family, polypeptide A5 precursor, UDP-glucuronosyltransferase 1-9 prec…	ENSMUST00000073049.6|GN=Ugt1a1|GI=ENSMUSG00000089960.1|FC=Missense|CDS=c.1544G>A|AA=p.G515D|EN=5/5|DS=+234|P=chr1:88211959-88218997|ST=+|CL=1608|LV=2|GT=protein_coding|TT=protein_coding, ENSMUST00000049289.8|GN=Ugt1a2|GI=ENSMUSG00000090171.1|FC=Missense|CDS=c.1538G>A|AA=p.G513D|EN=5/5|DS=+234|P=chr1:88200601-88218997|ST=+|CL=1602|LV=2|GT=protein_coding|TT=protein_coding, ENSMUST00000058237.13|GN=…				UDPGT|P=chr1:88055557-88218391						P=chr1:88218359-88218362|lod=23|SC=300	On	Retained	QUAL=12191.62;BaseQRankSum=-27.563;Dels=0.00;FS=2.313;HRun=0;HaplotypeScore=7.0791;MQ=60.00;MQ0=0;QD=6.98;ReadPosRankSum=-0.083;SB=-5289.37;	G/A	G/A	G/A	0|1	0|1	0|1	250	249	250	190|60	182|67	178|72	0.24	0.2691	0.288	99	99	99
chr1	88218390	88218390	G	A	SNV	Known	Ugt1a10,Ugt1a9,Ugt1a7c,Ugt1a6b,Ugt1a6a,Ugt1a5,Ugt1a2,Ugt1a1,Ugt1a8,RP23-324B17.1	Missense	rs50202345|P=chr1:88218390|ST=+|AL=A/G	CCDS15143.1|GN=Ugt1a1|GI=394436|FC=Missense|CDS=c.1574G>A|AA=p.R525Q|EN=5/5|DS=+264|P=chr1:88212002-88218424|ST=+|CL=1608|CS=Public, CCDS15141.1|GN=Ugt1a2|GI=22236|FC=Missense|CDS=c.1568G>A|AA=p.R523Q|EN=5/5|DS=+264|P=chr1:88200637-88218424|ST=+|CL=1602|CS=Public, CCDS15139.1|GN=Ugt1a7c|GI=394432|FC=Missense|CDS=c.1562G>A|AA=p.R521Q|EN=5/5|DS=+264|P=chr1:88095121-88218424|ST=+|CL=1596|CS=Public, …	NM_201645.2|GN=Ugt1a1|GI=394436|FC=Missense|CDS=c.1574G>A|AA=p.R525Q|EN=5/5|DS=+264|P=chr1:88211959-88220002|ST=+|CL=1608|PD=UDP-glucuronosyltransferase 1-1 precursor, NM_013701.3|GN=Ugt1a2|GI=22236|FC=Missense|CDS=c.1568G>A|AA=p.R523Q|EN=5/5|DS=+264|P=chr1:88200611-88220002|ST=+|CL=1602|PD=UDP-glucuronosyltransferase 1-2 precursor, NM_201642.4|GN=Ugt1a7c|GI=394432|FC=Missense|CDS=c.1562G>A|AA=p.…	UDP-glucuronosyltransferase 1-1 precursor, UDP-glucuronosyltransferase 1-2 precursor, UDP-glucuronosyltransferase 1-7C precursor, UDP glucuronosyltransferase 1 family, polypeptide A6B precursor, UDP-glucuronosyltransferase 1-6 precursor, UDP glycosyltransferase 1 family, polypeptide A10 precursor, UDP glucuronosyltransferase 1 family, polypeptide A5 precursor, UDP-glucuronosyltransferase 1-9 prec…	ENSMUST00000073049.6|GN=Ugt1a1|GI=ENSMUSG00000089960.1|FC=Missense|CDS=c.1574G>A|AA=p.R525Q|EN=5/5|DS=+264|P=chr1:88211959-88218997|ST=+|CL=1608|LV=2|GT=protein_coding|TT=protein_coding, ENSMUST00000049289.8|GN=Ugt1a2|GI=ENSMUSG00000090171.1|FC=Missense|CDS=c.1568G>A|AA=p.R523Q|EN=5/5|DS=+264|P=chr1:88200601-88218997|ST=+|CL=1602|LV=2|GT=protein_coding|TT=protein_coding, ENSMUST00000058237.13|GN=…				UDPGT|P=chr1:88055557-88218391				P=chr1:88218366-88218415|lod=32|SC=348			On	Questionable	QUAL=4390.65;BaseQRankSum=-4.407;Dels=0.00;FS=0.251;HRun=1;HaplotypeScore=43.1658;MQ=60.00;MQ0=0;QD=2.60;ReadPosRankSum=0.761;SB=-1840.75;	G/A	G/A	G/A	0|1	0|1	0|1	234	244	250	193|41	202|41	207|42	0.1752	0.1687	0.1687	99	99	99
chr1	88227227	88227227	A	G	SNV	Novel	Mroh2a	Splice donor site		CCDS69921.1|GN=Mroh2a|GI=100040766|FC=Upstream|DG=-841|P=chr1:88228068-88260026|ST=+|CL=5016|CS=Public	NM_001281466.1|GN=Mroh2a|GI=100040766|FC=Splice donor site|EN=1/42|DS=-2|P=chr1:88227020-88262289|ST=+|CL=5016|PD=maestro heat-like repeat-containing protein family member 2A	maestro heat-like repeat-containing protein family member 2A	ENSMUST00000061013.12|GN=Mroh2a|GI=ENSMUSG00000079429.9|FC=Splice donor site|EN=1/43|DS=-2|P=chr1:88227020-88262289|ST=+|CL=5040|LV=3|GT=protein_coding|TT=protein_coding, ENSMUST00000113130.7|GN=Mroh2a|GI=ENSMUSG00000079429.9|FC=Splice donor site|EN=1/42|DS=-2|P=chr1:88227031-88262289|ST=+|CL=5016|LV=2|GT=protein_coding|TT=protein_coding												Retained	QUAL=95.41;BaseQRankSum=-0.020;Dels=0.00;FS=4.322;HRun=2;HaplotypeScore=0.9806;MQ=60.00;MQ0=0;QD=3.53;ReadPosRankSum=0.580;SB=-22.04;	A/A	A/A	A/G	0|0	0|0	0|1	2	9	2	2|0	9|0	1|1	0	0	0.5	6.02	21.07	34.63
chr1	88228343	88228343	G	A	SNV	Known	Mroh2a	Missense	rs49785943|P=chr1:88228343|ST=+|AL=A/G	CCDS69921.1|GN=Mroh2a|GI=100040766|FC=Missense|CDS=c.196G>A|AA=p.E66K|EN=2/41|DS=-66|P=chr1:88228068-88260026|ST=+|CL=5016|CS=Public	NM_001281466.1|GN=Mroh2a|GI=100040766|FC=Missense|CDS=c.196G>A|AA=p.E66K|EN=3/42|DS=-66|P=chr1:88227020-88262289|ST=+|CL=5016|PD=maestro heat-like repeat-containing protein family member 2A	maestro heat-like repeat-containing protein family member 2A	ENSMUST00000061013.12|GN=Mroh2a|GI=ENSMUSG00000079429.9|FC=Missense|CDS=c.196G>A|AA=p.E66K|EN=3/43|DS=-66|P=chr1:88227020-88262289|ST=+|CL=5040|LV=3|GT=protein_coding|TT=protein_coding, ENSMUST00000113130.7|GN=Mroh2a|GI=ENSMUSG00000079429.9|FC=Missense|CDS=c.196G>A|AA=p.E66K|EN=3/42|DS=-66|P=chr1:88227031-88262289|ST=+|CL=5016|LV=2|GT=protein_coding|TT=protein_coding								P=chr1:88228307-88228350|lod=38|SC=368	P=chr1:88228343-88228350|lod=31|SC=342	P=chr1:88228343-88228350|lod=34|SC=340	On	Retained	QUAL=3613.72;BaseQRankSum=-19.811;Dels=0.00;FS=0.000;HRun=1;HaplotypeScore=3.6672;MQ=60.00;MQ0=0;QD=2.43;ReadPosRankSum=0.934;SB=-1405.24;	G/A	G/A	G/G	0|1	0|1	0|0	249	243	250	218|31	197|46	233|17	0.1245	0.1893	0.068	99	99	27.09
chr1	88228380	88228380	C	A	SNV	Known	Mroh2a	Missense	rs48164227|P=chr1:88228380|ST=+|AL=A/C	CCDS69921.1|GN=Mroh2a|GI=100040766|FC=Missense|CDS=c.233C>A|AA=p.A78E|EN=2/41|DS=-29|P=chr1:88228068-88260026|ST=+|CL=5016|CS=Public	NM_001281466.1|GN=Mroh2a|GI=100040766|FC=Missense|CDS=c.233C>A|AA=p.A78E|EN=3/42|DS=-29|P=chr1:88227020-88262289|ST=+|CL=5016|PD=maestro heat-like repeat-containing protein family member 2A	maestro heat-like repeat-containing protein family member 2A	ENSMUST00000061013.12|GN=Mroh2a|GI=ENSMUSG00000079429.9|FC=Missense|CDS=c.233C>A|AA=p.A78E|EN=3/43|DS=-29|P=chr1:88227020-88262289|ST=+|CL=5040|LV=3|GT=protein_coding|TT=protein_coding, ENSMUST00000113130.7|GN=Mroh2a|GI=ENSMUSG00000079429.9|FC=Missense|CDS=c.233C>A|AA=p.A78E|EN=3/42|DS=-29|P=chr1:88227031-88262289|ST=+|CL=5016|LV=2|GT=protein_coding|TT=protein_coding											On	Retained	QUAL=3927.02;BaseQRankSum=11.354;Dels=0.00;FS=0.838;HRun=0;HaplotypeScore=3.9543;MQ=60.00;MQ0=0;QD=2.31;ReadPosRankSum=0.322;SB=-1503.11;	C/A	C/A	C/A	0|1	0|1	0|1	224	249	250	193|31	201|47	229|20	0.1384	0.1895	0.0803	99	99	90.88
chr1	88230644	88230644	G	A	SNV	Known	Mroh2a	Missense	rs107689057|P=chr1:88230644|ST=+|AL=A/G	CCDS69921.1|GN=Mroh2a|GI=100040766|FC=Missense|CDS=c.412G>A|AA=p.A138T|EN=4/41|DS=+19|P=chr1:88228068-88260026|ST=+|CL=5016|CS=Public	NM_001281466.1|GN=Mroh2a|GI=100040766|FC=Missense|CDS=c.412G>A|AA=p.A138T|EN=5/42|DS=+19|P=chr1:88227020-88262289|ST=+|CL=5016|PD=maestro heat-like repeat-containing protein family member 2A	maestro heat-like repeat-containing protein family member 2A	ENSMUST00000061013.12|GN=Mroh2a|GI=ENSMUSG00000079429.9|FC=Missense|CDS=c.412G>A|AA=p.A138T|EN=5/43|DS=+19|P=chr1:88227020-88262289|ST=+|CL=5040|LV=3|GT=protein_coding|TT=protein_coding, ENSMUST00000113130.7|GN=Mroh2a|GI=ENSMUSG00000079429.9|FC=Missense|CDS=c.412G>A|AA=p.A138T|EN=5/42|DS=+19|P=chr1:88227031-88262289|ST=+|CL=5016|LV=2|GT=protein_coding|TT=protein_coding								P=chr1:88230644-88230793|lod=125|SC=507	P=chr1:88230644-88230732|lod=146|SC=513	P=chr1:88230644-88230663|lod=56|SC=391	On	Questionable	QUAL=12719.71;BaseQRankSum=5.464;Dels=0.00;FS=0.391;HRun=0;HaplotypeScore=97.3924;MQ=60.00;MQ0=0;QD=7.28;ReadPosRankSum=-2.812;SB=-5654.76;	G/A	G/A	G/A	0|1	0|1	0|1	248	250	250	184|64	179|71	181|69	0.2581	0.284	0.276	99	99	99
chr1	88230650	88230650	G	A	SNV	Known	Mroh2a	Missense	rs46220231|P=chr1:88230650|ST=+|AL=A/G	CCDS69921.1|GN=Mroh2a|GI=100040766|FC=Missense|CDS=c.418G>A|AA=p.V140M|EN=4/41|DS=+25|P=chr1:88228068-88260026|ST=+|CL=5016|CS=Public	NM_001281466.1|GN=Mroh2a|GI=100040766|FC=Missense|CDS=c.418G>A|AA=p.V140M|EN=5/42|DS=+25|P=chr1:88227020-88262289|ST=+|CL=5016|PD=maestro heat-like repeat-containing protein family member 2A	maestro heat-like repeat-containing protein family member 2A	ENSMUST00000061013.12|GN=Mroh2a|GI=ENSMUSG00000079429.9|FC=Missense|CDS=c.418G>A|AA=p.V140M|EN=5/43|DS=+25|P=chr1:88227020-88262289|ST=+|CL=5040|LV=3|GT=protein_coding|TT=protein_coding, ENSMUST00000113130.7|GN=Mroh2a|GI=ENSMUSG00000079429.9|FC=Missense|CDS=c.418G>A|AA=p.V140M|EN=5/42|DS=+25|P=chr1:88227031-88262289|ST=+|CL=5016|LV=2|GT=protein_coding|TT=protein_coding								P=chr1:88230644-88230793|lod=125|SC=507	P=chr1:88230644-88230732|lod=146|SC=513	P=chr1:88230644-88230663|lod=56|SC=391	On	Questionable	QUAL=42611.11;BaseQRankSum=-24.777;Dels=0.00;FS=6.972;HRun=0;HaplotypeScore=53.4259;MQ=60.00;MQ0=0;QD=24.35;ReadPosRankSum=-2.535;SB=-19633.03;	G/A	G/A	G/A	0|1	0|1	0|1	250	250	250	63|187	53|197	43|207	0.748	0.788	0.828	99	99	99
chr1	88230668	88230668	G	A	SNV	Known	Mroh2a	Missense	rs50655813|P=chr1:88230668|ST=+|AL=A/G	CCDS69921.1|GN=Mroh2a|GI=100040766|FC=Missense|CDS=c.436G>A|AA=p.V146M|EN=4/41|DS=+43|P=chr1:88228068-88260026|ST=+|CL=5016|CS=Public	NM_001281466.1|GN=Mroh2a|GI=100040766|FC=Missense|CDS=c.436G>A|AA=p.V146M|EN=5/42|DS=+43|P=chr1:88227020-88262289|ST=+|CL=5016|PD=maestro heat-like repeat-containing protein family member 2A	maestro heat-like repeat-containing protein family member 2A	ENSMUST00000061013.12|GN=Mroh2a|GI=ENSMUSG00000079429.9|FC=Missense|CDS=c.436G>A|AA=p.V146M|EN=5/43|DS=+43|P=chr1:88227020-88262289|ST=+|CL=5040|LV=3|GT=protein_coding|TT=protein_coding, ENSMUST00000113130.7|GN=Mroh2a|GI=ENSMUSG00000079429.9|FC=Missense|CDS=c.436G>A|AA=p.V146M|EN=5/42|DS=+43|P=chr1:88227031-88262289|ST=+|CL=5016|LV=2|GT=protein_coding|TT=protein_coding								P=chr1:88230644-88230793|lod=125|SC=507	P=chr1:88230644-88230732|lod=146|SC=513	P=chr1:88230666-88230705|lod=96|SC=447	On	Questionable	QUAL=5363.33;BaseQRankSum=-0.657;Dels=0.00;FS=9.907;HRun=1;HaplotypeScore=44.1879;MQ=60.00;MQ0=0;QD=3.07;ReadPosRankSum=1.482;SB=-3023.36;	G/A	G/A	G/A	0|1	0|1	0|1	250	248	250	212|38	207|41	205|45	0.152	0.1653	0.18	99	99	99
chr1	88230680	88230680	C	T	SNV	Known	Mroh2a	Nonsense	rs108619704|P=chr1:88230680|ST=+|AL=C/T	CCDS69921.1|GN=Mroh2a|GI=100040766|FC=Nonsense|CDS=c.448C>T|AA=p.R150*|EN=4/41|DS=+55|P=chr1:88228068-88260026|ST=+|CL=5016|CS=Public	NM_001281466.1|GN=Mroh2a|GI=100040766|FC=Nonsense|CDS=c.448C>T|AA=p.R150*|EN=5/42|DS=+55|P=chr1:88227020-88262289|ST=+|CL=5016|PD=maestro heat-like repeat-containing protein family member 2A	maestro heat-like repeat-containing protein family member 2A	ENSMUST00000061013.12|GN=Mroh2a|GI=ENSMUSG00000079429.9|FC=Nonsense|CDS=c.448C>T|AA=p.R150*|EN=5/43|DS=+55|P=chr1:88227020-88262289|ST=+|CL=5040|LV=3|GT=protein_coding|TT=protein_coding, ENSMUST00000113130.7|GN=Mroh2a|GI=ENSMUSG00000079429.9|FC=Nonsense|CDS=c.448C>T|AA=p.R150*|EN=5/42|DS=+55|P=chr1:88227031-88262289|ST=+|CL=5016|LV=2|GT=protein_coding|TT=protein_coding								P=chr1:88230644-88230793|lod=125|SC=507	P=chr1:88230644-88230732|lod=146|SC=513	P=chr1:88230666-88230705|lod=96|SC=447	On	Retained	QUAL=13352.30;BaseQRankSum=12.701;Dels=0.00;FS=2.549;HRun=0;HaplotypeScore=2.3449;MQ=60.00;MQ0=0;QD=7.65;ReadPosRankSum=-0.228;SB=-5880.43;	C/T	C/T	C/T	0|1	0|1	0|1	250	247	248	180|70	173|74	181|67	0.28	0.2996	0.2702	99	99	99
chr1	88230746	88230746	G	A	SNV	Known	Mroh2a	Missense	rs108141835|P=chr1:88230746|ST=+|AL=A/G	CCDS69921.1|GN=Mroh2a|GI=100040766|FC=Missense|CDS=c.514G>A|AA=p.E172K|EN=4/41|DS=-43|P=chr1:88228068-88260026|ST=+|CL=5016|CS=Public	NM_001281466.1|GN=Mroh2a|GI=100040766|FC=Missense|CDS=c.514G>A|AA=p.E172K|EN=5/42|DS=-43|P=chr1:88227020-88262289|ST=+|CL=5016|PD=maestro heat-like repeat-containing protein family member 2A	maestro heat-like repeat-containing protein family member 2A	ENSMUST00000061013.12|GN=Mroh2a|GI=ENSMUSG00000079429.9|FC=Missense|CDS=c.514G>A|AA=p.E172K|EN=5/43|DS=-43|P=chr1:88227020-88262289|ST=+|CL=5040|LV=3|GT=protein_coding|TT=protein_coding, ENSMUST00000113130.7|GN=Mroh2a|GI=ENSMUSG00000079429.9|FC=Missense|CDS=c.514G>A|AA=p.E172K|EN=5/42|DS=-43|P=chr1:88227031-88262289|ST=+|CL=5016|LV=2|GT=protein_coding|TT=protein_coding								P=chr1:88230644-88230793|lod=125|SC=507		P=chr1:88230746-88230757|lod=24|SC=304	On	Retained	QUAL=22784.17;BaseQRankSum=-2.180;Dels=0.00;FS=0.000;HRun=1;HaplotypeScore=5.1728;MQ=60.00;MQ0=0;QD=13.16;ReadPosRankSum=1.537;SB=-12191.20;	G/A	G/A	G/A	0|1	0|1	0|1	249	249	250	118|131	141|108	133|117	0.5261	0.4337	0.468	99	99	99
chr1	88232292	88232292	C	T	SNV	Novel	Mroh2a	Missense		CCDS69921.1|GN=Mroh2a|GI=100040766|FC=Missense|CDS=c.605C>T|AA=p.T202M|EN=5/41|DS=+49|P=chr1:88228068-88260026|ST=+|CL=5016|CS=Public	NM_001281466.1|GN=Mroh2a|GI=100040766|FC=Missense|CDS=c.605C>T|AA=p.T202M|EN=6/42|DS=+49|P=chr1:88227020-88262289|ST=+|CL=5016|PD=maestro heat-like repeat-containing protein family member 2A	maestro heat-like repeat-containing protein family member 2A	ENSMUST00000061013.12|GN=Mroh2a|GI=ENSMUSG00000079429.9|FC=Missense|CDS=c.605C>T|AA=p.T202M|EN=6/43|DS=+49|P=chr1:88227020-88262289|ST=+|CL=5040|LV=3|GT=protein_coding|TT=protein_coding, ENSMUST00000113130.7|GN=Mroh2a|GI=ENSMUSG00000079429.9|FC=Missense|CDS=c.605C>T|AA=p.T202M|EN=6/42|DS=+49|P=chr1:88227031-88262289|ST=+|CL=5016|LV=2|GT=protein_coding|TT=protein_coding								P=chr1:88232241-88232349|lod=136|SC=517	P=chr1:88232282-88232304|lod=48|SC=390	P=chr1:88232282-88232304|lod=46|SC=371	On	Retained	QUAL=3878.27;BaseQRankSum=2.092;Dels=0.00;FS=0.000;HRun=0;HaplotypeScore=6.2736;MQ=60.01;MQ0=0;QD=2.22;ReadPosRankSum=0.135;SB=-1936.62;	C/T	C/T	C/T	0|1	0|1	0|1	250	250	250	219|31	211|39	221|28	0.124	0.156	0.1124	99	99	99
chr1	88232324	88232324	C	T	SNV	Known	Mroh2a	Missense	rs49941474|P=chr1:88232324|ST=+|AL=C/T	CCDS69921.1|GN=Mroh2a|GI=100040766|FC=Missense|CDS=c.637C>T|AA=p.R213C|EN=5/41|DS=-19|P=chr1:88228068-88260026|ST=+|CL=5016|CS=Public	NM_001281466.1|GN=Mroh2a|GI=100040766|FC=Missense|CDS=c.637C>T|AA=p.R213C|EN=6/42|DS=-19|P=chr1:88227020-88262289|ST=+|CL=5016|PD=maestro heat-like repeat-containing protein family member 2A	maestro heat-like repeat-containing protein family member 2A	ENSMUST00000061013.12|GN=Mroh2a|GI=ENSMUSG00000079429.9|FC=Missense|CDS=c.637C>T|AA=p.R213C|EN=6/43|DS=-19|P=chr1:88227020-88262289|ST=+|CL=5040|LV=3|GT=protein_coding|TT=protein_coding, ENSMUST00000113130.7|GN=Mroh2a|GI=ENSMUSG00000079429.9|FC=Missense|CDS=c.637C>T|AA=p.R213C|EN=6/42|DS=-19|P=chr1:88227031-88262289|ST=+|CL=5016|LV=2|GT=protein_coding|TT=protein_coding								P=chr1:88232241-88232349|lod=136|SC=517	P=chr1:88232312-88232337|lod=80|SC=447	P=chr1:88232312-88232337|lod=78|SC=425	On	Retained	QUAL=45335.06;BaseQRankSum=7.115;Dels=0.00;FS=8.348;HRun=0;HaplotypeScore=3.8638;MQ=60.01;MQ0=0;QD=26.14;ReadPosRankSum=0.563;SB=-21114.48;	C/T	C/T	C/T	0|1	0|1	0|1	244	247	245	43|201	40|206	51|194	0.8238	0.8374	0.7918	99	99	99
chr1	88233340	88233340	G	A	SNV	Known	Mroh2a	Missense	rs51945100|P=chr1:88233340|ST=+|AL=A/G	CCDS69921.1|GN=Mroh2a|GI=100040766|FC=Missense|CDS=c.679G>A|AA=p.V227M|EN=6/41|DS=+24|P=chr1:88228068-88260026|ST=+|CL=5016|CS=Public	NM_001281466.1|GN=Mroh2a|GI=100040766|FC=Missense|CDS=c.679G>A|AA=p.V227M|EN=7/42|DS=+24|P=chr1:88227020-88262289|ST=+|CL=5016|PD=maestro heat-like repeat-containing protein family member 2A	maestro heat-like repeat-containing protein family member 2A	ENSMUST00000061013.12|GN=Mroh2a|GI=ENSMUSG00000079429.9|FC=Missense|CDS=c.679G>A|AA=p.V227M|EN=7/43|DS=+24|P=chr1:88227020-88262289|ST=+|CL=5040|LV=3|GT=protein_coding|TT=protein_coding, ENSMUST00000113130.7|GN=Mroh2a|GI=ENSMUSG00000079429.9|FC=Missense|CDS=c.679G>A|AA=p.V227M|EN=7/42|DS=+24|P=chr1:88227031-88262289|ST=+|CL=5016|LV=2|GT=protein_coding|TT=protein_coding								P=chr1:88233314-88233389|lod=99|SC=480	P=chr1:88233315-88233380|lod=177|SC=534	P=chr1:88233340-88233380|lod=131|SC=479	On	Retained	QUAL=3753.94;BaseQRankSum=-20.791;Dels=0.00;FS=1.378;HRun=0;HaplotypeScore=5.1130;MQ=60.00;MQ0=0;QD=2.15;ReadPosRankSum=-0.040;SB=-1683.48;	G/A	G/A	G/A	0|1	0|1	0|1	250	250	250	212|38	206|44	213|37	0.152	0.176	0.148	99	99	99
chr1	88233428	88233428	G	A	SNV	Known	Mroh2a	Missense	rs47598429|P=chr1:88233428|ST=+|AL=A/G	CCDS69921.1|GN=Mroh2a|GI=100040766|FC=Missense|CDS=c.767G>A|AA=p.R256Q|EN=6/41|DS=-41|P=chr1:88228068-88260026|ST=+|CL=5016|CS=Public	NM_001281466.1|GN=Mroh2a|GI=100040766|FC=Missense|CDS=c.767G>A|AA=p.R256Q|EN=7/42|DS=-41|P=chr1:88227020-88262289|ST=+|CL=5016|PD=maestro heat-like repeat-containing protein family member 2A	maestro heat-like repeat-containing protein family member 2A	ENSMUST00000061013.12|GN=Mroh2a|GI=ENSMUSG00000079429.9|FC=Missense|CDS=c.767G>A|AA=p.R256Q|EN=7/43|DS=-41|P=chr1:88227020-88262289|ST=+|CL=5040|LV=3|GT=protein_coding|TT=protein_coding, ENSMUST00000113130.7|GN=Mroh2a|GI=ENSMUSG00000079429.9|FC=Missense|CDS=c.767G>A|AA=p.R256Q|EN=7/42|DS=-41|P=chr1:88227031-88262289|ST=+|CL=5016|LV=2|GT=protein_coding|TT=protein_coding								P=chr1:88233391-88233450|lod=66|SC=433	P=chr1:88233407-88233434|lod=54|SC=403	P=chr1:88233409-88233434|lod=61|SC=400	On	Questionable	QUAL=3159.32;BaseQRankSum=-1.804;Dels=0.00;FS=1.781;HRun=1;HaplotypeScore=4.5079;MQ=60.00;MQ0=0;QD=1.81;ReadPosRankSum=-0.840;SB=-1637.51;	G/A	G/A	G/A	0|1	0|1	0|1	250	250	250	218|32	213|37	218|32	0.128	0.148	0.128	99	99	99
chr1	88233442	88233442	G	T	SNV	Known	Mroh2a	Missense	rs47038443|P=chr1:88233442|ST=+|AL=G/T	CCDS69921.1|GN=Mroh2a|GI=100040766|FC=Missense|CDS=c.781G>T|AA=p.V261L|EN=6/41|DS=-27|P=chr1:88228068-88260026|ST=+|CL=5016|CS=Public	NM_001281466.1|GN=Mroh2a|GI=100040766|FC=Missense|CDS=c.781G>T|AA=p.V261L|EN=7/42|DS=-27|P=chr1:88227020-88262289|ST=+|CL=5016|PD=maestro heat-like repeat-containing protein family member 2A	maestro heat-like repeat-containing protein family member 2A	ENSMUST00000061013.12|GN=Mroh2a|GI=ENSMUSG00000079429.9|FC=Missense|CDS=c.781G>T|AA=p.V261L|EN=7/43|DS=-27|P=chr1:88227020-88262289|ST=+|CL=5040|LV=3|GT=protein_coding|TT=protein_coding, ENSMUST00000113130.7|GN=Mroh2a|GI=ENSMUSG00000079429.9|FC=Missense|CDS=c.781G>T|AA=p.V261L|EN=7/42|DS=-27|P=chr1:88227031-88262289|ST=+|CL=5016|LV=2|GT=protein_coding|TT=protein_coding								P=chr1:88233391-88233450|lod=66|SC=433	P=chr1:88233436-88233449|lod=48|SC=390	P=chr1:88233436-88233449|lod=52|SC=384	On	Questionable	QUAL=14258.66;BaseQRankSum=9.377;Dels=0.00;FS=1.228;HRun=1;HaplotypeScore=32.7225;MQ=60.00;MQ0=0;QD=8.19;ReadPosRankSum=-1.330;SB=-7252.51;	G/T	G/T	G/T	0|1	0|1	0|1	250	249	250	173|77	180|69	158|92	0.308	0.2771	0.368	99	99	99
chr1	88234120	88234120	G	A	SNV	Novel	Mroh2a	Missense		CCDS69921.1|GN=Mroh2a|GI=100040766|FC=Missense|CDS=c.926G>A|AA=p.G309D|EN=7/41|DS=-26|P=chr1:88228068-88260026|ST=+|CL=5016|CS=Public	NM_001281466.1|GN=Mroh2a|GI=100040766|FC=Missense|CDS=c.926G>A|AA=p.G309D|EN=8/42|DS=-26|P=chr1:88227020-88262289|ST=+|CL=5016|PD=maestro heat-like repeat-containing protein family member 2A	maestro heat-like repeat-containing protein family member 2A	ENSMUST00000113130.7|GN=Mroh2a|GI=ENSMUSG00000079429.9|FC=Missense|CDS=c.926G>A|AA=p.G309D|EN=8/42|DS=-26|P=chr1:88227031-88262289|ST=+|CL=5016|LV=2|GT=protein_coding|TT=protein_coding, ENSMUST00000061013.12|GN=Mroh2a|GI=ENSMUSG00000079429.9|FC=Splice donor site|EN=8:9/43|DS=+4|P=chr1:88227020-88262289|ST=+|CL=5040|LV=3|GT=protein_coding|TT=protein_coding											On	Retained	QUAL=12724.29;BaseQRankSum=-29.287;Dels=0.00;FS=4.554;HRun=0;HaplotypeScore=3.0445;MQ=60.00;MQ0=0;QD=8.09;ReadPosRankSum=0.908;SB=-6364.25;	G/A	G/A	G/A	0|1	0|1	0|1	184	212	249	117|67	132|80	163|86	0.3641	0.3774	0.3454	99	99	99
chr1	88234137	88234137	G	A	SNV	Novel	Mroh2a	Missense		CCDS69921.1|GN=Mroh2a|GI=100040766|FC=Missense|CDS=c.943G>A|AA=p.V315I|EN=7/41|DS=-9|P=chr1:88228068-88260026|ST=+|CL=5016|CS=Public	NM_001281466.1|GN=Mroh2a|GI=100040766|FC=Missense|CDS=c.943G>A|AA=p.V315I|EN=8/42|DS=-9|P=chr1:88227020-88262289|ST=+|CL=5016|PD=maestro heat-like repeat-containing protein family member 2A	maestro heat-like repeat-containing protein family member 2A	ENSMUST00000113130.7|GN=Mroh2a|GI=ENSMUSG00000079429.9|FC=Missense|CDS=c.943G>A|AA=p.V315I|EN=8/42|DS=-9|P=chr1:88227031-88262289|ST=+|CL=5016|LV=2|GT=protein_coding|TT=protein_coding, ENSMUST00000061013.12|GN=Mroh2a|GI=ENSMUSG00000079429.9|FC=Intron|EN=8:9/43|DS=+21|P=chr1:88227020-88262289|ST=+|CL=5040|LV=3|GT=protein_coding|TT=protein_coding									P=chr1:88234132-88234147|lod=30|SC=339	P=chr1:88234132-88234141|lod=36|SC=346	On	Retained	QUAL=12158.64;BaseQRankSum=-4.121;Dels=0.00;FS=1.827;HRun=0;HaplotypeScore=3.3949;MQ=59.95;MQ0=0;QD=7.79;ReadPosRankSum=-2.779;SB=-5733.98;	G/A	G/A	G/A	0|1	0|1	0|1	177	212	250	126|51	144|68	168|82	0.2881	0.3208	0.328	99	99	99
chr1	88234588	88234588	G	T	SNV	Known	Mroh2a	Splice acceptor site	rs49198363|P=chr1:88234588|ST=+|AL=G/T	CCDS69921.1|GN=Mroh2a|GI=100040766|FC=Intron|EN=7:8/41|DS=-382|P=chr1:88228068-88260026|ST=+|CL=5016|CS=Public	NM_001281466.1|GN=Mroh2a|GI=100040766|FC=Intron|EN=8:9/42|DS=-382|P=chr1:88227020-88262289|ST=+|CL=5016|PD=maestro heat-like repeat-containing protein family member 2A	maestro heat-like repeat-containing protein family member 2A	ENSMUST00000061013.12|GN=Mroh2a|GI=ENSMUSG00000079429.9|FC=Splice acceptor site|EN=8:9/43|DS=-1|P=chr1:88227020-88262289|ST=+|CL=5040|LV=3|GT=protein_coding|TT=protein_coding, ENSMUST00000113130.7|GN=Mroh2a|GI=ENSMUSG00000079429.9|FC=Intron|EN=8:9/42|DS=-382|P=chr1:88227031-88262289|ST=+|CL=5016|LV=2|GT=protein_coding|TT=protein_coding												Retained	QUAL=3156.96;BaseQRankSum=-3.507;Dels=0.00;FS=2.321;HRun=0;HaplotypeScore=5.3812;MQ=60.00;MQ0=0;QD=25.67;ReadPosRankSum=0.823;SB=-1650.82;	G/T	G/T	T/T	0|1	0|1	1|1	14	22	28	3|11	4|18	0|28	0.7857	0.8182	1	55.9	71.49	69.23
chr1	88234594	88234594	G	C	SNV	Novel	Mroh2a	Missense		CCDS69921.1|GN=Mroh2a|GI=100040766|FC=Intron|EN=7:8/41|DS=-376|P=chr1:88228068-88260026|ST=+|CL=5016|CS=Public	NM_001281466.1|GN=Mroh2a|GI=100040766|FC=Intron|EN=8:9/42|DS=-376|P=chr1:88227020-88262289|ST=+|CL=5016|PD=maestro heat-like repeat-containing protein family member 2A	maestro heat-like repeat-containing protein family member 2A	ENSMUST00000061013.12|GN=Mroh2a|GI=ENSMUSG00000079429.9|FC=Missense|CDS=c.928G>C|AA=p.G310R|EN=9/43|DS=+6|P=chr1:88227020-88262289|ST=+|CL=5040|LV=3|GT=protein_coding|TT=protein_coding, ENSMUST00000113130.7|GN=Mroh2a|GI=ENSMUSG00000079429.9|FC=Intron|EN=8:9/42|DS=-376|P=chr1:88227031-88262289|ST=+|CL=5016|LV=2|GT=protein_coding|TT=protein_coding												Questionable	QUAL=147.07;BaseQRankSum=3.737;Dels=0.00;FS=4.422;HRun=2;HaplotypeScore=15.4831;MQ=60.00;MQ0=0;QD=1.60;ReadPosRankSum=3.344;SB=-67.87;	G/G	G/C	G/C	0|0	0|1	0|1	13	22	27	13|0	20|2	24|3	0	0.0909	0.1111	27.09	30.13	22.22
chr1	88234595	88234595	G	A	SNV	Novel	Mroh2a	Missense		CCDS69921.1|GN=Mroh2a|GI=100040766|FC=Intron|EN=7:8/41|DS=-375|P=chr1:88228068-88260026|ST=+|CL=5016|CS=Public	NM_001281466.1|GN=Mroh2a|GI=100040766|FC=Intron|EN=8:9/42|DS=-375|P=chr1:88227020-88262289|ST=+|CL=5016|PD=maestro heat-like repeat-containing protein family member 2A	maestro heat-like repeat-containing protein family member 2A	ENSMUST00000061013.12|GN=Mroh2a|GI=ENSMUSG00000079429.9|FC=Missense|CDS=c.929G>A|AA=p.G310E|EN=9/43|DS=+7|P=chr1:88227020-88262289|ST=+|CL=5040|LV=3|GT=protein_coding|TT=protein_coding, ENSMUST00000113130.7|GN=Mroh2a|GI=ENSMUSG00000079429.9|FC=Intron|EN=8:9/42|DS=-375|P=chr1:88227031-88262289|ST=+|CL=5016|LV=2|GT=protein_coding|TT=protein_coding												Questionable	QUAL=137.13;BaseQRankSum=-2.516;Dels=0.00;FS=4.393;HRun=0;HaplotypeScore=15.4831;MQ=60.00;MQ0=0;QD=1.51;ReadPosRankSum=3.187;SB=-66.03;	G/G	G/A	G/A	0|0	0|1	0|1	13	20	28	13|0	18|2	25|3	0	0.1	0.1071	27.09	31.16	15.55
chr1	88234597	88234597	C	A	SNV	Novel	Mroh2a	Missense		CCDS69921.1|GN=Mroh2a|GI=100040766|FC=Intron|EN=7:8/41|DS=-373|P=chr1:88228068-88260026|ST=+|CL=5016|CS=Public	NM_001281466.1|GN=Mroh2a|GI=100040766|FC=Intron|EN=8:9/42|DS=-373|P=chr1:88227020-88262289|ST=+|CL=5016|PD=maestro heat-like repeat-containing protein family member 2A	maestro heat-like repeat-containing protein family member 2A	ENSMUST00000061013.12|GN=Mroh2a|GI=ENSMUSG00000079429.9|FC=Missense|CDS=c.931C>A|AA=p.H311N|EN=9/43|DS=+9|P=chr1:88227020-88262289|ST=+|CL=5040|LV=3|GT=protein_coding|TT=protein_coding, ENSMUST00000113130.7|GN=Mroh2a|GI=ENSMUSG00000079429.9|FC=Intron|EN=8:9/42|DS=-373|P=chr1:88227031-88262289|ST=+|CL=5016|LV=2|GT=protein_coding|TT=protein_coding												Questionable	QUAL=114.68;BaseQRankSum=-5.017;Dels=0.00;FS=2.748;HRun=1;HaplotypeScore=17.4287;MQ=60.00;MQ0=0;QD=1.22;ReadPosRankSum=3.155;SB=-59.85;	C/C	C/A	C/A	0|0	0|1	0|1	13	20	29	13|0	18|2	26|3	0	0.1	0.1034	27.09	29.73	14.86
chr1	88234606	88234606	T	G	SNV	Novel	Mroh2a	Missense		CCDS69921.1|GN=Mroh2a|GI=100040766|FC=Intron|EN=7:8/41|DS=-364|P=chr1:88228068-88260026|ST=+|CL=5016|CS=Public	NM_001281466.1|GN=Mroh2a|GI=100040766|FC=Intron|EN=8:9/42|DS=-364|P=chr1:88227020-88262289|ST=+|CL=5016|PD=maestro heat-like repeat-containing protein family member 2A	maestro heat-like repeat-containing protein family member 2A	ENSMUST00000061013.12|GN=Mroh2a|GI=ENSMUSG00000079429.9|FC=Missense|CDS=c.940T>G|AA=p.L314V|EN=9/43|DS=-5|P=chr1:88227020-88262289|ST=+|CL=5040|LV=3|GT=protein_coding|TT=protein_coding, ENSMUST00000113130.7|GN=Mroh2a|GI=ENSMUSG00000079429.9|FC=Intron|EN=8:9/42|DS=-364|P=chr1:88227031-88262289|ST=+|CL=5016|LV=2|GT=protein_coding|TT=protein_coding												Questionable	QUAL=128.46;BaseQRankSum=5.664;Dels=0.00;FS=2.729;HRun=0;HaplotypeScore=14.2077;MQ=60.00;MQ0=0;QD=1.22;ReadPosRankSum=3.123;SB=-53.84;	T/T	T/G	T/G	0|0	0|1	0|1	11	20	36	11|0	18|2	33|3	0	0.1	0.0833	24.08	35.36	5.26
chr1	88234612	88234612	T	C	SNV	Novel	Mroh2a	Splice donor site		CCDS69921.1|GN=Mroh2a|GI=100040766|FC=Intron|EN=7:8/41|DS=-358|P=chr1:88228068-88260026|ST=+|CL=5016|CS=Public	NM_001281466.1|GN=Mroh2a|GI=100040766|FC=Intron|EN=8:9/42|DS=-358|P=chr1:88227020-88262289|ST=+|CL=5016|PD=maestro heat-like repeat-containing protein family member 2A	maestro heat-like repeat-containing protein family member 2A	ENSMUST00000061013.12|GN=Mroh2a|GI=ENSMUSG00000079429.9|FC=Splice donor site|EN=9:10/43|DS=+2|P=chr1:88227020-88262289|ST=+|CL=5040|LV=3|GT=protein_coding|TT=protein_coding, ENSMUST00000113130.7|GN=Mroh2a|GI=ENSMUSG00000079429.9|FC=Intron|EN=8:9/42|DS=-358|P=chr1:88227031-88262289|ST=+|CL=5016|LV=2|GT=protein_coding|TT=protein_coding												Retained	QUAL=630.12;BaseQRankSum=6.309;Dels=0.00;FS=4.194;HRun=0;HaplotypeScore=7.1441;MQ=60.00;MQ0=0;QD=4.74;ReadPosRankSum=0.297;SB=-356.06;	T/C	T/C	T/C	0|1	0|1	0|1	14	21	38	10|4	16|5	33|5	0.2857	0.2381	0.1316	99	99	99
chr1	88235214	88235214	C	T	SNV	Known	Mroh2a	Nonsense	rs48492920|P=chr1:88235214|ST=+|AL=C/T	CCDS69921.1|GN=Mroh2a|GI=100040766|FC=Nonsense|CDS=c.1069C>T|AA=p.Q357*|EN=9/41|DS=+25|P=chr1:88228068-88260026|ST=+|CL=5016|CS=Public	NM_001281466.1|GN=Mroh2a|GI=100040766|FC=Nonsense|CDS=c.1069C>T|AA=p.Q357*|EN=10/42|DS=+25|P=chr1:88227020-88262289|ST=+|CL=5016|PD=maestro heat-like repeat-containing protein family member 2A	maestro heat-like repeat-containing protein family member 2A	ENSMUST00000061013.12|GN=Mroh2a|GI=ENSMUSG00000079429.9|FC=Nonsense|CDS=c.1078C>T|AA=p.Q360*|EN=11/43|DS=+25|P=chr1:88227020-88262289|ST=+|CL=5040|LV=3|GT=protein_coding|TT=protein_coding, ENSMUST00000113130.7|GN=Mroh2a|GI=ENSMUSG00000079429.9|FC=Nonsense|CDS=c.1069C>T|AA=p.Q357*|EN=10/42|DS=+25|P=chr1:88227031-88262289|ST=+|CL=5016|LV=2|GT=protein_coding|TT=protein_coding								P=chr1:88235188-88235274|lod=66|SC=433	P=chr1:88235211-88235237|lod=42|SC=376		On	Questionable	QUAL=4659.50;BaseQRankSum=-23.785;Dels=0.00;FS=5.370;HRun=0;HaplotypeScore=43.1690;MQ=60.00;MQ0=0;QD=2.66;ReadPosRankSum=-0.830;SB=-2223.57;	C/T	C/T	C/T	0|1	0|1	0|1	249	250	250	211|38	198|52	214|36	0.1526	0.208	0.144	99	99	99
chr1	88235216	88235216	G	T	SNV	Known	Mroh2a	Missense	rs49866437|P=chr1:88235216|ST=+|AL=G/T	CCDS69921.1|GN=Mroh2a|GI=100040766|FC=Missense|CDS=c.1071G>T|AA=p.Q357H|EN=9/41|DS=+27|P=chr1:88228068-88260026|ST=+|CL=5016|CS=Public	NM_001281466.1|GN=Mroh2a|GI=100040766|FC=Missense|CDS=c.1071G>T|AA=p.Q357H|EN=10/42|DS=+27|P=chr1:88227020-88262289|ST=+|CL=5016|PD=maestro heat-like repeat-containing protein family member 2A	maestro heat-like repeat-containing protein family member 2A	ENSMUST00000061013.12|GN=Mroh2a|GI=ENSMUSG00000079429.9|FC=Missense|CDS=c.1080G>T|AA=p.Q360H|EN=11/43|DS=+27|P=chr1:88227020-88262289|ST=+|CL=5040|LV=3|GT=protein_coding|TT=protein_coding, ENSMUST00000113130.7|GN=Mroh2a|GI=ENSMUSG00000079429.9|FC=Missense|CDS=c.1071G>T|AA=p.Q357H|EN=10/42|DS=+27|P=chr1:88227031-88262289|ST=+|CL=5016|LV=2|GT=protein_coding|TT=protein_coding								P=chr1:88235188-88235274|lod=66|SC=433	P=chr1:88235211-88235237|lod=42|SC=376		On	Questionable	QUAL=4780.45;BaseQRankSum=-21.907;Dels=0.00;FS=1.023;HRun=0;HaplotypeScore=42.5074;MQ=60.00;MQ0=0;QD=2.74;ReadPosRankSum=0.372;SB=-2571.02;	G/T	G/T	G/T	0|1	0|1	0|1	250	247	250	209|41	210|37	214|34	0.164	0.1498	0.1371	99	99	99
chr1	88235254	88235254	G	A	SNV	Known	Mroh2a	Missense	rs47868953|P=chr1:88235254|ST=+|AL=A/G	CCDS69921.1|GN=Mroh2a|GI=100040766|FC=Missense|CDS=c.1109G>A|AA=p.C370Y|EN=9/41|DS=-15|P=chr1:88228068-88260026|ST=+|CL=5016|CS=Public	NM_001281466.1|GN=Mroh2a|GI=100040766|FC=Missense|CDS=c.1109G>A|AA=p.C370Y|EN=10/42|DS=-15|P=chr1:88227020-88262289|ST=+|CL=5016|PD=maestro heat-like repeat-containing protein family member 2A	maestro heat-like repeat-containing protein family member 2A	ENSMUST00000061013.12|GN=Mroh2a|GI=ENSMUSG00000079429.9|FC=Missense|CDS=c.1118G>A|AA=p.C373Y|EN=11/43|DS=-15|P=chr1:88227020-88262289|ST=+|CL=5040|LV=3|GT=protein_coding|TT=protein_coding, ENSMUST00000113130.7|GN=Mroh2a|GI=ENSMUSG00000079429.9|FC=Missense|CDS=c.1109G>A|AA=p.C370Y|EN=10/42|DS=-15|P=chr1:88227031-88262289|ST=+|CL=5016|LV=2|GT=protein_coding|TT=protein_coding								P=chr1:88235188-88235274|lod=66|SC=433	P=chr1:88235241-88235274|lod=64|SC=422	P=chr1:88235247-88235257|lod=23|SC=300	On	Retained	QUAL=14853.61;BaseQRankSum=-30.521;Dels=0.00;FS=3.580;HRun=0;HaplotypeScore=4.3210;MQ=60.00;MQ0=0;QD=8.55;ReadPosRankSum=0.942;SB=-7319.84;	G/A	G/A	G/A	0|1	0|1	0|1	247	250	248	166|81	170|79	170|78	0.3279	0.3173	0.3145	99	99	99
chr1	88235376	88235376	G	A	SNV	Known	Mroh2a	Missense	rs46577219|P=chr1:88235376|ST=+|AL=A/G	CCDS69921.1|GN=Mroh2a|GI=100040766|FC=Missense|CDS=c.1127G>A|AA=p.R376H|EN=10/41|DS=+4|P=chr1:88228068-88260026|ST=+|CL=5016|CS=Public	NM_001281466.1|GN=Mroh2a|GI=100040766|FC=Missense|CDS=c.1127G>A|AA=p.R376H|EN=11/42|DS=+4|P=chr1:88227020-88262289|ST=+|CL=5016|PD=maestro heat-like repeat-containing protein family member 2A	maestro heat-like repeat-containing protein family member 2A	ENSMUST00000061013.12|GN=Mroh2a|GI=ENSMUSG00000079429.9|FC=Missense|CDS=c.1136G>A|AA=p.R379H|EN=12/43|DS=+4|P=chr1:88227020-88262289|ST=+|CL=5040|LV=3|GT=protein_coding|TT=protein_coding, ENSMUST00000113130.7|GN=Mroh2a|GI=ENSMUSG00000079429.9|FC=Missense|CDS=c.1127G>A|AA=p.R376H|EN=11/42|DS=+4|P=chr1:88227031-88262289|ST=+|CL=5016|LV=2|GT=protein_coding|TT=protein_coding								P=chr1:88235370-88235437|lod=84|SC=461	P=chr1:88235369-88235437|lod=161|SC=524	P=chr1:88235370-88235407|lod=122|SC=471	On	Retained	QUAL=6359.97;BaseQRankSum=0.012;Dels=0.00;FS=14.765;HRun=0;HaplotypeScore=2.7145;MQ=60.00;MQ0=0;QD=3.64;ReadPosRankSum=0.746;SB=-2767.93;	G/A	G/A	G/A	0|1	0|1	0|1	249	250	250	202|47	200|50	216|34	0.1888	0.2	0.136	99	99	99
chr1	88235442	88235442	G	A	SNV	Known	Mroh2a	Missense	rs51702482|P=chr1:88235442|ST=+|AL=A/G	CCDS69921.1|GN=Mroh2a|GI=100040766|FC=Missense|CDS=c.1193G>A|AA=p.R398H|EN=10/41|DS=-45|P=chr1:88228068-88260026|ST=+|CL=5016|CS=Public	NM_001281466.1|GN=Mroh2a|GI=100040766|FC=Missense|CDS=c.1193G>A|AA=p.R398H|EN=11/42|DS=-45|P=chr1:88227020-88262289|ST=+|CL=5016|PD=maestro heat-like repeat-containing protein family member 2A	maestro heat-like repeat-containing protein family member 2A	ENSMUST00000061013.12|GN=Mroh2a|GI=ENSMUSG00000079429.9|FC=Missense|CDS=c.1202G>A|AA=p.R401H|EN=12/43|DS=-45|P=chr1:88227020-88262289|ST=+|CL=5040|LV=3|GT=protein_coding|TT=protein_coding, ENSMUST00000113130.7|GN=Mroh2a|GI=ENSMUSG00000079429.9|FC=Missense|CDS=c.1193G>A|AA=p.R398H|EN=11/42|DS=-45|P=chr1:88227031-88262289|ST=+|CL=5016|LV=2|GT=protein_coding|TT=protein_coding											On	Questionable	QUAL=42978.05;BaseQRankSum=-3.463;Dels=0.00;FS=2.141;HRun=0;HaplotypeScore=39.3360;MQ=60.00;MQ0=0;QD=24.91;ReadPosRankSum=-0.147;SB=-19044.67;	G/A	G/A	G/A	0|1	0|1	0|1	244	245	250	45|199	33|209	58|191	0.8156	0.8636	0.7671	99	99	99
chr1	88236665	88236665	T	G	SNV	Known	Mroh2a	Missense	rs47887801|P=chr1:88236665|ST=+|AL=G/T	CCDS69921.1|GN=Mroh2a|GI=100040766|FC=Missense|CDS=c.1248T>G|AA=p.I416M|EN=11/41|DS=+11|P=chr1:88228068-88260026|ST=+|CL=5016|CS=Public	NM_001281466.1|GN=Mroh2a|GI=100040766|FC=Missense|CDS=c.1248T>G|AA=p.I416M|EN=12/42|DS=+11|P=chr1:88227020-88262289|ST=+|CL=5016|PD=maestro heat-like repeat-containing protein family member 2A	maestro heat-like repeat-containing protein family member 2A	ENSMUST00000061013.12|GN=Mroh2a|GI=ENSMUSG00000079429.9|FC=Missense|CDS=c.1257T>G|AA=p.I419M|EN=13/43|DS=+11|P=chr1:88227020-88262289|ST=+|CL=5040|LV=3|GT=protein_coding|TT=protein_coding, ENSMUST00000113130.7|GN=Mroh2a|GI=ENSMUSG00000079429.9|FC=Missense|CDS=c.1248T>G|AA=p.I416M|EN=12/42|DS=+11|P=chr1:88227031-88262289|ST=+|CL=5016|LV=2|GT=protein_coding|TT=protein_coding								P=chr1:88236652-88236708|lod=39|SC=371	P=chr1:88236643-88236666|lod=32|SC=346	P=chr1:88236646-88236666|lod=39|SC=354	On	Retained	QUAL=42950.01;BaseQRankSum=25.484;Dels=0.00;FS=0.000;HRun=0;HaplotypeScore=3.8205;MQ=60.00;MQ0=0;QD=24.71;ReadPosRankSum=-1.283;SB=-20656.38;	T/G	T/G	T/G	0|1	0|1	0|1	250	246	247	54|196	39|207	51|195	0.784	0.8415	0.7927	99	99	99
chr1	88237491	88237491	C	T	SNV	Known	Mroh2a	Nonsense	rs49684833|P=chr1:88237491|ST=+|AL=C/T	CCDS69921.1|GN=Mroh2a|GI=100040766|FC=Nonsense|CDS=c.1333C>T|AA=p.R445*|EN=12/41|DS=+19|P=chr1:88228068-88260026|ST=+|CL=5016|CS=Public	NM_001281466.1|GN=Mroh2a|GI=100040766|FC=Nonsense|CDS=c.1333C>T|AA=p.R445*|EN=13/42|DS=+19|P=chr1:88227020-88262289|ST=+|CL=5016|PD=maestro heat-like repeat-containing protein family member 2A	maestro heat-like repeat-containing protein family member 2A	ENSMUST00000061013.12|GN=Mroh2a|GI=ENSMUSG00000079429.9|FC=Nonsense|CDS=c.1342C>T|AA=p.R448*|EN=14/43|DS=+19|P=chr1:88227020-88262289|ST=+|CL=5040|LV=3|GT=protein_coding|TT=protein_coding, ENSMUST00000113130.7|GN=Mroh2a|GI=ENSMUSG00000079429.9|FC=Nonsense|CDS=c.1333C>T|AA=p.R445*|EN=13/42|DS=+19|P=chr1:88227031-88262289|ST=+|CL=5016|LV=2|GT=protein_coding|TT=protein_coding								P=chr1:88237470-88237599|lod=138|SC=518	P=chr1:88237470-88237573|lod=178|SC=535	P=chr1:88237470-88237509|lod=54|SC=387	On	Retained	QUAL=3024.22;BaseQRankSum=-2.217;Dels=0.00;FS=1.900;HRun=0;HaplotypeScore=3.7960;MQ=60.00;MQ0=0;QD=2.24;ReadPosRankSum=0.701;SB=-1598.61;	C/T	C/T	C/T	0|1	0|1	0|1	175	166	239	152|22	140|26	197|42	0.1264	0.1566	0.1757	99	99	99
chr1	88237852	88237852	G	T	SNV	Known	Mroh2a	Missense	rs45936507|P=chr1:88237852|ST=+|AL=G/T	CCDS69921.1|GN=Mroh2a|GI=100040766|FC=Missense|CDS=c.1442G>T|AA=p.R481L|EN=13/41|DS=+8|P=chr1:88228068-88260026|ST=+|CL=5016|CS=Public	NM_001281466.1|GN=Mroh2a|GI=100040766|FC=Missense|CDS=c.1442G>T|AA=p.R481L|EN=14/42|DS=+8|P=chr1:88227020-88262289|ST=+|CL=5016|PD=maestro heat-like repeat-containing protein family member 2A	maestro heat-like repeat-containing protein family member 2A	ENSMUST00000061013.12|GN=Mroh2a|GI=ENSMUSG00000079429.9|FC=Missense|CDS=c.1451G>T|AA=p.R484L|EN=15/43|DS=+8|P=chr1:88227020-88262289|ST=+|CL=5040|LV=3|GT=protein_coding|TT=protein_coding, ENSMUST00000113130.7|GN=Mroh2a|GI=ENSMUSG00000079429.9|FC=Missense|CDS=c.1442G>T|AA=p.R481L|EN=14/42|DS=+8|P=chr1:88227031-88262289|ST=+|CL=5016|LV=2|GT=protein_coding|TT=protein_coding								P=chr1:88237839-88237858|lod=13|SC=244	P=chr1:88237839-88237858|lod=23|SC=310		On	Questionable	QUAL=13049.11;BaseQRankSum=11.354;Dels=0.00;FS=0.802;HRun=0;HaplotypeScore=57.8899;MQ=60.00;MQ0=0;QD=7.49;ReadPosRankSum=1.508;SB=-6432.11;	G/T	G/T	G/T	0|1	0|1	0|1	250	250	249	170|80	177|73	170|79	0.32	0.292	0.3173	99	99	99
chr1	88237944	88237944	G	A	SNV	Known	Mroh2a	Missense	rs51161324|P=chr1:88237944|ST=+|AL=A/G	CCDS69921.1|GN=Mroh2a|GI=100040766|FC=Missense|CDS=c.1534G>A|AA=p.G512S|EN=13/41|DS=-12|P=chr1:88228068-88260026|ST=+|CL=5016|CS=Public	NM_001281466.1|GN=Mroh2a|GI=100040766|FC=Missense|CDS=c.1534G>A|AA=p.G512S|EN=14/42|DS=-12|P=chr1:88227020-88262289|ST=+|CL=5016|PD=maestro heat-like repeat-containing protein family member 2A	maestro heat-like repeat-containing protein family member 2A	ENSMUST00000061013.12|GN=Mroh2a|GI=ENSMUSG00000079429.9|FC=Missense|CDS=c.1543G>A|AA=p.G515S|EN=15/43|DS=-12|P=chr1:88227020-88262289|ST=+|CL=5040|LV=3|GT=protein_coding|TT=protein_coding, ENSMUST00000113130.7|GN=Mroh2a|GI=ENSMUSG00000079429.9|FC=Missense|CDS=c.1534G>A|AA=p.G512S|EN=14/42|DS=-12|P=chr1:88227031-88262289|ST=+|CL=5016|LV=2|GT=protein_coding|TT=protein_coding								P=chr1:88237879-88237962|lod=68|SC=436	P=chr1:88237938-88237953|lod=37|SC=362	P=chr1:88237938-88237950|lod=40|SC=356	On	Retained	QUAL=3307.13;BaseQRankSum=7.821;Dels=0.00;FS=8.677;HRun=0;HaplotypeScore=4.0247;MQ=60.00;MQ0=0;QD=2.23;ReadPosRankSum=-4.097;SB=-1656.58;	G/A	G/A	G/A	0|1	0|1	0|1	187	198	245	160|27	169|29	212|33	0.1444	0.1465	0.1347	99	99	99
chr1	88239000	88239000	G	T	SNV	Known	Mroh2a	Missense	rs47327704|P=chr1:88239000|ST=+|AL=G/T	CCDS69921.1|GN=Mroh2a|GI=100040766|FC=Missense|CDS=c.1652G>T|AA=p.G551V|EN=14/41|DS=-42|P=chr1:88228068-88260026|ST=+|CL=5016|CS=Public	NM_001281466.1|GN=Mroh2a|GI=100040766|FC=Missense|CDS=c.1652G>T|AA=p.G551V|EN=15/42|DS=-42|P=chr1:88227020-88262289|ST=+|CL=5016|PD=maestro heat-like repeat-containing protein family member 2A	maestro heat-like repeat-containing protein family member 2A	ENSMUST00000061013.12|GN=Mroh2a|GI=ENSMUSG00000079429.9|FC=Missense|CDS=c.1661G>T|AA=p.G554V|EN=16/43|DS=-42|P=chr1:88227020-88262289|ST=+|CL=5040|LV=3|GT=protein_coding|TT=protein_coding, ENSMUST00000113130.7|GN=Mroh2a|GI=ENSMUSG00000079429.9|FC=Missense|CDS=c.1652G>T|AA=p.G551V|EN=15/42|DS=-42|P=chr1:88227031-88262289|ST=+|CL=5016|LV=2|GT=protein_coding|TT=protein_coding											On	Questionable	QUAL=3623.95;BaseQRankSum=-20.634;Dels=0.00;FS=7.565;HRun=0;HaplotypeScore=35.1305;MQ=60.00;MQ0=0;QD=2.59;ReadPosRankSum=0.660;SB=-2088.10;	G/T	G/T	G/T	0|1	0|1	0|1	193	178	211	156|37	142|36	188|23	0.1917	0.2022	0.109	99	99	99
chr1	88239006	88239006	A	C	SNV	Known	Mroh2a	Missense	rs47431882|P=chr1:88239006|ST=+|AL=A/C	CCDS69921.1|GN=Mroh2a|GI=100040766|FC=Missense|CDS=c.1658A>C|AA=p.D553A|EN=14/41|DS=-36|P=chr1:88228068-88260026|ST=+|CL=5016|CS=Public	NM_001281466.1|GN=Mroh2a|GI=100040766|FC=Missense|CDS=c.1658A>C|AA=p.D553A|EN=15/42|DS=-36|P=chr1:88227020-88262289|ST=+|CL=5016|PD=maestro heat-like repeat-containing protein family member 2A	maestro heat-like repeat-containing protein family member 2A	ENSMUST00000061013.12|GN=Mroh2a|GI=ENSMUSG00000079429.9|FC=Missense|CDS=c.1667A>C|AA=p.D556A|EN=16/43|DS=-36|P=chr1:88227020-88262289|ST=+|CL=5040|LV=3|GT=protein_coding|TT=protein_coding, ENSMUST00000113130.7|GN=Mroh2a|GI=ENSMUSG00000079429.9|FC=Missense|CDS=c.1658A>C|AA=p.D553A|EN=15/42|DS=-36|P=chr1:88227031-88262289|ST=+|CL=5016|LV=2|GT=protein_coding|TT=protein_coding											On	Questionable	QUAL=18706.86;BaseQRankSum=29.125;Dels=0.00;FS=3.232;HRun=1;HaplotypeScore=33.4136;MQ=60.00;MQ0=0;QD=13.31;ReadPosRankSum=-0.599;SB=-8812.65;	A/C	A/C	A/C	0|1	0|1	0|1	190	179	215	102|88	82|97	120|95	0.4632	0.5419	0.4419	99	99	99
chr1	88240149	88240149	C	T	SNV	Known	Mroh2a	Missense	rs48472294|P=chr1:88240149|ST=+|AL=C/T	CCDS69921.1|GN=Mroh2a|GI=100040766|FC=Missense|CDS=c.1724C>T|AA=p.A575V|EN=15/41|DS=-11|P=chr1:88228068-88260026|ST=+|CL=5016|CS=Public	NM_001281466.1|GN=Mroh2a|GI=100040766|FC=Missense|CDS=c.1724C>T|AA=p.A575V|EN=16/42|DS=-11|P=chr1:88227020-88262289|ST=+|CL=5016|PD=maestro heat-like repeat-containing protein family member 2A	maestro heat-like repeat-containing protein family member 2A	ENSMUST00000061013.12|GN=Mroh2a|GI=ENSMUSG00000079429.9|FC=Missense|CDS=c.1733C>T|AA=p.A578V|EN=17/43|DS=-11|P=chr1:88227020-88262289|ST=+|CL=5040|LV=3|GT=protein_coding|TT=protein_coding, ENSMUST00000113130.7|GN=Mroh2a|GI=ENSMUSG00000079429.9|FC=Missense|CDS=c.1724C>T|AA=p.A575V|EN=16/42|DS=-11|P=chr1:88227031-88262289|ST=+|CL=5016|LV=2|GT=protein_coding|TT=protein_coding								P=chr1:88240112-88240168|lod=68|SC=436	P=chr1:88240136-88240166|lod=98|SC=469	P=chr1:88240136-88240166|lod=132|SC=479	On	Retained	QUAL=42679.18;BaseQRankSum=-22.704;Dels=0.00;FS=5.476;HRun=0;HaplotypeScore=3.2095;MQ=60.00;MQ0=0;QD=24.40;ReadPosRankSum=-0.917;SB=-23345.38;	C/T	C/T	C/T	0|1	0|1	0|1	250	249	250	49|201	39|209	36|214	0.804	0.8427	0.856	99	99	99
chr1	88240703	88240703	G	A	SNV	Known	Mroh2a	Missense	rs46352364|P=chr1:88240703|ST=+|AL=A/G	CCDS69921.1|GN=Mroh2a|GI=100040766|FC=Missense|CDS=c.1759G>A|AA=p.G587R|EN=16/41|DS=+25|P=chr1:88228068-88260026|ST=+|CL=5016|CS=Public	NM_001281466.1|GN=Mroh2a|GI=100040766|FC=Missense|CDS=c.1759G>A|AA=p.G587R|EN=17/42|DS=+25|P=chr1:88227020-88262289|ST=+|CL=5016|PD=maestro heat-like repeat-containing protein family member 2A	maestro heat-like repeat-containing protein family member 2A	ENSMUST00000061013.12|GN=Mroh2a|GI=ENSMUSG00000079429.9|FC=Missense|CDS=c.1768G>A|AA=p.G590R|EN=18/43|DS=+25|P=chr1:88227020-88262289|ST=+|CL=5040|LV=3|GT=protein_coding|TT=protein_coding, ENSMUST00000113130.7|GN=Mroh2a|GI=ENSMUSG00000079429.9|FC=Missense|CDS=c.1759G>A|AA=p.G587R|EN=17/42|DS=+25|P=chr1:88227031-88262289|ST=+|CL=5016|LV=2|GT=protein_coding|TT=protein_coding								P=chr1:88240677-88240797|lod=102|SC=483	P=chr1:88240676-88240713|lod=101|SC=472	P=chr1:88240676-88240710|lod=120|SC=470	On	Questionable	QUAL=4461;BaseQRankSum=-4.998;Dels=0.00;FS=4.875;HRun=3;HaplotypeScore=24.2912;MQ=60.00;MQ0=0;QD=6.64;ReadPosRankSum=1.199;SB=-2355.99;	G/A	G/A	G/A	0|1	0|1	0|1	79	78	118	61|18	61|17	85|33	0.2278	0.2179	0.2797	99	99	99
chr1	88240709	88240709	G	T	SNV	Novel	Mroh2a	Missense		CCDS69921.1|GN=Mroh2a|GI=100040766|FC=Missense|CDS=c.1765G>T|AA=p.G589C|EN=16/41|DS=+31|P=chr1:88228068-88260026|ST=+|CL=5016|CS=Public	NM_001281466.1|GN=Mroh2a|GI=100040766|FC=Missense|CDS=c.1765G>T|AA=p.G589C|EN=17/42|DS=+31|P=chr1:88227020-88262289|ST=+|CL=5016|PD=maestro heat-like repeat-containing protein family member 2A	maestro heat-like repeat-containing protein family member 2A	ENSMUST00000061013.12|GN=Mroh2a|GI=ENSMUSG00000079429.9|FC=Missense|CDS=c.1774G>T|AA=p.G592C|EN=18/43|DS=+31|P=chr1:88227020-88262289|ST=+|CL=5040|LV=3|GT=protein_coding|TT=protein_coding, ENSMUST00000113130.7|GN=Mroh2a|GI=ENSMUSG00000079429.9|FC=Missense|CDS=c.1765G>T|AA=p.G589C|EN=17/42|DS=+31|P=chr1:88227031-88262289|ST=+|CL=5016|LV=2|GT=protein_coding|TT=protein_coding								P=chr1:88240677-88240797|lod=102|SC=483	P=chr1:88240676-88240713|lod=101|SC=472	P=chr1:88240676-88240710|lod=120|SC=470	On	Questionable	QUAL=2865.36;BaseQRankSum=-13.577;Dels=0.00;FS=0.341;HRun=0;HaplotypeScore=24.9316;MQ=60.00;MQ0=0;QD=4.02;ReadPosRankSum=-0.410;SB=-1378.90;	G/T	G/T	G/T	0|1	0|1	0|1	83	82	124	59|24	67|15	97|26	0.2892	0.1829	0.2114	99	99	99
chr1	88241584	88241584	G	A	SNV	Known	Mroh2a	Nonsense	rs46209645|P=chr1:88241584|ST=+|AL=A/G	CCDS69921.1|GN=Mroh2a|GI=100040766|FC=Nonsense|CDS=c.1971G>A|AA=p.W657*|EN=18/41|DS=+42|P=chr1:88228068-88260026|ST=+|CL=5016|CS=Public	NM_001281466.1|GN=Mroh2a|GI=100040766|FC=Nonsense|CDS=c.1971G>A|AA=p.W657*|EN=19/42|DS=+42|P=chr1:88227020-88262289|ST=+|CL=5016|PD=maestro heat-like repeat-containing protein family member 2A	maestro heat-like repeat-containing protein family member 2A	ENSMUST00000061013.12|GN=Mroh2a|GI=ENSMUSG00000079429.9|FC=Nonsense|CDS=c.1980G>A|AA=p.W660*|EN=20/43|DS=+42|P=chr1:88227020-88262289|ST=+|CL=5040|LV=3|GT=protein_coding|TT=protein_coding, ENSMUST00000113130.7|GN=Mroh2a|GI=ENSMUSG00000079429.9|FC=Nonsense|CDS=c.1971G>A|AA=p.W657*|EN=19/42|DS=+42|P=chr1:88227031-88262289|ST=+|CL=5016|LV=2|GT=protein_coding|TT=protein_coding								P=chr1:88241541-88241619|lod=47|SC=393	P=chr1:88241541-88241619|lod=146|SC=513	P=chr1:88241582-88241589|lod=39|SC=354	On	Questionable	QUAL=24280.42;BaseQRankSum=-30.620;Dels=0.00;FS=0.919;HRun=1;HaplotypeScore=46.8772;MQ=60.00;MQ0=0;QD=14.01;ReadPosRankSum=0.786;SB=-13619.09;	G/A	G/A	G/A	0|1	0|1	0|1	250	246	242	110|140	107|139	116|126	0.56	0.565	0.5207	99	99	99
chr1	88241618	88241618	A	C	SNV	Novel	Mroh2a	Missense		CCDS69921.1|GN=Mroh2a|GI=100040766|FC=Missense|CDS=c.2005A>C|AA=p.I669L|EN=18/41|DS=-33|P=chr1:88228068-88260026|ST=+|CL=5016|CS=Public	NM_001281466.1|GN=Mroh2a|GI=100040766|FC=Missense|CDS=c.2005A>C|AA=p.I669L|EN=19/42|DS=-33|P=chr1:88227020-88262289|ST=+|CL=5016|PD=maestro heat-like repeat-containing protein family member 2A	maestro heat-like repeat-containing protein family member 2A	ENSMUST00000061013.12|GN=Mroh2a|GI=ENSMUSG00000079429.9|FC=Missense|CDS=c.2014A>C|AA=p.I672L|EN=20/43|DS=-33|P=chr1:88227020-88262289|ST=+|CL=5040|LV=3|GT=protein_coding|TT=protein_coding, ENSMUST00000113130.7|GN=Mroh2a|GI=ENSMUSG00000079429.9|FC=Missense|CDS=c.2005A>C|AA=p.I669L|EN=19/42|DS=-33|P=chr1:88227031-88262289|ST=+|CL=5016|LV=2|GT=protein_coding|TT=protein_coding								P=chr1:88241541-88241619|lod=47|SC=393	P=chr1:88241541-88241619|lod=146|SC=513	P=chr1:88241594-88241619|lod=80|SC=428	On	Questionable	QUAL=2458.34;BaseQRankSum=18.244;Dels=0.00;FS=2.404;HRun=0;HaplotypeScore=3.3914;MQ=59.99;MQ0=0;QD=1.87;ReadPosRankSum=0.671;SB=-1102.08;	A/A	A/C	A/C	0|0	0|1	0|1	209	224	248	196|13	201|23	220|28	0.0622	0.1027	0.1129	50.93	99	99
chr1	88242417	88242417	G	T	SNV	Known	Mroh2a	Missense	rs47723211|P=chr1:88242417|ST=+|AL=G/T	CCDS69921.1|GN=Mroh2a|GI=100040766|FC=Missense|CDS=c.2051G>T|AA=p.R684M|EN=19/41|DS=+14|P=chr1:88228068-88260026|ST=+|CL=5016|CS=Public	NM_001281466.1|GN=Mroh2a|GI=100040766|FC=Missense|CDS=c.2051G>T|AA=p.R684M|EN=20/42|DS=+14|P=chr1:88227020-88262289|ST=+|CL=5016|PD=maestro heat-like repeat-containing protein family member 2A	maestro heat-like repeat-containing protein family member 2A	ENSMUST00000061013.12|GN=Mroh2a|GI=ENSMUSG00000079429.9|FC=Missense|CDS=c.2060G>T|AA=p.R687M|EN=21/43|DS=+14|P=chr1:88227020-88262289|ST=+|CL=5040|LV=3|GT=protein_coding|TT=protein_coding, ENSMUST00000113130.7|GN=Mroh2a|GI=ENSMUSG00000079429.9|FC=Missense|CDS=c.2051G>T|AA=p.R684M|EN=20/42|DS=+14|P=chr1:88227031-88262289|ST=+|CL=5016|LV=2|GT=protein_coding|TT=protein_coding								P=chr1:88242402-88242529|lod=100|SC=481	P=chr1:88242402-88242432|lod=72|SC=435	P=chr1:88242401-88242432|lod=79|SC=427	On	Questionable	QUAL=12017.15;BaseQRankSum=-24.560;Dels=0.00;FS=2.106;HRun=0;HaplotypeScore=89.0363;MQ=60.00;MQ0=0;QD=7.05;ReadPosRankSum=-0.252;SB=-4851.27;	G/T	G/T	G/T	0|1	0|1	0|1	226	243	247	150|76	165|78	168|79	0.3363	0.321	0.3198	99	99	99
chr1	88242418	88242418	G	T	SNV	Known	Mroh2a	Missense	rs49668968|P=chr1:88242418|ST=+|AL=G/T	CCDS69921.1|GN=Mroh2a|GI=100040766|FC=Missense|CDS=c.2052G>T|AA=p.R684S|EN=19/41|DS=+15|P=chr1:88228068-88260026|ST=+|CL=5016|CS=Public	NM_001281466.1|GN=Mroh2a|GI=100040766|FC=Missense|CDS=c.2052G>T|AA=p.R684S|EN=20/42|DS=+15|P=chr1:88227020-88262289|ST=+|CL=5016|PD=maestro heat-like repeat-containing protein family member 2A	maestro heat-like repeat-containing protein family member 2A	ENSMUST00000061013.12|GN=Mroh2a|GI=ENSMUSG00000079429.9|FC=Missense|CDS=c.2061G>T|AA=p.R687S|EN=21/43|DS=+15|P=chr1:88227020-88262289|ST=+|CL=5040|LV=3|GT=protein_coding|TT=protein_coding, ENSMUST00000113130.7|GN=Mroh2a|GI=ENSMUSG00000079429.9|FC=Missense|CDS=c.2052G>T|AA=p.R684S|EN=20/42|DS=+15|P=chr1:88227031-88262289|ST=+|CL=5016|LV=2|GT=protein_coding|TT=protein_coding								P=chr1:88242402-88242529|lod=100|SC=481	P=chr1:88242402-88242432|lod=72|SC=435	P=chr1:88242401-88242432|lod=79|SC=427	On	Questionable	QUAL=12661.58;BaseQRankSum=-27.047;Dels=0.00;FS=4.447;HRun=0;HaplotypeScore=88.6298;MQ=60.00;MQ0=0;QD=7.38;ReadPosRankSum=-0.168;SB=-6215.16;	G/T	G/T	G/T	0|1	0|1	0|1	227	246	247	151|76	165|81	168|79	0.3348	0.3293	0.3198	99	99	99
chr1	88242420	88242420	C	A	SNV	Known	Mroh2a	Missense	rs50114735|P=chr1:88242420|ST=+|AL=A/C	CCDS69921.1|GN=Mroh2a|GI=100040766|FC=Missense|CDS=c.2054C>A|AA=p.A685D|EN=19/41|DS=+17|P=chr1:88228068-88260026|ST=+|CL=5016|CS=Public	NM_001281466.1|GN=Mroh2a|GI=100040766|FC=Missense|CDS=c.2054C>A|AA=p.A685D|EN=20/42|DS=+17|P=chr1:88227020-88262289|ST=+|CL=5016|PD=maestro heat-like repeat-containing protein family member 2A	maestro heat-like repeat-containing protein family member 2A	ENSMUST00000061013.12|GN=Mroh2a|GI=ENSMUSG00000079429.9|FC=Missense|CDS=c.2063C>A|AA=p.A688D|EN=21/43|DS=+17|P=chr1:88227020-88262289|ST=+|CL=5040|LV=3|GT=protein_coding|TT=protein_coding, ENSMUST00000113130.7|GN=Mroh2a|GI=ENSMUSG00000079429.9|FC=Missense|CDS=c.2054C>A|AA=p.A685D|EN=20/42|DS=+17|P=chr1:88227031-88262289|ST=+|CL=5016|LV=2|GT=protein_coding|TT=protein_coding								P=chr1:88242402-88242529|lod=100|SC=481	P=chr1:88242402-88242432|lod=72|SC=435	P=chr1:88242401-88242432|lod=79|SC=427	On	Questionable	QUAL=4484.29;BaseQRankSum=-23.509;Dels=0.00;FS=1.963;HRun=0;HaplotypeScore=85.9220;MQ=60.00;MQ0=0;QD=2.59;ReadPosRankSum=2.611;SB=-2033.37;	C/A	C/A	C/A	0|1	0|1	0|1	233	249	250	196|37	207|42	209|41	0.1588	0.1687	0.164	99	99	99
chr1	88242760	88242760	C	T	SNV	Known	Mroh2a	Missense	rs50641547|P=chr1:88242760|ST=+|AL=C/T	CCDS69921.1|GN=Mroh2a|GI=100040766|FC=Missense|CDS=c.2249C>T|AA=p.S750L|EN=20/41|DS=-32|P=chr1:88228068-88260026|ST=+|CL=5016|CS=Public	NM_001281466.1|GN=Mroh2a|GI=100040766|FC=Missense|CDS=c.2249C>T|AA=p.S750L|EN=21/42|DS=-32|P=chr1:88227020-88262289|ST=+|CL=5016|PD=maestro heat-like repeat-containing protein family member 2A	maestro heat-like repeat-containing protein family member 2A	ENSMUST00000061013.12|GN=Mroh2a|GI=ENSMUSG00000079429.9|FC=Missense|CDS=c.2258C>T|AA=p.S753L|EN=22/43|DS=-32|P=chr1:88227020-88262289|ST=+|CL=5040|LV=3|GT=protein_coding|TT=protein_coding, ENSMUST00000113130.7|GN=Mroh2a|GI=ENSMUSG00000079429.9|FC=Missense|CDS=c.2249C>T|AA=p.S750L|EN=21/42|DS=-32|P=chr1:88227031-88262289|ST=+|CL=5016|LV=2|GT=protein_coding|TT=protein_coding								P=chr1:88242659-88242794|lod=120|SC=502	P=chr1:88242741-88242778|lod=126|SC=497	P=chr1:88242735-88242778|lod=156|SC=497	On	Questionable	QUAL=21672.40;BaseQRankSum=8.361;Dels=0.00;FS=4.289;HRun=1;HaplotypeScore=37.5541;MQ=60.00;MQ0=0;QD=13.58;ReadPosRankSum=0.035;SB=-8562.44;	C/T	C/T	C/T	0|1	0|1	0|1	202	232	226	102|100	129|102	114|112	0.495	0.4416	0.4956	99	99	99
chr1	88243950	88243950	G	A	SNV	Novel	Mroh2a	Missense		CCDS69921.1|GN=Mroh2a|GI=100040766|FC=Missense|CDS=c.2300G>A|AA=p.R767Q|EN=21/41|DS=+20|P=chr1:88228068-88260026|ST=+|CL=5016|CS=Public	NM_001281466.1|GN=Mroh2a|GI=100040766|FC=Missense|CDS=c.2300G>A|AA=p.R767Q|EN=22/42|DS=+20|P=chr1:88227020-88262289|ST=+|CL=5016|PD=maestro heat-like repeat-containing protein family member 2A	maestro heat-like repeat-containing protein family member 2A	ENSMUST00000061013.12|GN=Mroh2a|GI=ENSMUSG00000079429.9|FC=Missense|CDS=c.2309G>A|AA=p.R770Q|EN=23/43|DS=+20|P=chr1:88227020-88262289|ST=+|CL=5040|LV=3|GT=protein_coding|TT=protein_coding, ENSMUST00000113130.7|GN=Mroh2a|GI=ENSMUSG00000079429.9|FC=Missense|CDS=c.2300G>A|AA=p.R767Q|EN=22/42|DS=+20|P=chr1:88227031-88262289|ST=+|CL=5016|LV=2|GT=protein_coding|TT=protein_coding								P=chr1:88243927-88244086|lod=139|SC=519	P=chr1:88243928-88243954|lod=93|SC=463	P=chr1:88243940-88243954|lod=71|SC=416	On	Questionable	QUAL=6272.79;BaseQRankSum=-0.451;Dels=0.00;FS=15.166;HRun=1;HaplotypeScore=42.8651;MQ=59.87;MQ0=0;QD=3.58;ReadPosRankSum=-4.514;SB=-3240.54;	G/A	G/A	G/A	0|1	0|1	0|1	250	250	250	210|38	200|50	205|45	0.1532	0.2	0.18	99	99	99
chr1	88244083	88244083	G	A	SNV	Novel	Mroh2a	Splice donor site		CCDS69921.1|GN=Mroh2a|GI=100040766|FC=Splice donor site|CDS=c.2433G>A|AA=p.Q811=|EN=21/41|DS=-1|P=chr1:88228068-88260026|ST=+|CL=5016|CS=Public	NM_001281466.1|GN=Mroh2a|GI=100040766|FC=Splice donor site|CDS=c.2433G>A|AA=p.Q811=|EN=22/42|DS=-1|P=chr1:88227020-88262289|ST=+|CL=5016|PD=maestro heat-like repeat-containing protein family member 2A	maestro heat-like repeat-containing protein family member 2A	ENSMUST00000061013.12|GN=Mroh2a|GI=ENSMUSG00000079429.9|FC=Splice donor site|CDS=c.2442G>A|AA=p.Q814=|EN=23/43|DS=-1|P=chr1:88227020-88262289|ST=+|CL=5040|LV=3|GT=protein_coding|TT=protein_coding, ENSMUST00000113130.7|GN=Mroh2a|GI=ENSMUSG00000079429.9|FC=Splice donor site|CDS=c.2433G>A|AA=p.Q811=|EN=22/42|DS=-1|P=chr1:88227031-88262289|ST=+|CL=5016|LV=2|GT=protein_coding|TT=protein_coding								P=chr1:88243927-88244086|lod=139|SC=519	P=chr1:88244051-88244086|lod=100|SC=471	P=chr1:88244051-88244086|lod=123|SC=472	On	Retained	QUAL=4440.58;BaseQRankSum=-1.864;Dels=0.00;FS=4.446;HRun=1;HaplotypeScore=8.7141;MQ=60.00;MQ0=0;QD=2.55;ReadPosRankSum=-0.234;SB=-1511.33;	G/A	G/A	G/A	0|1	0|1	0|1	250	247	247	216|34	205|40	206|41	0.136	0.1633	0.166	99	99	99
chr1	88244970	88244970	G	T	SNV	Novel	Mroh2a	Missense		CCDS69921.1|GN=Mroh2a|GI=100040766|FC=Missense|CDS=c.2460G>T|AA=p.M820I|EN=22/41|DS=+27|P=chr1:88228068-88260026|ST=+|CL=5016|CS=Public	NM_001281466.1|GN=Mroh2a|GI=100040766|FC=Missense|CDS=c.2460G>T|AA=p.M820I|EN=23/42|DS=+27|P=chr1:88227020-88262289|ST=+|CL=5016|PD=maestro heat-like repeat-containing protein family member 2A	maestro heat-like repeat-containing protein family member 2A	ENSMUST00000061013.12|GN=Mroh2a|GI=ENSMUSG00000079429.9|FC=Missense|CDS=c.2469G>T|AA=p.M823I|EN=24/43|DS=+27|P=chr1:88227020-88262289|ST=+|CL=5040|LV=3|GT=protein_coding|TT=protein_coding, ENSMUST00000113130.7|GN=Mroh2a|GI=ENSMUSG00000079429.9|FC=Missense|CDS=c.2460G>T|AA=p.M820I|EN=23/42|DS=+27|P=chr1:88227031-88262289|ST=+|CL=5016|LV=2|GT=protein_coding|TT=protein_coding								P=chr1:88244953-88244992|lod=48|SC=396	P=chr1:88244953-88244975|lod=61|SC=417	P=chr1:88244953-88244978|lod=69|SC=413	On	Retained	QUAL=12659.11;BaseQRankSum=-28.911;Dels=0.00;FS=0.381;HRun=1;HaplotypeScore=4.1689;MQ=60.00;MQ0=0;QD=7.25;ReadPosRankSum=-0.866;SB=-6112.44;	G/T	G/T	G/T	0|1	0|1	0|1	248	249	250	184|64	168|81	163|87	0.2581	0.3253	0.348	99	99	99
chr1	88244995	88244995	G	T	SNV	Known	Mroh2a	Missense	rs49694003|P=chr1:88244995|ST=+|AL=G/T	CCDS69921.1|GN=Mroh2a|GI=100040766|FC=Missense|CDS=c.2485G>T|AA=p.A829S|EN=22/41|DS=+52|P=chr1:88228068-88260026|ST=+|CL=5016|CS=Public	NM_001281466.1|GN=Mroh2a|GI=100040766|FC=Missense|CDS=c.2485G>T|AA=p.A829S|EN=23/42|DS=+52|P=chr1:88227020-88262289|ST=+|CL=5016|PD=maestro heat-like repeat-containing protein family member 2A	maestro heat-like repeat-containing protein family member 2A	ENSMUST00000061013.12|GN=Mroh2a|GI=ENSMUSG00000079429.9|FC=Missense|CDS=c.2494G>T|AA=p.A832S|EN=24/43|DS=+52|P=chr1:88227020-88262289|ST=+|CL=5040|LV=3|GT=protein_coding|TT=protein_coding, ENSMUST00000113130.7|GN=Mroh2a|GI=ENSMUSG00000079429.9|FC=Missense|CDS=c.2485G>T|AA=p.A829S|EN=23/42|DS=+52|P=chr1:88227031-88262289|ST=+|CL=5016|LV=2|GT=protein_coding|TT=protein_coding											On	Retained	QUAL=3964.42;BaseQRankSum=6.990;Dels=0.00;FS=2.003;HRun=0;HaplotypeScore=4.8956;MQ=60.00;MQ0=0;QD=2.27;ReadPosRankSum=-1.070;SB=-2077.57;	G/T	G/T	G/T	0|1	0|1	0|1	250	250	250	214|36	198|52	216|34	0.144	0.208	0.136	99	99	99
chr1	88245989	88245989	T	C	SNV	Known	Mroh2a	Missense	rs48134977|P=chr1:88245989|ST=+|AL=C/T	CCDS69921.1|GN=Mroh2a|GI=100040766|FC=Missense|CDS=c.2558T>C|AA=p.V853A|EN=23/41|DS=+2|P=chr1:88228068-88260026|ST=+|CL=5016|CS=Public	NM_001281466.1|GN=Mroh2a|GI=100040766|FC=Missense|CDS=c.2558T>C|AA=p.V853A|EN=24/42|DS=+2|P=chr1:88227020-88262289|ST=+|CL=5016|PD=maestro heat-like repeat-containing protein family member 2A	maestro heat-like repeat-containing protein family member 2A	ENSMUST00000061013.12|GN=Mroh2a|GI=ENSMUSG00000079429.9|FC=Missense|CDS=c.2567T>C|AA=p.V856A|EN=25/43|DS=+2|P=chr1:88227020-88262289|ST=+|CL=5040|LV=3|GT=protein_coding|TT=protein_coding, ENSMUST00000113130.7|GN=Mroh2a|GI=ENSMUSG00000079429.9|FC=Missense|CDS=c.2558T>C|AA=p.V853A|EN=24/42|DS=+2|P=chr1:88227031-88262289|ST=+|CL=5016|LV=2|GT=protein_coding|TT=protein_coding											On	Questionable	QUAL=41255.94;BaseQRankSum=0.780;Dels=0.00;FS=4.819;HRun=0;HaplotypeScore=30.7515;MQ=59.98;MQ0=0;QD=23.72;ReadPosRankSum=-1.089;SB=-22390.77;	T/C	T/C	T/C	0|1	0|1	0|1	248	248	250	52|195	49|197	54|194	0.7895	0.8008	0.7823	99	99	99
chr1	88246042	88246042	G	C	SNV	Novel	Mroh2a	Missense		CCDS69921.1|GN=Mroh2a|GI=100040766|FC=Missense|CDS=c.2611G>C|AA=p.A871P|EN=23/41|DS=-26|P=chr1:88228068-88260026|ST=+|CL=5016|CS=Public	NM_001281466.1|GN=Mroh2a|GI=100040766|FC=Missense|CDS=c.2611G>C|AA=p.A871P|EN=24/42|DS=-26|P=chr1:88227020-88262289|ST=+|CL=5016|PD=maestro heat-like repeat-containing protein family member 2A	maestro heat-like repeat-containing protein family member 2A	ENSMUST00000061013.12|GN=Mroh2a|GI=ENSMUSG00000079429.9|FC=Missense|CDS=c.2620G>C|AA=p.A874P|EN=25/43|DS=-26|P=chr1:88227020-88262289|ST=+|CL=5040|LV=3|GT=protein_coding|TT=protein_coding, ENSMUST00000113130.7|GN=Mroh2a|GI=ENSMUSG00000079429.9|FC=Missense|CDS=c.2611G>C|AA=p.A871P|EN=24/42|DS=-26|P=chr1:88227031-88262289|ST=+|CL=5016|LV=2|GT=protein_coding|TT=protein_coding								P=chr1:88246030-88246076|lod=29|SC=337	P=chr1:88246039-88246043|lod=16|SC=270	P=chr1:88246040-88246043|lod=16|SC=262	On	Questionable	QUAL=2804.71;BaseQRankSum=-1.140;Dels=0.00;FS=5.912;HRun=1;HaplotypeScore=6.9637;MQ=59.97;MQ0=0;QD=1.64;ReadPosRankSum=0.527;SB=-1085.95;	G/C	G/C	G/C	0|1	0|1	0|1	248	239	250	220|28	204|35	213|37	0.1129	0.1464	0.148	99	99	99
chr1	88247140	88247140	A	C	SNV	Known	Mroh2a	Missense	rs30304848|P=chr1:88247140|ST=+|AL=A/C	CCDS69921.1|GN=Mroh2a|GI=100040766|FC=Missense|CDS=c.2641A>C|AA=p.M881L|EN=24/41|DS=+5|P=chr1:88228068-88260026|ST=+|CL=5016|CS=Public	NM_001281466.1|GN=Mroh2a|GI=100040766|FC=Missense|CDS=c.2641A>C|AA=p.M881L|EN=25/42|DS=+5|P=chr1:88227020-88262289|ST=+|CL=5016|PD=maestro heat-like repeat-containing protein family member 2A	maestro heat-like repeat-containing protein family member 2A	ENSMUST00000061013.12|GN=Mroh2a|GI=ENSMUSG00000079429.9|FC=Missense|CDS=c.2650A>C|AA=p.M884L|EN=26/43|DS=+5|P=chr1:88227020-88262289|ST=+|CL=5040|LV=3|GT=protein_coding|TT=protein_coding, ENSMUST00000113130.7|GN=Mroh2a|GI=ENSMUSG00000079429.9|FC=Missense|CDS=c.2641A>C|AA=p.M881L|EN=25/42|DS=+5|P=chr1:88227031-88262289|ST=+|CL=5016|LV=2|GT=protein_coding|TT=protein_coding								P=chr1:88247133-88247155|lod=29|SC=337	P=chr1:88247134-88247156|lod=61|SC=417	P=chr1:88247134-88247156|lod=68|SC=411	On	Questionable	QUAL=46856.73;BaseQRankSum=24.509;Dels=0.00;FS=2.577;HRun=0;HaplotypeScore=55.4761;MQ=60.00;MQ0=0;QD=26.79;ReadPosRankSum=2.258;SB=-21442.56;	A/C	A/C	A/C	0|1	0|1	0|1	250	250	249	69|181	38|212	42|207	0.724	0.848	0.8313	99	99	99
chr1	88247237	88247237	C	T	SNV	Known	Mroh2a	Missense	rs46834053|P=chr1:88247237|ST=+|AL=C/T	CCDS69921.1|GN=Mroh2a|GI=100040766|FC=Missense|CDS=c.2738C>T|AA=p.S913F|EN=24/41|DS=-8|P=chr1:88228068-88260026|ST=+|CL=5016|CS=Public	NM_001281466.1|GN=Mroh2a|GI=100040766|FC=Missense|CDS=c.2738C>T|AA=p.S913F|EN=25/42|DS=-8|P=chr1:88227020-88262289|ST=+|CL=5016|PD=maestro heat-like repeat-containing protein family member 2A	maestro heat-like repeat-containing protein family member 2A	ENSMUST00000061013.12|GN=Mroh2a|GI=ENSMUSG00000079429.9|FC=Missense|CDS=c.2747C>T|AA=p.S916F|EN=26/43|DS=-8|P=chr1:88227020-88262289|ST=+|CL=5040|LV=3|GT=protein_coding|TT=protein_coding, ENSMUST00000113130.7|GN=Mroh2a|GI=ENSMUSG00000079429.9|FC=Missense|CDS=c.2738C>T|AA=p.S913F|EN=25/42|DS=-8|P=chr1:88227031-88262289|ST=+|CL=5016|LV=2|GT=protein_coding|TT=protein_coding								P=chr1:88247161-88247249|lod=53|SC=407	P=chr1:88247203-88247249|lod=82|SC=449	P=chr1:88247224-88247249|lod=64|SC=405	On	Questionable	QUAL=24033.96;BaseQRankSum=-27.264;Dels=0.00;FS=6.055;HRun=1;HaplotypeScore=51.3931;MQ=60.06;MQ0=0;QD=13.77;ReadPosRankSum=0.382;SB=-9017.03;	C/T	C/T	C/T	0|1	0|1	0|1	250	250	250	139|111	118|132	136|112	0.444	0.528	0.4516	99	99	99
chr1	88247763	88247763	A	G	SNV	Known	Mroh2a	Missense	rs51677514|P=chr1:88247763|ST=+|AL=A/G	CCDS69921.1|GN=Mroh2a|GI=100040766|FC=Missense|CDS=c.2761A>G|AA=p.T921A|EN=25/41|DS=+16|P=chr1:88228068-88260026|ST=+|CL=5016|CS=Public	NM_001281466.1|GN=Mroh2a|GI=100040766|FC=Missense|CDS=c.2761A>G|AA=p.T921A|EN=26/42|DS=+16|P=chr1:88227020-88262289|ST=+|CL=5016|PD=maestro heat-like repeat-containing protein family member 2A	maestro heat-like repeat-containing protein family member 2A	ENSMUST00000061013.12|GN=Mroh2a|GI=ENSMUSG00000079429.9|FC=Missense|CDS=c.2770A>G|AA=p.T924A|EN=27/43|DS=+16|P=chr1:88227020-88262289|ST=+|CL=5040|LV=3|GT=protein_coding|TT=protein_coding, ENSMUST00000113130.7|GN=Mroh2a|GI=ENSMUSG00000079429.9|FC=Missense|CDS=c.2761A>G|AA=p.T921A|EN=26/42|DS=+16|P=chr1:88227031-88262289|ST=+|CL=5016|LV=2|GT=protein_coding|TT=protein_coding											On	Questionable	QUAL=34120.52;BaseQRankSum=16.772;Dels=0.00;FS=30.394;HRun=0;HaplotypeScore=47.7209;MQ=60.09;MQ0=0;QD=20.62;ReadPosRankSum=-2.208;SB=-19538.98;	A/G	A/G	A/G	0|1	0|1	0|1	197	237	249	55|142	42|194	52|196	0.7208	0.822	0.7903	99	99	99
chr1	88248555	88248555	C	A	SNV	Novel	Mroh2a	Missense		CCDS69921.1|GN=Mroh2a|GI=100040766|FC=Missense|CDS=c.2845C>A|AA=p.L949M|EN=26/41|DS=+4|P=chr1:88228068-88260026|ST=+|CL=5016|CS=Public	NM_001281466.1|GN=Mroh2a|GI=100040766|FC=Missense|CDS=c.2845C>A|AA=p.L949M|EN=27/42|DS=+4|P=chr1:88227020-88262289|ST=+|CL=5016|PD=maestro heat-like repeat-containing protein family member 2A	maestro heat-like repeat-containing protein family member 2A	ENSMUST00000061013.12|GN=Mroh2a|GI=ENSMUSG00000079429.9|FC=Missense|CDS=c.2854C>A|AA=p.L952M|EN=28/43|DS=+4|P=chr1:88227020-88262289|ST=+|CL=5040|LV=3|GT=protein_coding|TT=protein_coding, ENSMUST00000113130.7|GN=Mroh2a|GI=ENSMUSG00000079429.9|FC=Missense|CDS=c.2845C>A|AA=p.L949M|EN=27/42|DS=+4|P=chr1:88227031-88262289|ST=+|CL=5016|LV=2|GT=protein_coding|TT=protein_coding								P=chr1:88248531-88248605|lod=75|SC=447	P=chr1:88248550-88248574|lod=82|SC=449	P=chr1:88248550-88248574|lod=83|SC=432	On	Retained	QUAL=15136.71;BaseQRankSum=-25.532;Dels=0.00;FS=4.157;HRun=0;HaplotypeScore=4.8822;MQ=60.00;MQ0=0;QD=8.68;ReadPosRankSum=-0.049;SB=-7356.45;	C/A	C/A	C/A	0|1	0|1	0|1	248	248	248	163|85	154|94	163|85	0.3427	0.379	0.3427	99	99	99
chr1	88248586	88248586	G	A	SNV	Novel	Mroh2a	Nonsense		CCDS69921.1|GN=Mroh2a|GI=100040766|FC=Nonsense|CDS=c.2876G>A|AA=p.W959*|EN=26/41|DS=+35|P=chr1:88228068-88260026|ST=+|CL=5016|CS=Public	NM_001281466.1|GN=Mroh2a|GI=100040766|FC=Nonsense|CDS=c.2876G>A|AA=p.W959*|EN=27/42|DS=+35|P=chr1:88227020-88262289|ST=+|CL=5016|PD=maestro heat-like repeat-containing protein family member 2A	maestro heat-like repeat-containing protein family member 2A	ENSMUST00000061013.12|GN=Mroh2a|GI=ENSMUSG00000079429.9|FC=Nonsense|CDS=c.2885G>A|AA=p.W962*|EN=28/43|DS=+35|P=chr1:88227020-88262289|ST=+|CL=5040|LV=3|GT=protein_coding|TT=protein_coding, ENSMUST00000113130.7|GN=Mroh2a|GI=ENSMUSG00000079429.9|FC=Nonsense|CDS=c.2876G>A|AA=p.W959*|EN=27/42|DS=+35|P=chr1:88227031-88262289|ST=+|CL=5016|LV=2|GT=protein_coding|TT=protein_coding								P=chr1:88248531-88248605|lod=75|SC=447	P=chr1:88248576-88248601|lod=94|SC=464	P=chr1:88248576-88248601|lod=105|SC=456	On	Questionable	QUAL=3076.22;BaseQRankSum=-8.880;Dels=0.00;FS=0.260;HRun=0;HaplotypeScore=38.6635;MQ=60.00;MQ0=0;QD=1.84;ReadPosRankSum=1.437;SB=-1483.83;	G/A	G/A	G/A	0|1	0|1	0|1	244	231	236	218|26	195|36	197|39	0.1066	0.1558	0.1653	99	99	99
chr1	88248605	88248605	G	T	SNV	Known	Mroh2a	Missense	rs46529405|P=chr1:88248605|ST=+|AL=G/T	CCDS69921.1|GN=Mroh2a|GI=100040766|FC=Missense|CDS=c.2895G>T|AA=p.M965I|EN=26/41|DS=-52|P=chr1:88228068-88260026|ST=+|CL=5016|CS=Public	NM_001281466.1|GN=Mroh2a|GI=100040766|FC=Missense|CDS=c.2895G>T|AA=p.M965I|EN=27/42|DS=-52|P=chr1:88227020-88262289|ST=+|CL=5016|PD=maestro heat-like repeat-containing protein family member 2A	maestro heat-like repeat-containing protein family member 2A	ENSMUST00000061013.12|GN=Mroh2a|GI=ENSMUSG00000079429.9|FC=Missense|CDS=c.2904G>T|AA=p.M968I|EN=28/43|DS=-52|P=chr1:88227020-88262289|ST=+|CL=5040|LV=3|GT=protein_coding|TT=protein_coding, ENSMUST00000113130.7|GN=Mroh2a|GI=ENSMUSG00000079429.9|FC=Missense|CDS=c.2895G>T|AA=p.M965I|EN=27/42|DS=-52|P=chr1:88227031-88262289|ST=+|CL=5016|LV=2|GT=protein_coding|TT=protein_coding								P=chr1:88248531-88248605|lod=75|SC=447			On	Questionable	QUAL=3198.78;BaseQRankSum=-19.410;Dels=0.00;FS=2.590;HRun=1;HaplotypeScore=40.6212;MQ=60.00;MQ0=0;QD=1.98;ReadPosRankSum=-0.390;SB=-1335.40;	G/T	G/T	G/T	0|1	0|1	0|1	232	213	235	195|37	176|37	204|31	0.1595	0.1737	0.1319	99	99	99
chr1	88248621	88248621	C	T	SNV	Known	Mroh2a	Missense	rs50937237|P=chr1:88248621|ST=+|AL=C/T	CCDS69921.1|GN=Mroh2a|GI=100040766|FC=Missense|CDS=c.2911C>T|AA=p.L971F|EN=26/41|DS=-36|P=chr1:88228068-88260026|ST=+|CL=5016|CS=Public	NM_001281466.1|GN=Mroh2a|GI=100040766|FC=Missense|CDS=c.2911C>T|AA=p.L971F|EN=27/42|DS=-36|P=chr1:88227020-88262289|ST=+|CL=5016|PD=maestro heat-like repeat-containing protein family member 2A	maestro heat-like repeat-containing protein family member 2A	ENSMUST00000061013.12|GN=Mroh2a|GI=ENSMUSG00000079429.9|FC=Missense|CDS=c.2920C>T|AA=p.L974F|EN=28/43|DS=-36|P=chr1:88227020-88262289|ST=+|CL=5040|LV=3|GT=protein_coding|TT=protein_coding, ENSMUST00000113130.7|GN=Mroh2a|GI=ENSMUSG00000079429.9|FC=Missense|CDS=c.2911C>T|AA=p.L971F|EN=27/42|DS=-36|P=chr1:88227031-88262289|ST=+|CL=5016|LV=2|GT=protein_coding|TT=protein_coding											On	Questionable	QUAL=27129.41;BaseQRankSum=-22.449;Dels=0.00;FS=2.143;HRun=1;HaplotypeScore=47.3253;MQ=60.00;MQ0=0;QD=18.29;ReadPosRankSum=-0.502;SB=-11376.70;	C/T	C/T	C/T	0|1	0|1	0|1	188	207	239	76|112	60|147	72|166	0.5957	0.7101	0.6975	99	99	99
chr1	88248655	88248655	G	A	SNV	Known	Mroh2a	Missense	rs51885729|P=chr1:88248655|ST=+|AL=A/G	CCDS69921.1|GN=Mroh2a|GI=100040766|FC=Missense|CDS=c.2945G>A|AA=p.C982Y|EN=26/41|DS=-2|P=chr1:88228068-88260026|ST=+|CL=5016|CS=Public	NM_001281466.1|GN=Mroh2a|GI=100040766|FC=Missense|CDS=c.2945G>A|AA=p.C982Y|EN=27/42|DS=-2|P=chr1:88227020-88262289|ST=+|CL=5016|PD=maestro heat-like repeat-containing protein family member 2A	maestro heat-like repeat-containing protein family member 2A	ENSMUST00000061013.12|GN=Mroh2a|GI=ENSMUSG00000079429.9|FC=Missense|CDS=c.2954G>A|AA=p.C985Y|EN=28/43|DS=-2|P=chr1:88227020-88262289|ST=+|CL=5040|LV=3|GT=protein_coding|TT=protein_coding, ENSMUST00000113130.7|GN=Mroh2a|GI=ENSMUSG00000079429.9|FC=Missense|CDS=c.2945G>A|AA=p.C982Y|EN=27/42|DS=-2|P=chr1:88227031-88262289|ST=+|CL=5016|LV=2|GT=protein_coding|TT=protein_coding								P=chr1:88248652-88248662|lod=18|SC=282	P=chr1:88248651-88248662|lod=42|SC=376	P=chr1:88248651-88248655|lod=17|SC=268	On	Questionable	QUAL=1593.86;BaseQRankSum=-17.674;Dels=0.00;FS=3.872;HRun=0;HaplotypeScore=9.7402;MQ=59.93;MQ0=0;QD=1.14;ReadPosRankSum=-0.392;SB=-399.93;	G/A	G/A	G/A	0|1	0|1	0|1	168	203	232	141|26	172|31	211|21	0.1557	0.1527	0.0905	99	99	99
chr1	88249700	88249700	T	C	SNV	Known	Mroh2a	Splice acceptor site	rs49354716|P=chr1:88249700|ST=+|AL=C/T	CCDS69921.1|GN=Mroh2a|GI=100040766|FC=Splice acceptor site|EN=26:27/41|DS=-3|P=chr1:88228068-88260026|ST=+|CL=5016|CS=Public	NM_001281466.1|GN=Mroh2a|GI=100040766|FC=Splice acceptor site|EN=27:28/42|DS=-3|P=chr1:88227020-88262289|ST=+|CL=5016|PD=maestro heat-like repeat-containing protein family member 2A	maestro heat-like repeat-containing protein family member 2A	ENSMUST00000061013.12|GN=Mroh2a|GI=ENSMUSG00000079429.9|FC=Splice acceptor site|EN=28:29/43|DS=-3|P=chr1:88227020-88262289|ST=+|CL=5040|LV=3|GT=protein_coding|TT=protein_coding, ENSMUST00000113130.7|GN=Mroh2a|GI=ENSMUSG00000079429.9|FC=Splice acceptor site|EN=27:28/42|DS=-3|P=chr1:88227031-88262289|ST=+|CL=5016|LV=2|GT=protein_coding|TT=protein_coding								P=chr1:88249698-88249728|lod=49|SC=398	P=chr1:88249700-88249728|lod=103|SC=474	P=chr1:88249698-88249728|lod=114|SC=464	On	Retained	QUAL=41940.93;BaseQRankSum=26.164;Dels=0.00;FS=2.071;HRun=0;HaplotypeScore=3.1610;MQ=60.00;MQ0=0;QD=24.03;ReadPosRankSum=0.691;SB=-22603.67;	T/C	T/C	T/C	0|1	0|1	0|1	250	250	248	59|191	40|208	43|205	0.764	0.8387	0.8266	99	99	99
chr1	88249832	88249832	G	A	SNV	Known	Mroh2a	Splice donor site	rs47269647|P=chr1:88249832|ST=+|AL=A/G	CCDS69921.1|GN=Mroh2a|GI=100040766|FC=Splice donor site|EN=27:28/41|DS=+6|P=chr1:88228068-88260026|ST=+|CL=5016|CS=Public	NM_001281466.1|GN=Mroh2a|GI=100040766|FC=Splice donor site|EN=28:29/42|DS=+6|P=chr1:88227020-88262289|ST=+|CL=5016|PD=maestro heat-like repeat-containing protein family member 2A	maestro heat-like repeat-containing protein family member 2A	ENSMUST00000061013.12|GN=Mroh2a|GI=ENSMUSG00000079429.9|FC=Splice donor site|EN=29:30/43|DS=+6|P=chr1:88227020-88262289|ST=+|CL=5040|LV=3|GT=protein_coding|TT=protein_coding, ENSMUST00000113130.7|GN=Mroh2a|GI=ENSMUSG00000079429.9|FC=Splice donor site|EN=28:29/42|DS=+6|P=chr1:88227031-88262289|ST=+|CL=5016|LV=2|GT=protein_coding|TT=protein_coding											On	Retained	QUAL=3525.31;BaseQRankSum=-20.310;Dels=0.00;FS=2.086;HRun=2;HaplotypeScore=6.2807;MQ=60.00;MQ0=0;QD=2.05;ReadPosRankSum=0.610;SB=-1525.04;	G/A	G/A	G/A	0|1	0|1	0|1	232	249	248	204|28	206|43	210|38	0.1207	0.1727	0.1532	99	99	99
chr1	88250268	88250268	G	A	SNV	Known	Mroh2a	Missense	rs51739114|P=chr1:88250268|ST=+|AL=A/G	CCDS69921.1|GN=Mroh2a|GI=100040766|FC=Missense|CDS=c.3074G>A|AA=p.S1025N|EN=28/41|DS=+4|P=chr1:88228068-88260026|ST=+|CL=5016|CS=Public	NM_001281466.1|GN=Mroh2a|GI=100040766|FC=Missense|CDS=c.3074G>A|AA=p.S1025N|EN=29/42|DS=+4|P=chr1:88227020-88262289|ST=+|CL=5016|PD=maestro heat-like repeat-containing protein family member 2A	maestro heat-like repeat-containing protein family member 2A	ENSMUST00000061013.12|GN=Mroh2a|GI=ENSMUSG00000079429.9|FC=Missense|CDS=c.3083G>A|AA=p.S1028N|EN=30/43|DS=+4|P=chr1:88227020-88262289|ST=+|CL=5040|LV=3|GT=protein_coding|TT=protein_coding, ENSMUST00000113130.7|GN=Mroh2a|GI=ENSMUSG00000079429.9|FC=Missense|CDS=c.3074G>A|AA=p.S1025N|EN=29/42|DS=+4|P=chr1:88227031-88262289|ST=+|CL=5016|LV=2|GT=protein_coding|TT=protein_coding								P=chr1:88250263-88250288|lod=22|SC=305	P=chr1:88250262-88250280|lod=47|SC=388	P=chr1:88250262-88250280|lod=51|SC=382	On	Questionable	QUAL=5521.84;BaseQRankSum=-21.290;Dels=0.00;FS=0.722;HRun=2;HaplotypeScore=45.0907;MQ=60.00;MQ0=0;QD=3.16;ReadPosRankSum=1.349;SB=-2816.61;	G/A	G/A	G/A	0|1	0|1	0|1	249	250	250	197|52	201|49	220|29	0.2088	0.196	0.1165	99	99	99
chr1	88250342	88250342	G	A	SNV	Known	Mroh2a	Missense	rs46670044|P=chr1:88250342|ST=+|AL=A/G	CCDS69921.1|GN=Mroh2a|GI=100040766|FC=Missense|CDS=c.3148G>A|AA=p.D1050N|EN=28/41|DS=-42|P=chr1:88228068-88260026|ST=+|CL=5016|CS=Public	NM_001281466.1|GN=Mroh2a|GI=100040766|FC=Missense|CDS=c.3148G>A|AA=p.D1050N|EN=29/42|DS=-42|P=chr1:88227020-88262289|ST=+|CL=5016|PD=maestro heat-like repeat-containing protein family member 2A	maestro heat-like repeat-containing protein family member 2A	ENSMUST00000061013.12|GN=Mroh2a|GI=ENSMUSG00000079429.9|FC=Missense|CDS=c.3157G>A|AA=p.D1053N|EN=30/43|DS=-42|P=chr1:88227020-88262289|ST=+|CL=5040|LV=3|GT=protein_coding|TT=protein_coding, ENSMUST00000113130.7|GN=Mroh2a|GI=ENSMUSG00000079429.9|FC=Missense|CDS=c.3148G>A|AA=p.D1050N|EN=29/42|DS=-42|P=chr1:88227031-88262289|ST=+|CL=5016|LV=2|GT=protein_coding|TT=protein_coding											On	Retained	QUAL=4658.49;BaseQRankSum=-1.284;Dels=0.00;FS=1.640;HRun=1;HaplotypeScore=5.1359;MQ=60.00;MQ0=0;QD=2.77;ReadPosRankSum=1.779;SB=-2561.50;	G/A	G/A	G/A	0|1	0|1	0|1	238	230	250	186|50	199|31	210|40	0.2119	0.1348	0.16	99	99	99
chr1	88251267	88251267	G	T	SNV	Known	Mroh2a	Missense	rs50826619|P=chr1:88251267|ST=+|AL=G/T	CCDS69921.1|GN=Mroh2a|GI=100040766|FC=Missense|CDS=c.3212G>T|AA=p.C1071F|EN=29/41|DS=+23|P=chr1:88228068-88260026|ST=+|CL=5016|CS=Public	NM_001281466.1|GN=Mroh2a|GI=100040766|FC=Missense|CDS=c.3212G>T|AA=p.C1071F|EN=30/42|DS=+23|P=chr1:88227020-88262289|ST=+|CL=5016|PD=maestro heat-like repeat-containing protein family member 2A	maestro heat-like repeat-containing protein family member 2A	ENSMUST00000061013.12|GN=Mroh2a|GI=ENSMUSG00000079429.9|FC=Missense|CDS=c.3221G>T|AA=p.C1074F|EN=31/43|DS=+23|P=chr1:88227020-88262289|ST=+|CL=5040|LV=3|GT=protein_coding|TT=protein_coding, ENSMUST00000113130.7|GN=Mroh2a|GI=ENSMUSG00000079429.9|FC=Missense|CDS=c.3212G>T|AA=p.C1071F|EN=30/42|DS=+23|P=chr1:88227031-88262289|ST=+|CL=5016|LV=2|GT=protein_coding|TT=protein_coding								P=chr1:88251240-88251407|lod=121|SC=503			On	Retained	QUAL=42261.87;BaseQRankSum=-24.431;Dels=0.00;FS=8.974;HRun=1;HaplotypeScore=3.0543;MQ=60.00;MQ0=0;QD=24.18;ReadPosRankSum=-0.993;SB=-22286.25;	G/T	G/T	G/T	0|1	0|1	0|1	250	250	250	43|207	46|204	50|199	0.828	0.816	0.7992	99	99	99
chr1	88251365	88251365	C	T	SNV	Novel	Mroh2a	Missense		CCDS69921.1|GN=Mroh2a|GI=100040766|FC=Missense|CDS=c.3310C>T|AA=p.L1104F|EN=29/41|DS=-33|P=chr1:88228068-88260026|ST=+|CL=5016|CS=Public	NM_001281466.1|GN=Mroh2a|GI=100040766|FC=Missense|CDS=c.3310C>T|AA=p.L1104F|EN=30/42|DS=-33|P=chr1:88227020-88262289|ST=+|CL=5016|PD=maestro heat-like repeat-containing protein family member 2A	maestro heat-like repeat-containing protein family member 2A	ENSMUST00000061013.12|GN=Mroh2a|GI=ENSMUSG00000079429.9|FC=Missense|CDS=c.3319C>T|AA=p.L1107F|EN=31/43|DS=-33|P=chr1:88227020-88262289|ST=+|CL=5040|LV=3|GT=protein_coding|TT=protein_coding, ENSMUST00000113130.7|GN=Mroh2a|GI=ENSMUSG00000079429.9|FC=Missense|CDS=c.3310C>T|AA=p.L1104F|EN=30/42|DS=-33|P=chr1:88227031-88262289|ST=+|CL=5016|LV=2|GT=protein_coding|TT=protein_coding								P=chr1:88251240-88251407|lod=121|SC=503	P=chr1:88251332-88251401|lod=149|SC=515	P=chr1:88251344-88251401|lod=131|SC=479	On	Retained	QUAL=5817.86;BaseQRankSum=-7.525;Dels=0.00;FS=1.296;HRun=1;HaplotypeScore=4.2684;MQ=60.01;MQ0=0;QD=3.37;ReadPosRankSum=0.663;SB=-2607.09;	C/T	C/T	C/T	0|1	0|1	0|1	241	248	250	195|46	211|37	201|49	0.1909	0.1492	0.196	99	99	99
chr1	88251374	88251374	C	T	SNV	Novel	Mroh2a	Missense		CCDS69921.1|GN=Mroh2a|GI=100040766|FC=Missense|CDS=c.3319C>T|AA=p.R1107W|EN=29/41|DS=-24|P=chr1:88228068-88260026|ST=+|CL=5016|CS=Public	NM_001281466.1|GN=Mroh2a|GI=100040766|FC=Missense|CDS=c.3319C>T|AA=p.R1107W|EN=30/42|DS=-24|P=chr1:88227020-88262289|ST=+|CL=5016|PD=maestro heat-like repeat-containing protein family member 2A	maestro heat-like repeat-containing protein family member 2A	ENSMUST00000061013.12|GN=Mroh2a|GI=ENSMUSG00000079429.9|FC=Missense|CDS=c.3328C>T|AA=p.R1110W|EN=31/43|DS=-24|P=chr1:88227020-88262289|ST=+|CL=5040|LV=3|GT=protein_coding|TT=protein_coding, ENSMUST00000113130.7|GN=Mroh2a|GI=ENSMUSG00000079429.9|FC=Missense|CDS=c.3319C>T|AA=p.R1107W|EN=30/42|DS=-24|P=chr1:88227031-88262289|ST=+|CL=5016|LV=2|GT=protein_coding|TT=protein_coding								P=chr1:88251240-88251407|lod=121|SC=503	P=chr1:88251332-88251401|lod=149|SC=515	P=chr1:88251344-88251401|lod=131|SC=479	On	Retained	QUAL=5862.93;BaseQRankSum=6.393;Dels=0.00;FS=1.012;HRun=0;HaplotypeScore=2.3817;MQ=60.01;MQ0=0;QD=3.41;ReadPosRankSum=0.124;SB=-2488.09;	C/T	C/T	C/T	0|1	0|1	0|1	243	242	250	195|47	206|36	203|47	0.1942	0.1488	0.188	99	99	99
chr1	88251385	88251385	G	T	SNV	Known	Mroh2a	Missense	rs48746447|P=chr1:88251385|ST=+|AL=G/T	CCDS69921.1|GN=Mroh2a|GI=100040766|FC=Missense|CDS=c.3330G>T|AA=p.E1110D|EN=29/41|DS=-13|P=chr1:88228068-88260026|ST=+|CL=5016|CS=Public	NM_001281466.1|GN=Mroh2a|GI=100040766|FC=Missense|CDS=c.3330G>T|AA=p.E1110D|EN=30/42|DS=-13|P=chr1:88227020-88262289|ST=+|CL=5016|PD=maestro heat-like repeat-containing protein family member 2A	maestro heat-like repeat-containing protein family member 2A	ENSMUST00000061013.12|GN=Mroh2a|GI=ENSMUSG00000079429.9|FC=Missense|CDS=c.3339G>T|AA=p.E1113D|EN=31/43|DS=-13|P=chr1:88227020-88262289|ST=+|CL=5040|LV=3|GT=protein_coding|TT=protein_coding, ENSMUST00000113130.7|GN=Mroh2a|GI=ENSMUSG00000079429.9|FC=Missense|CDS=c.3330G>T|AA=p.E1110D|EN=30/42|DS=-13|P=chr1:88227031-88262289|ST=+|CL=5016|LV=2|GT=protein_coding|TT=protein_coding								P=chr1:88251240-88251407|lod=121|SC=503	P=chr1:88251332-88251401|lod=149|SC=515	P=chr1:88251344-88251401|lod=131|SC=479	On	Retained	QUAL=21069.74;BaseQRankSum=-31.701;Dels=0.00;FS=0.969;HRun=0;HaplotypeScore=2.1155;MQ=60.01;MQ0=0;QD=12.34;ReadPosRankSum=-1.205;SB=-8917.08;	G/T	G/T	G/T	0|1	0|1	0|1	242	239	240	132|110	126|113	127|113	0.4545	0.4728	0.4708	99	99	99
chr1	88252457	88252457	C	T	SNV	Novel	Mroh2a	Missense		CCDS69921.1|GN=Mroh2a|GI=100040766|FC=Missense|CDS=c.3464C>T|AA=p.T1155I|EN=30/41|DS=-34|P=chr1:88228068-88260026|ST=+|CL=5016|CS=Public	NM_001281466.1|GN=Mroh2a|GI=100040766|FC=Missense|CDS=c.3464C>T|AA=p.T1155I|EN=31/42|DS=-34|P=chr1:88227020-88262289|ST=+|CL=5016|PD=maestro heat-like repeat-containing protein family member 2A	maestro heat-like repeat-containing protein family member 2A	ENSMUST00000061013.12|GN=Mroh2a|GI=ENSMUSG00000079429.9|FC=Missense|CDS=c.3473C>T|AA=p.T1158I|EN=32/43|DS=-34|P=chr1:88227020-88262289|ST=+|CL=5040|LV=3|GT=protein_coding|TT=protein_coding, ENSMUST00000113130.7|GN=Mroh2a|GI=ENSMUSG00000079429.9|FC=Missense|CDS=c.3464C>T|AA=p.T1155I|EN=31/42|DS=-34|P=chr1:88227031-88262289|ST=+|CL=5016|LV=2|GT=protein_coding|TT=protein_coding								P=chr1:88252390-88252457|lod=46|SC=391	P=chr1:88252450-88252457|lod=24|SC=314	P=chr1:88252450-88252457|lod=30|SC=327	On	Questionable	QUAL=3741.77;BaseQRankSum=-0.613;Dels=0.00;FS=3.581;HRun=0;HaplotypeScore=39.2618;MQ=60.00;MQ0=0;QD=2.20;ReadPosRankSum=0.021;SB=-1613.49;	C/T	C/T	C/T	0|1	0|1	0|1	225	250	249	193|32	209|41	217|32	0.1422	0.164	0.1285	99	99	99
chr1	88254935	88254935	G	T	SNV	Known	Mroh2a	Missense	rs51526303|P=chr1:88254935|ST=+|AL=G/T	CCDS69921.1|GN=Mroh2a|GI=100040766|FC=Missense|CDS=c.3575G>T|AA=p.R1192L|EN=31/41|DS=+78|P=chr1:88228068-88260026|ST=+|CL=5016|CS=Public	NM_001281466.1|GN=Mroh2a|GI=100040766|FC=Missense|CDS=c.3575G>T|AA=p.R1192L|EN=32/42|DS=+78|P=chr1:88227020-88262289|ST=+|CL=5016|PD=maestro heat-like repeat-containing protein family member 2A	maestro heat-like repeat-containing protein family member 2A	ENSMUST00000061013.12|GN=Mroh2a|GI=ENSMUSG00000079429.9|FC=Missense|CDS=c.3584G>T|AA=p.R1195L|EN=33/43|DS=+78|P=chr1:88227020-88262289|ST=+|CL=5040|LV=3|GT=protein_coding|TT=protein_coding, ENSMUST00000113130.7|GN=Mroh2a|GI=ENSMUSG00000079429.9|FC=Missense|CDS=c.3575G>T|AA=p.R1192L|EN=32/42|DS=+78|P=chr1:88227031-88262289|ST=+|CL=5016|LV=2|GT=protein_coding|TT=protein_coding								P=chr1:88254923-88254944|lod=32|SC=348	P=chr1:88254922-88254942|lod=54|SC=403	P=chr1:88254926-88254942|lod=60|SC=398	On	Retained	QUAL=5449.66;BaseQRankSum=11.217;Dels=0.00;FS=4.945;HRun=0;HaplotypeScore=1.5111;MQ=60.00;MQ0=0;QD=3.36;ReadPosRankSum=-0.335;SB=-2537.68;	G/T	G/T	G/T	0|1	0|1	0|1	235	231	242	198|37	196|35	206|36	0.1574	0.1515	0.1488	99	99	99
chr1	88254965	88254965	A	T	SNV	Novel	Mroh2a	Missense		CCDS69921.1|GN=Mroh2a|GI=100040766|FC=Missense|CDS=c.3605A>T|AA=p.N1202I|EN=31/41|DS=-53|P=chr1:88228068-88260026|ST=+|CL=5016|CS=Public	NM_001281466.1|GN=Mroh2a|GI=100040766|FC=Missense|CDS=c.3605A>T|AA=p.N1202I|EN=32/42|DS=-53|P=chr1:88227020-88262289|ST=+|CL=5016|PD=maestro heat-like repeat-containing protein family member 2A	maestro heat-like repeat-containing protein family member 2A	ENSMUST00000061013.12|GN=Mroh2a|GI=ENSMUSG00000079429.9|FC=Missense|CDS=c.3614A>T|AA=p.N1205I|EN=33/43|DS=-53|P=chr1:88227020-88262289|ST=+|CL=5040|LV=3|GT=protein_coding|TT=protein_coding, ENSMUST00000113130.7|GN=Mroh2a|GI=ENSMUSG00000079429.9|FC=Missense|CDS=c.3605A>T|AA=p.N1202I|EN=32/42|DS=-53|P=chr1:88227031-88262289|ST=+|CL=5016|LV=2|GT=protein_coding|TT=protein_coding											On	Retained	QUAL=3741.55;BaseQRankSum=-2.690;Dels=0.00;FS=0.252;HRun=1;HaplotypeScore=2.5456;MQ=60.00;MQ0=0;QD=2.31;ReadPosRankSum=-2.193;SB=-1955.74;	A/T	A/T	A/T	0|1	0|1	0|1	210	215	250	181|29	180|35	223|27	0.1381	0.1628	0.108	99	99	99
chr1	88255539	88255539	C	A	SNV	Known	Mroh2a	Missense	rs49874282|P=chr1:88255539|ST=+|AL=A/C	CCDS69921.1|GN=Mroh2a|GI=100040766|FC=Intron|EN=32:33/41|DS=-4|P=chr1:88228068-88260026|ST=+|CL=5016|CS=Public	NM_001281466.1|GN=Mroh2a|GI=100040766|FC=Intron|EN=33:34/42|DS=-4|P=chr1:88227020-88262289|ST=+|CL=5016|PD=maestro heat-like repeat-containing protein family member 2A	maestro heat-like repeat-containing protein family member 2A	ENSMUST00000061013.12|GN=Mroh2a|GI=ENSMUSG00000079429.9|FC=Missense|CDS=c.3872C>A|AA=p.S1291Y|EN=35/43|DS=+2|P=chr1:88227020-88262289|ST=+|CL=5040|LV=3|GT=protein_coding|TT=protein_coding, ENSMUST00000113130.7|GN=Mroh2a|GI=ENSMUSG00000079429.9|FC=Intron|EN=33:34/42|DS=-4|P=chr1:88227031-88262289|ST=+|CL=5016|LV=2|GT=protein_coding|TT=protein_coding									P=chr1:88255538-88255543|lod=14|SC=255	P=chr1:88255539-88255543|lod=13|SC=241	On	Retained	QUAL=12124.54;BaseQRankSum=-28.881;Dels=0.00;FS=0.187;HRun=0;HaplotypeScore=4.3985;MQ=60.00;MQ0=0;QD=6.98;ReadPosRankSum=1.335;SB=-6618.40;	C/A	C/A	C/A	0|1	0|1	0|1	249	245	247	171|78	166|79	160|87	0.3133	0.3224	0.3522	99	99	99
chr1	88255565	88255565	C	A	SNV	Known	Mroh2a	Missense	rs47896724|P=chr1:88255565|ST=+|AL=A/C	CCDS69921.1|GN=Mroh2a|GI=100040766|FC=Missense|CDS=c.3874C>A|AA=p.L1292I|EN=33/41|DS=+23|P=chr1:88228068-88260026|ST=+|CL=5016|CS=Public	NM_001281466.1|GN=Mroh2a|GI=100040766|FC=Missense|CDS=c.3874C>A|AA=p.L1292I|EN=34/42|DS=+23|P=chr1:88227020-88262289|ST=+|CL=5016|PD=maestro heat-like repeat-containing protein family member 2A	maestro heat-like repeat-containing protein family member 2A	ENSMUST00000061013.12|GN=Mroh2a|GI=ENSMUSG00000079429.9|FC=Missense|CDS=c.3898C>A|AA=p.L1300I|EN=35/43|DS=+28|P=chr1:88227020-88262289|ST=+|CL=5040|LV=3|GT=protein_coding|TT=protein_coding, ENSMUST00000113130.7|GN=Mroh2a|GI=ENSMUSG00000079429.9|FC=Missense|CDS=c.3874C>A|AA=p.L1292I|EN=34/42|DS=+23|P=chr1:88227031-88262289|ST=+|CL=5016|LV=2|GT=protein_coding|TT=protein_coding								P=chr1:88255541-88255566|lod=20|SC=294	P=chr1:88255556-88255566|lod=26|SC=323	P=chr1:88255556-88255566|lod=25|SC=308	On	Retained	QUAL=3885.83;BaseQRankSum=-20.684;Dels=0.00;FS=16.440;HRun=0;HaplotypeScore=6.8534;MQ=60.00;MQ0=0;QD=2.28;ReadPosRankSum=0.699;SB=-1474.53;	C/A	C/A	C/A	0|1	0|1	0|1	247	221	250	208|39	182|39	207|43	0.1579	0.1765	0.172	99	99	99
chr1	88255655	88255655	C	G	SNV	Known	Mroh2a	Missense	rs48435916|P=chr1:88255655|ST=+|AL=C/G	CCDS69921.1|GN=Mroh2a|GI=100040766|FC=Missense|CDS=c.3964C>G|AA=p.L1322V|EN=33/41|DS=-26|P=chr1:88228068-88260026|ST=+|CL=5016|CS=Public	NM_001281466.1|GN=Mroh2a|GI=100040766|FC=Missense|CDS=c.3964C>G|AA=p.L1322V|EN=34/42|DS=-26|P=chr1:88227020-88262289|ST=+|CL=5016|PD=maestro heat-like repeat-containing protein family member 2A	maestro heat-like repeat-containing protein family member 2A	ENSMUST00000061013.12|GN=Mroh2a|GI=ENSMUSG00000079429.9|FC=Missense|CDS=c.3988C>G|AA=p.L1330V|EN=35/43|DS=-26|P=chr1:88227020-88262289|ST=+|CL=5040|LV=3|GT=protein_coding|TT=protein_coding, ENSMUST00000113130.7|GN=Mroh2a|GI=ENSMUSG00000079429.9|FC=Missense|CDS=c.3964C>G|AA=p.L1322V|EN=34/42|DS=-26|P=chr1:88227031-88262289|ST=+|CL=5016|LV=2|GT=protein_coding|TT=protein_coding								P=chr1:88255652-88255686|lod=42|SC=380	P=chr1:88255652-88255685|lod=77|SC=442	P=chr1:88255652-88255685|lod=77|SC=424	On	Retained	QUAL=3600.64;BaseQRankSum=-5.287;Dels=0.00;FS=2.121;HRun=0;HaplotypeScore=4.7113;MQ=60.00;MQ0=0;QD=2.15;ReadPosRankSum=0.077;SB=-1517.05;	C/G	C/G	C/G	0|1	0|1	0|1	218	248	233	183|35	210|38	198|34	0.1606	0.1532	0.1466	99	99	99
chr1	88256127	88256127	G	A	SNV	Known	Mroh2a	Missense	rs49915201|P=chr1:88256127|ST=+|AL=A/G	CCDS69921.1|GN=Mroh2a|GI=100040766|FC=Missense|CDS=c.4060G>A|AA=p.E1354K|EN=34/41|DS=-45|P=chr1:88228068-88260026|ST=+|CL=5016|CS=Public	NM_001281466.1|GN=Mroh2a|GI=100040766|FC=Missense|CDS=c.4060G>A|AA=p.E1354K|EN=35/42|DS=-45|P=chr1:88227020-88262289|ST=+|CL=5016|PD=maestro heat-like repeat-containing protein family member 2A	maestro heat-like repeat-containing protein family member 2A	ENSMUST00000061013.12|GN=Mroh2a|GI=ENSMUSG00000079429.9|FC=Missense|CDS=c.4084G>A|AA=p.E1362K|EN=36/43|DS=-45|P=chr1:88227020-88262289|ST=+|CL=5040|LV=3|GT=protein_coding|TT=protein_coding, ENSMUST00000113130.7|GN=Mroh2a|GI=ENSMUSG00000079429.9|FC=Missense|CDS=c.4060G>A|AA=p.E1354K|EN=35/42|DS=-45|P=chr1:88227031-88262289|ST=+|CL=5016|LV=2|GT=protein_coding|TT=protein_coding											On	Retained	QUAL=11931.17;BaseQRankSum=0.514;Dels=0.00;FS=3.783;HRun=1;HaplotypeScore=4.7310;MQ=60.06;MQ0=0;QD=7.31;ReadPosRankSum=-0.157;SB=-6796.61;	G/A	G/A	G/A	0|1	0|1	0|1	237	241	236	156|81	174|67	154|81	0.3418	0.278	0.3447	99	99	99
chr1	88256155	88256155	C	T	SNV	Known	Mroh2a	Missense	rs108483986|P=chr1:88256155|ST=+|AL=C/T	CCDS69921.1|GN=Mroh2a|GI=100040766|FC=Missense|CDS=c.4088C>T|AA=p.T1363M|EN=34/41|DS=-17|P=chr1:88228068-88260026|ST=+|CL=5016|CS=Public	NM_001281466.1|GN=Mroh2a|GI=100040766|FC=Missense|CDS=c.4088C>T|AA=p.T1363M|EN=35/42|DS=-17|P=chr1:88227020-88262289|ST=+|CL=5016|PD=maestro heat-like repeat-containing protein family member 2A	maestro heat-like repeat-containing protein family member 2A	ENSMUST00000061013.12|GN=Mroh2a|GI=ENSMUSG00000079429.9|FC=Missense|CDS=c.4112C>T|AA=p.T1371M|EN=36/43|DS=-17|P=chr1:88227020-88262289|ST=+|CL=5040|LV=3|GT=protein_coding|TT=protein_coding, ENSMUST00000113130.7|GN=Mroh2a|GI=ENSMUSG00000079429.9|FC=Missense|CDS=c.4088C>T|AA=p.T1363M|EN=35/42|DS=-17|P=chr1:88227031-88262289|ST=+|CL=5016|LV=2|GT=protein_coding|TT=protein_coding								P=chr1:88256133-88256155|lod=19|SC=288	P=chr1:88256146-88256155|lod=25|SC=319	P=chr1:88256146-88256158|lod=26|SC=312	On	Retained	QUAL=3788.37;BaseQRankSum=1.123;Dels=0.00;FS=15.862;HRun=0;HaplotypeScore=4.0070;MQ=60.00;MQ0=0;QD=2.54;ReadPosRankSum=0.095;SB=-1560.24;	C/T	C/T	C/T	0|1	0|1	0|1	217	216	232	183|34	169|47	196|36	0.1567	0.2176	0.1552	99	99	99
chr1	88256166	88256167	-	T	INS	Novel	Mroh2a	Frameshift		CCDS69921.1|GN=Mroh2a|GI=100040766|FC=Frameshift|CDS=c.4099_4100insT|AA=p.V1367fs|EN=34/41|DS=-5|P=chr1:88228068-88260026|ST=+|CL=5016|CS=Public	NM_001281466.1|GN=Mroh2a|GI=100040766|FC=Frameshift|CDS=c.4099_4100insT|AA=p.V1367fs|EN=35/42|DS=-5|P=chr1:88227020-88262289|ST=+|CL=5016|PD=maestro heat-like repeat-containing protein family member 2A	maestro heat-like repeat-containing protein family member 2A	ENSMUST00000061013.12|GN=Mroh2a|GI=ENSMUSG00000079429.9|FC=Frameshift|CDS=c.4123_4124insT|AA=p.V1375fs|EN=36/43|DS=-5|P=chr1:88227020-88262289|ST=+|CL=5040|LV=3|GT=protein_coding|TT=protein_coding, ENSMUST00000113130.7|GN=Mroh2a|GI=ENSMUSG00000079429.9|FC=Frameshift|CDS=c.4099_4100insT|AA=p.V1367fs|EN=35/42|DS=-5|P=chr1:88227031-88262289|ST=+|CL=5016|LV=2|GT=protein_coding|TT=protein_coding								P=chr1:88256162-88256176|lod=17|SC=275	P=chr1:88256162-88256177|lod=29|SC=335	P=chr1:88256162-88256176|lod=21|SC=290	On	Retained	QUAL=14824.29;BaseQRankSum=9.793;FS=0.634;HRun=1;HaplotypeScore=753.8623;MQ=60.00;MQ0=0;QD=10.29;ReadPosRankSum=-3.400;SB=-7078.85;	-/T	-/T	-/T	0|1	0|1	0|1	205	202	227	135|67	145|54	148|78	0.3317	0.2714	0.3451	99	99	99
chr1	88256413	88256413	C	T	SNV	Known	Mroh2a	Missense	rs47621380|P=chr1:88256413|ST=+|AL=C/T	CCDS69921.1|GN=Mroh2a|GI=100040766|FC=Missense|CDS=c.4118C>T|AA=p.P1373L|EN=35/41|DS=+14|P=chr1:88228068-88260026|ST=+|CL=5016|CS=Public	NM_001281466.1|GN=Mroh2a|GI=100040766|FC=Missense|CDS=c.4118C>T|AA=p.P1373L|EN=36/42|DS=+14|P=chr1:88227020-88262289|ST=+|CL=5016|PD=maestro heat-like repeat-containing protein family member 2A	maestro heat-like repeat-containing protein family member 2A	ENSMUST00000061013.12|GN=Mroh2a|GI=ENSMUSG00000079429.9|FC=Missense|CDS=c.4142C>T|AA=p.P1381L|EN=37/43|DS=+14|P=chr1:88227020-88262289|ST=+|CL=5040|LV=3|GT=protein_coding|TT=protein_coding, ENSMUST00000113130.7|GN=Mroh2a|GI=ENSMUSG00000079429.9|FC=Missense|CDS=c.4118C>T|AA=p.P1373L|EN=36/42|DS=+14|P=chr1:88227031-88262289|ST=+|CL=5016|LV=2|GT=protein_coding|TT=protein_coding											On	Retained	QUAL=5325.67;BaseQRankSum=-9.599;Dels=0.00;FS=2.904;HRun=0;HaplotypeScore=5.0330;MQ=59.98;MQ0=0;QD=3.06;ReadPosRankSum=-1.389;SB=-2119.68;	C/T	C/T	C/T	0|1	0|1	0|1	249	248	250	211|38	207|40	207|43	0.1526	0.1619	0.172	99	99	99
chr1	88256545	88256545	G	A	SNV	Novel	Mroh2a	Missense		CCDS69921.1|GN=Mroh2a|GI=100040766|FC=Missense|CDS=c.4250G>A|AA=p.R1417Q|EN=35/41|DS=-5|P=chr1:88228068-88260026|ST=+|CL=5016|CS=Public	NM_001281466.1|GN=Mroh2a|GI=100040766|FC=Missense|CDS=c.4250G>A|AA=p.R1417Q|EN=36/42|DS=-5|P=chr1:88227020-88262289|ST=+|CL=5016|PD=maestro heat-like repeat-containing protein family member 2A	maestro heat-like repeat-containing protein family member 2A	ENSMUST00000061013.12|GN=Mroh2a|GI=ENSMUSG00000079429.9|FC=Missense|CDS=c.4274G>A|AA=p.R1425Q|EN=37/43|DS=-5|P=chr1:88227020-88262289|ST=+|CL=5040|LV=3|GT=protein_coding|TT=protein_coding, ENSMUST00000113130.7|GN=Mroh2a|GI=ENSMUSG00000079429.9|FC=Missense|CDS=c.4250G>A|AA=p.R1417Q|EN=36/42|DS=-5|P=chr1:88227031-88262289|ST=+|CL=5016|LV=2|GT=protein_coding|TT=protein_coding								P=chr1:88256520-88256552|lod=29|SC=337	P=chr1:88256538-88256551|lod=31|SC=342		On	Retained	QUAL=3575.71;BaseQRankSum=9.106;Dels=0.00;FS=1.106;HRun=0;HaplotypeScore=4.4341;MQ=59.99;MQ0=0;QD=2.08;ReadPosRankSum=0.652;SB=-1828.06;	G/A	G/A	G/A	0|1	0|1	0|1	233	249	248	196|37	219|30	213|35	0.1588	0.1205	0.1411	99	99	99
chr1	88256705	88256705	C	T	SNV	Known	Mroh2a	Nonsense	rs48861546|P=chr1:88256705|ST=+|AL=C/T	CCDS69921.1|GN=Mroh2a|GI=100040766|FC=Nonsense|CDS=c.4309C>T|AA=p.Q1437*|EN=36/41|DS=+55|P=chr1:88228068-88260026|ST=+|CL=5016|CS=Public	NM_001281466.1|GN=Mroh2a|GI=100040766|FC=Nonsense|CDS=c.4309C>T|AA=p.Q1437*|EN=37/42|DS=+55|P=chr1:88227020-88262289|ST=+|CL=5016|PD=maestro heat-like repeat-containing protein family member 2A	maestro heat-like repeat-containing protein family member 2A	ENSMUST00000061013.12|GN=Mroh2a|GI=ENSMUSG00000079429.9|FC=Nonsense|CDS=c.4333C>T|AA=p.Q1445*|EN=38/43|DS=+55|P=chr1:88227020-88262289|ST=+|CL=5040|LV=3|GT=protein_coding|TT=protein_coding, ENSMUST00000113130.7|GN=Mroh2a|GI=ENSMUSG00000079429.9|FC=Nonsense|CDS=c.4309C>T|AA=p.Q1437*|EN=37/42|DS=+55|P=chr1:88227031-88262289|ST=+|CL=5016|LV=2|GT=protein_coding|TT=protein_coding											On	Retained	QUAL=12852.52;BaseQRankSum=-29.786;Dels=0.00;FS=1.029;HRun=0;HaplotypeScore=2.2001;MQ=60.00;MQ0=0;QD=8.02;ReadPosRankSum=-1.124;SB=-6989.21;	C/T	C/T	C/T	0|1	0|1	0|1	180	239	250	114|66	149|90	165|85	0.3667	0.3766	0.34	99	99	99
chr1	88256727	88256727	C	T	SNV	Known	Mroh2a	Missense	rs51219523|P=chr1:88256727|ST=+|AL=C/T	CCDS69921.1|GN=Mroh2a|GI=100040766|FC=Missense|CDS=c.4331C>T|AA=p.A1444V|EN=36/41|DS=+77|P=chr1:88228068-88260026|ST=+|CL=5016|CS=Public	NM_001281466.1|GN=Mroh2a|GI=100040766|FC=Missense|CDS=c.4331C>T|AA=p.A1444V|EN=37/42|DS=+77|P=chr1:88227020-88262289|ST=+|CL=5016|PD=maestro heat-like repeat-containing protein family member 2A	maestro heat-like repeat-containing protein family member 2A	ENSMUST00000061013.12|GN=Mroh2a|GI=ENSMUSG00000079429.9|FC=Missense|CDS=c.4355C>T|AA=p.A1452V|EN=38/43|DS=+77|P=chr1:88227020-88262289|ST=+|CL=5040|LV=3|GT=protein_coding|TT=protein_coding, ENSMUST00000113130.7|GN=Mroh2a|GI=ENSMUSG00000079429.9|FC=Missense|CDS=c.4331C>T|AA=p.A1444V|EN=37/42|DS=+77|P=chr1:88227031-88262289|ST=+|CL=5016|LV=2|GT=protein_coding|TT=protein_coding											On	Retained	QUAL=12869.68;BaseQRankSum=6.352;Dels=0.00;FS=6.585;HRun=0;HaplotypeScore=3.6479;MQ=60.00;MQ0=0;QD=7.91;ReadPosRankSum=-1.010;SB=-7344.29;	C/T	C/T	C/T	0|1	0|1	0|1	201	250	246	126|75	156|94	168|77	0.3731	0.376	0.3143	99	99	99
chr1	88256754	88256754	T	C	SNV	Novel	Mroh2a	Missense		CCDS69921.1|GN=Mroh2a|GI=100040766|FC=Missense|CDS=c.4358T>C|AA=p.V1453A|EN=36/41|DS=-80|P=chr1:88228068-88260026|ST=+|CL=5016|CS=Public	NM_001281466.1|GN=Mroh2a|GI=100040766|FC=Missense|CDS=c.4358T>C|AA=p.V1453A|EN=37/42|DS=-80|P=chr1:88227020-88262289|ST=+|CL=5016|PD=maestro heat-like repeat-containing protein family member 2A	maestro heat-like repeat-containing protein family member 2A	ENSMUST00000061013.12|GN=Mroh2a|GI=ENSMUSG00000079429.9|FC=Missense|CDS=c.4382T>C|AA=p.V1461A|EN=38/43|DS=-80|P=chr1:88227020-88262289|ST=+|CL=5040|LV=3|GT=protein_coding|TT=protein_coding, ENSMUST00000113130.7|GN=Mroh2a|GI=ENSMUSG00000079429.9|FC=Missense|CDS=c.4358T>C|AA=p.V1453A|EN=37/42|DS=-80|P=chr1:88227031-88262289|ST=+|CL=5016|LV=2|GT=protein_coding|TT=protein_coding								P=chr1:88256729-88256778|lod=32|SC=348	P=chr1:88256729-88256759|lod=50|SC=395	P=chr1:88256729-88256759|lod=68|SC=411	On	Questionable	QUAL=2060.80;BaseQRankSum=19.448;Dels=0.00;FS=0.594;HRun=2;HaplotypeScore=2.2300;MQ=60.00;MQ0=0;QD=1.26;ReadPosRankSum=0.796;SB=-1136.90;	T/C	T/C	T/C	0|1	0|1	0|1	210	247	250	193|17	210|37	229|21	0.081	0.1498	0.084	79.58	99	99
chr1	88256798	88256798	G	A	SNV	Known	Mroh2a	Missense	rs30303026|P=chr1:88256798|ST=+|AL=A/G	CCDS69921.1|GN=Mroh2a|GI=100040766|FC=Missense|CDS=c.4402G>A|AA=p.A1468T|EN=36/41|DS=-36|P=chr1:88228068-88260026|ST=+|CL=5016|CS=Public	NM_001281466.1|GN=Mroh2a|GI=100040766|FC=Missense|CDS=c.4402G>A|AA=p.A1468T|EN=37/42|DS=-36|P=chr1:88227020-88262289|ST=+|CL=5016|PD=maestro heat-like repeat-containing protein family member 2A	maestro heat-like repeat-containing protein family member 2A	ENSMUST00000061013.12|GN=Mroh2a|GI=ENSMUSG00000079429.9|FC=Missense|CDS=c.4426G>A|AA=p.A1476T|EN=38/43|DS=-36|P=chr1:88227020-88262289|ST=+|CL=5040|LV=3|GT=protein_coding|TT=protein_coding, ENSMUST00000113130.7|GN=Mroh2a|GI=ENSMUSG00000079429.9|FC=Missense|CDS=c.4402G>A|AA=p.A1468T|EN=37/42|DS=-36|P=chr1:88227031-88262289|ST=+|CL=5016|LV=2|GT=protein_coding|TT=protein_coding											On	Retained	QUAL=7479.56;BaseQRankSum=-22.729;Dels=0.00;FS=0.471;HRun=2;HaplotypeScore=2.1897;MQ=60.00;MQ0=0;QD=5.71;ReadPosRankSum=0.673;SB=-3729.75;	G/A	G/A	G/A	0|1	0|1	0|1	186	181	207	128|58	126|55	156|51	0.3118	0.3039	0.2464	99	99	99
chr1	88257802	88257802	G	C	SNV	Known	Mroh2a	Missense	rs46766240|P=chr1:88257802|ST=+|AL=C/G	CCDS69921.1|GN=Mroh2a|GI=100040766|FC=Missense|CDS=c.4530G>C|AA=p.E1510D|EN=37/41|DS=-64|P=chr1:88228068-88260026|ST=+|CL=5016|CS=Public	NM_001281466.1|GN=Mroh2a|GI=100040766|FC=Missense|CDS=c.4530G>C|AA=p.E1510D|EN=38/42|DS=-64|P=chr1:88227020-88262289|ST=+|CL=5016|PD=maestro heat-like repeat-containing protein family member 2A	maestro heat-like repeat-containing protein family member 2A	ENSMUST00000061013.12|GN=Mroh2a|GI=ENSMUSG00000079429.9|FC=Missense|CDS=c.4554G>C|AA=p.E1518D|EN=39/43|DS=-64|P=chr1:88227020-88262289|ST=+|CL=5040|LV=3|GT=protein_coding|TT=protein_coding, ENSMUST00000113130.7|GN=Mroh2a|GI=ENSMUSG00000079429.9|FC=Missense|CDS=c.4530G>C|AA=p.E1510D|EN=38/42|DS=-64|P=chr1:88227031-88262289|ST=+|CL=5016|LV=2|GT=protein_coding|TT=protein_coding								P=chr1:88257743-88257871|lod=110|SC=492	P=chr1:88257800-88257819|lod=49|SC=393	P=chr1:88257800-88257850|lod=117|SC=467	On	Retained	QUAL=3410.10;BaseQRankSum=-11.514;Dels=0.00;FS=4.522;HRun=0;HaplotypeScore=3.6675;MQ=59.98;MQ0=0;QD=2.61;ReadPosRankSum=-0.560;SB=-1524.65;	G/C	G/C	G/C	0|1	0|1	0|1	164	176	231	137|27	152|24	192|39	0.1646	0.1364	0.1688	99	99	99
chr1	88258664	88258664	A	G	SNV	Novel	Mroh2a,Hjurp	Missense		CCDS69921.1|GN=Mroh2a|GI=100040766|FC=Missense|CDS=c.4675A>G|AA=p.S1559G|EN=38/41|DS=-51|P=chr1:88228068-88260026|ST=+|CL=5016|CS=Public	NM_001281466.1|GN=Mroh2a|GI=100040766|FC=Missense|CDS=c.4675A>G|AA=p.S1559G|EN=39/42|DS=-51|P=chr1:88227020-88262289|ST=+|CL=5016|PD=maestro heat-like repeat-containing protein family member 2A, NM_198652.2|GN=Hjurp|GI=381280|FC=Downstream|DG=+192|P=chr1:88258856-88277579|ST=-|CL=2004|PD=Holliday junction recognition protein	maestro heat-like repeat-containing protein family member 2A, Holliday junction recognition protein	ENSMUST00000061013.12|GN=Mroh2a|GI=ENSMUSG00000079429.9|FC=Missense|CDS=c.4699A>G|AA=p.S1567G|EN=40/43|DS=-51|P=chr1:88227020-88262289|ST=+|CL=5040|LV=3|GT=protein_coding|TT=protein_coding, ENSMUST00000113130.7|GN=Mroh2a|GI=ENSMUSG00000079429.9|FC=Missense|CDS=c.4675A>G|AA=p.S1559G|EN=39/42|DS=-51|P=chr1:88227031-88262289|ST=+|CL=5016|LV=2|GT=protein_coding|TT=protein_coding											On	Questionable	QUAL=1435.37;BaseQRankSum=-10.653;Dels=0.00;FS=13.807;HRun=1;HaplotypeScore=7.9502;MQ=59.99;MQ0=0;QD=0.82;ReadPosRankSum=-0.024;SB=-464.96;	A/G	A/G	A/G	0|1	0|1	0|1	249	249	250	228|21	223|25	223|27	0.0843	0.1008	0.108	99	99	99
chr1	88259220	88259220	G	A	SNV	Known	Mroh2a,Hjurp	Splice donor site	rs48446177|P=chr1:88259220|ST=+|AL=A/G	CCDS69921.1|GN=Mroh2a|GI=100040766|FC=Splice donor site|CDS=c.4827G>A|AA=p.A1609=|EN=39/41|DS=-2|P=chr1:88228068-88260026|ST=+|CL=5016|CS=Public	NM_001281466.1|GN=Mroh2a|GI=100040766|FC=Splice donor site|CDS=c.4827G>A|AA=p.A1609=|EN=40/42|DS=-2|P=chr1:88227020-88262289|ST=+|CL=5016|PD=maestro heat-like repeat-containing protein family member 2A, NM_198652.2|GN=Hjurp|GI=381280|FC=3' UTR|EN=8/8|DS=+7439|P=chr1:88258856-88277579|ST=-|CL=2004|PD=Holliday junction recognition protein	maestro heat-like repeat-containing protein family member 2A, Holliday junction recognition protein	ENSMUST00000061013.12|GN=Mroh2a|GI=ENSMUSG00000079429.9|FC=Splice donor site|CDS=c.4851G>A|AA=p.A1617=|EN=41/43|DS=-2|P=chr1:88227020-88262289|ST=+|CL=5040|LV=3|GT=protein_coding|TT=protein_coding, ENSMUST00000113130.7|GN=Mroh2a|GI=ENSMUSG00000079429.9|FC=Splice donor site|CDS=c.4827G>A|AA=p.A1609=|EN=40/42|DS=-2|P=chr1:88227031-88262289|ST=+|CL=5016|LV=2|GT=protein_coding|TT=protein_coding								P=chr1:88259186-88259223|lod=41|SC=377	P=chr1:88259209-88259224|lod=47|SC=388	P=chr1:88259209-88259226|lod=49|SC=377	On	Questionable	QUAL=3408.63;BaseQRankSum=6.947;Dels=0.00;FS=2.144;HRun=0;HaplotypeScore=21.2244;MQ=59.97;MQ0=0;QD=1.95;ReadPosRankSum=1.900;SB=-1483.48;	G/A	G/A	G/A	0|1	0|1	0|1	250	250	250	218|31	206|43	226|24	0.1245	0.1727	0.096	99	99	99
chr1	88259589	88259589	C	T	SNV	Novel	Mroh2a,Hjurp	Missense		CCDS69921.1|GN=Mroh2a|GI=100040766|FC=Missense|CDS=c.4888C>T|AA=p.R1630C|EN=40/41|DS=-7|P=chr1:88228068-88260026|ST=+|CL=5016|CS=Public	NM_001281466.1|GN=Mroh2a|GI=100040766|FC=Missense|CDS=c.4888C>T|AA=p.R1630C|EN=41/42|DS=-7|P=chr1:88227020-88262289|ST=+|CL=5016|PD=maestro heat-like repeat-containing protein family member 2A, NM_198652.2|GN=Hjurp|GI=381280|FC=3' UTR|EN=8/8|DS=+7070|P=chr1:88258856-88277579|ST=-|CL=2004|PD=Holliday junction recognition protein	maestro heat-like repeat-containing protein family member 2A, Holliday junction recognition protein	ENSMUST00000061013.12|GN=Mroh2a|GI=ENSMUSG00000079429.9|FC=Missense|CDS=c.4912C>T|AA=p.R1638C|EN=42/43|DS=-7|P=chr1:88227020-88262289|ST=+|CL=5040|LV=3|GT=protein_coding|TT=protein_coding, ENSMUST00000113130.7|GN=Mroh2a|GI=ENSMUSG00000079429.9|FC=Missense|CDS=c.4888C>T|AA=p.R1630C|EN=41/42|DS=-7|P=chr1:88227031-88262289|ST=+|CL=5016|LV=2|GT=protein_coding|TT=protein_coding								P=chr1:88259589-88259602|lod=15|SC=260	P=chr1:88259589-88259601|lod=20|SC=294		On	Retained	QUAL=4329.31;BaseQRankSum=3.800;Dels=0.00;FS=5.732;HRun=2;HaplotypeScore=7.0079;MQ=60.00;MQ0=0;QD=2.48;ReadPosRankSum=-1.094;SB=-1577.85;	C/T	C/T	C/T	0|1	0|1	0|1	250	250	247	219|31	214|36	218|29	0.124	0.144	0.1174	99	99	99
chr1	88260003	88260003	G	T	SNV	Known	Mroh2a,Hjurp	Missense	rs50009999|P=chr1:88260003|ST=+|AL=G/T	CCDS69921.1|GN=Mroh2a|GI=100040766|FC=Missense|CDS=c.4993G>T|AA=p.A1665S|EN=41/41|DS=+99|P=chr1:88228068-88260026|ST=+|CL=5016|CS=Public	NM_001281466.1|GN=Mroh2a|GI=100040766|FC=Missense|CDS=c.4993G>T|AA=p.A1665S|EN=42/42|DS=+99|P=chr1:88227020-88262289|ST=+|CL=5016|PD=maestro heat-like repeat-containing protein family member 2A, NM_198652.2|GN=Hjurp|GI=381280|FC=3' UTR|EN=8/8|DS=+6656|P=chr1:88258856-88277579|ST=-|CL=2004|PD=Holliday junction recognition protein	maestro heat-like repeat-containing protein family member 2A, Holliday junction recognition protein	ENSMUST00000061013.12|GN=Mroh2a|GI=ENSMUSG00000079429.9|FC=Missense|CDS=c.5017G>T|AA=p.A1673S|EN=43/43|DS=+99|P=chr1:88227020-88262289|ST=+|CL=5040|LV=3|GT=protein_coding|TT=protein_coding, ENSMUST00000113130.7|GN=Mroh2a|GI=ENSMUSG00000079429.9|FC=Missense|CDS=c.4993G>T|AA=p.A1665S|EN=42/42|DS=+99|P=chr1:88227031-88262289|ST=+|CL=5016|LV=2|GT=protein_coding|TT=protein_coding											On	Questionable	QUAL=2484.55;BaseQRankSum=-9.053;Dels=0.00;FS=10.945;HRun=0;HaplotypeScore=90.6180;MQ=60.00;MQ0=0;QD=1.89;ReadPosRankSum=0.919;SB=-1550.57;	G/T	G/T	G/T	0|1	0|1	0|1	156	148	212	138|18	134|14	189|23	0.1154	0.0946	0.1085	99	70.74	99
chr1	88260004	88260004	C	T	SNV	Novel	Mroh2a,Hjurp	Missense		CCDS69921.1|GN=Mroh2a|GI=100040766|FC=Missense|CDS=c.4994C>T|AA=p.A1665V|EN=41/41|DS=+100|P=chr1:88228068-88260026|ST=+|CL=5016|CS=Public	NM_001281466.1|GN=Mroh2a|GI=100040766|FC=Missense|CDS=c.4994C>T|AA=p.A1665V|EN=42/42|DS=+100|P=chr1:88227020-88262289|ST=+|CL=5016|PD=maestro heat-like repeat-containing protein family member 2A, NM_198652.2|GN=Hjurp|GI=381280|FC=3' UTR|EN=8/8|DS=+6655|P=chr1:88258856-88277579|ST=-|CL=2004|PD=Holliday junction recognition protein	maestro heat-like repeat-containing protein family member 2A, Holliday junction recognition protein	ENSMUST00000061013.12|GN=Mroh2a|GI=ENSMUSG00000079429.9|FC=Missense|CDS=c.5018C>T|AA=p.A1673V|EN=43/43|DS=+100|P=chr1:88227020-88262289|ST=+|CL=5040|LV=3|GT=protein_coding|TT=protein_coding, ENSMUST00000113130.7|GN=Mroh2a|GI=ENSMUSG00000079429.9|FC=Missense|CDS=c.4994C>T|AA=p.A1665V|EN=42/42|DS=+100|P=chr1:88227031-88262289|ST=+|CL=5016|LV=2|GT=protein_coding|TT=protein_coding											On	Questionable	QUAL=8307.29;BaseQRankSum=0.837;Dels=0.00;FS=2.378;HRun=0;HaplotypeScore=90.8731;MQ=60.00;MQ0=0;QD=6.31;ReadPosRankSum=1.858;SB=-4388.06;	C/T	C/T	C/T	0|1	0|1	0|1	157	148	210	106|51	118|30	144|66	0.3248	0.2027	0.3143	99	99	99
chr1	88265185	88265185	G	A	SNV	Novel	Hjurp,6430706D22Rik,A730008H23Rik	Missense		CCDS15144.1|GN=Hjurp|GI=381280|FC=Missense|CDS=c.2000C>T|AA=p.P667L|EN=8/8|DS=+1474|P=chr1:88265181-88277469|ST=-|CL=2004|CS=Public	NM_198652.2|GN=Hjurp|GI=381280|FC=Missense|CDS=c.2000C>T|AA=p.P667L|EN=8/8|DS=+1474|P=chr1:88258856-88277579|ST=-|CL=2004|PD=Holliday junction recognition protein, NM_172505.4|GN=A730008H23Rik|GI=212427|FC=Coding synonymy unknown|EN=5/5|DS=+1474|P=chr1:88264828-88277557|ST=-|PD=Holliday junction recognition protein, NR_040291.1|GN=6430706D22Rik|GI=78605|FC=Exon(ncRNA)|EN=5/5|DS=+1094|P=chr1:88263…	Holliday junction recognition protein	ENSMUST00000054674.14|GN=Hjurp|GI=ENSMUSG00000044783.16|FC=Missense|CDS=c.2000C>T|AA=p.P667L|EN=8/8|DS=+1474|P=chr1:88262471-88277633|ST=-|CL=2004|LV=2|GT=protein_coding|TT=protein_coding, ENSMUST00000065420.11|GN=Hjurp|GI=ENSMUSG00000044783.16|FC=Missense|CDS=c.1772C>T|AA=p.P591L|EN=5/5|DS=+1474|P=chr1:88264828-88277557|ST=-|CL=1776|LV=2|GT=protein_coding|TT=protein_coding, ENSMUST00000147393.1|…											On	Questionable	QUAL=3881.97;BaseQRankSum=-10.613;Dels=0.00;FS=1.462;HRun=0;HaplotypeScore=29.2229;MQ=60.00;MQ0=0;QD=2.22;ReadPosRankSum=-1.673;SB=-1528.84;	G/A	G/A	G/A	0|1	0|1	0|1	250	250	250	214|36	210|40	213|36	0.144	0.16	0.1446	99	99	99
chr1	88265210	88265210	C	T	SNV	Known	Hjurp,6430706D22Rik,A730008H23Rik	Missense	rs45726911|P=chr1:88265210|ST=+|AL=C/T	CCDS15144.1|GN=Hjurp|GI=381280|FC=Missense|CDS=c.1975G>A|AA=p.D659N|EN=8/8|DS=+1449|P=chr1:88265181-88277469|ST=-|CL=2004|CS=Public	NM_198652.2|GN=Hjurp|GI=381280|FC=Missense|CDS=c.1975G>A|AA=p.D659N|EN=8/8|DS=+1449|P=chr1:88258856-88277579|ST=-|CL=2004|PD=Holliday junction recognition protein, NM_172505.4|GN=A730008H23Rik|GI=212427|FC=Coding synonymy unknown|EN=5/5|DS=+1449|P=chr1:88264828-88277557|ST=-|PD=Holliday junction recognition protein, NR_040291.1|GN=6430706D22Rik|GI=78605|FC=Exon(ncRNA)|EN=5/5|DS=+1069|P=chr1:88263…	Holliday junction recognition protein	ENSMUST00000054674.14|GN=Hjurp|GI=ENSMUSG00000044783.16|FC=Missense|CDS=c.1975G>A|AA=p.D659N|EN=8/8|DS=+1449|P=chr1:88262471-88277633|ST=-|CL=2004|LV=2|GT=protein_coding|TT=protein_coding, ENSMUST00000065420.11|GN=Hjurp|GI=ENSMUSG00000044783.16|FC=Missense|CDS=c.1747G>A|AA=p.D583N|EN=5/5|DS=+1449|P=chr1:88264828-88277557|ST=-|CL=1776|LV=2|GT=protein_coding|TT=protein_coding, ENSMUST00000147393.1|…											On	Questionable	QUAL=1148.43;BaseQRankSum=-5.853;Dels=0.00;FS=3.472;HRun=1;HaplotypeScore=5.8491;MQ=60.00;MQ0=0;QD=0.77;ReadPosRankSum=0.071;SB=-447.19;	C/T	C/T	C/T	0|1	0|1	0|1	250	248	250	230|19	220|28	223|27	0.0763	0.1129	0.108	54.94	99	99
chr1	88265215	88265215	A	G	SNV	Known	Hjurp,6430706D22Rik,A730008H23Rik	Missense	rs222555958|P=chr1:88265215|ST=+|AL=A/G	CCDS15144.1|GN=Hjurp|GI=381280|FC=Missense|CDS=c.1970T>C|AA=p.F657S|EN=8/8|DS=+1444|P=chr1:88265181-88277469|ST=-|CL=2004|CS=Public	NM_198652.2|GN=Hjurp|GI=381280|FC=Missense|CDS=c.1970T>C|AA=p.F657S|EN=8/8|DS=+1444|P=chr1:88258856-88277579|ST=-|CL=2004|PD=Holliday junction recognition protein, NM_172505.4|GN=A730008H23Rik|GI=212427|FC=Coding synonymy unknown|EN=5/5|DS=+1444|P=chr1:88264828-88277557|ST=-|PD=Holliday junction recognition protein, NR_040291.1|GN=6430706D22Rik|GI=78605|FC=Exon(ncRNA)|EN=5/5|DS=+1064|P=chr1:88263…	Holliday junction recognition protein	ENSMUST00000054674.14|GN=Hjurp|GI=ENSMUSG00000044783.16|FC=Missense|CDS=c.1970T>C|AA=p.F657S|EN=8/8|DS=+1444|P=chr1:88262471-88277633|ST=-|CL=2004|LV=2|GT=protein_coding|TT=protein_coding, ENSMUST00000065420.11|GN=Hjurp|GI=ENSMUSG00000044783.16|FC=Missense|CDS=c.1742T>C|AA=p.F581S|EN=5/5|DS=+1444|P=chr1:88264828-88277557|ST=-|CL=1776|LV=2|GT=protein_coding|TT=protein_coding, ENSMUST00000147393.1|…											On	Questionable	QUAL=1403.66;BaseQRankSum=16.930;Dels=0.00;FS=7.395;HRun=0;HaplotypeScore=5.7414;MQ=60.00;MQ0=0;QD=0.80;ReadPosRankSum=-0.026;SB=-512.59;	A/G	A/G	A/G	0|1	0|1	0|1	250	250	250	233|17	220|29	222|27	0.068	0.1165	0.1084	6.84	99	99
chr1	88265258	88265258	A	G	SNV	Known	Hjurp,6430706D22Rik,A730008H23Rik	Missense	rs13472325|P=chr1:88265258|ST=-|AL=C/T	CCDS15144.1|GN=Hjurp|GI=381280|FC=Missense|CDS=c.1927T>C|AA=p.C643R|EN=8/8|DS=+1401|P=chr1:88265181-88277469|ST=-|CL=2004|CS=Public	NM_198652.2|GN=Hjurp|GI=381280|FC=Missense|CDS=c.1927T>C|AA=p.C643R|EN=8/8|DS=+1401|P=chr1:88258856-88277579|ST=-|CL=2004|PD=Holliday junction recognition protein, NM_172505.4|GN=A730008H23Rik|GI=212427|FC=Coding synonymy unknown|EN=5/5|DS=+1401|P=chr1:88264828-88277557|ST=-|PD=Holliday junction recognition protein, NR_040291.1|GN=6430706D22Rik|GI=78605|FC=Exon(ncRNA)|EN=5/5|DS=+1021|P=chr1:88263…	Holliday junction recognition protein	ENSMUST00000054674.14|GN=Hjurp|GI=ENSMUSG00000044783.16|FC=Missense|CDS=c.1927T>C|AA=p.C643R|EN=8/8|DS=+1401|P=chr1:88262471-88277633|ST=-|CL=2004|LV=2|GT=protein_coding|TT=protein_coding, ENSMUST00000065420.11|GN=Hjurp|GI=ENSMUSG00000044783.16|FC=Missense|CDS=c.1699T>C|AA=p.C567R|EN=5/5|DS=+1401|P=chr1:88264828-88277557|ST=-|CL=1776|LV=2|GT=protein_coding|TT=protein_coding, ENSMUST00000147393.1|…											On	Retained	QUAL=41973.88;BaseQRankSum=-4.915;Dels=0.00;FS=10.216;HRun=0;HaplotypeScore=5.1662;MQ=60.00;MQ0=0;QD=24.10;ReadPosRankSum=-2.227;SB=-20877.59;	A/G	A/G	A/G	0|1	0|1	0|1	250	250	249	50|199	33|216	45|203	0.7992	0.8675	0.8185	99	99	99
chr1	88265279	88265279	A	G	SNV	Known	Hjurp,6430706D22Rik,A730008H23Rik	Missense	rs49279202|P=chr1:88265279|ST=+|AL=A/G	CCDS15144.1|GN=Hjurp|GI=381280|FC=Missense|CDS=c.1906T>C|AA=p.S636P|EN=8/8|DS=+1380|P=chr1:88265181-88277469|ST=-|CL=2004|CS=Public	NM_198652.2|GN=Hjurp|GI=381280|FC=Missense|CDS=c.1906T>C|AA=p.S636P|EN=8/8|DS=+1380|P=chr1:88258856-88277579|ST=-|CL=2004|PD=Holliday junction recognition protein, NM_172505.4|GN=A730008H23Rik|GI=212427|FC=Coding synonymy unknown|EN=5/5|DS=+1380|P=chr1:88264828-88277557|ST=-|PD=Holliday junction recognition protein, NR_040291.1|GN=6430706D22Rik|GI=78605|FC=Exon(ncRNA)|EN=5/5|DS=+1000|P=chr1:88263…	Holliday junction recognition protein	ENSMUST00000054674.14|GN=Hjurp|GI=ENSMUSG00000044783.16|FC=Missense|CDS=c.1906T>C|AA=p.S636P|EN=8/8|DS=+1380|P=chr1:88262471-88277633|ST=-|CL=2004|LV=2|GT=protein_coding|TT=protein_coding, ENSMUST00000065420.11|GN=Hjurp|GI=ENSMUSG00000044783.16|FC=Missense|CDS=c.1678T>C|AA=p.S560P|EN=5/5|DS=+1380|P=chr1:88264828-88277557|ST=-|CL=1776|LV=2|GT=protein_coding|TT=protein_coding, ENSMUST00000147393.1|…											On	Questionable	QUAL=2489.42;BaseQRankSum=10.067;Dels=0.00;FS=11.758;HRun=1;HaplotypeScore=5.2059;MQ=60.00;MQ0=0;QD=1.43;ReadPosRankSum=-0.212;SB=-758.40;	A/G	A/G	A/G	0|1	0|1	0|1	250	244	250	221|29	224|20	220|30	0.116	0.082	0.12	99	81.09	99
chr1	88265280	88265280	G	C	SNV	Known	Hjurp,6430706D22Rik,A730008H23Rik	Missense	rs51036182|P=chr1:88265280|ST=+|AL=C/G	CCDS15144.1|GN=Hjurp|GI=381280|FC=Missense|CDS=c.1905C>G|AA=p.D635E|EN=8/8|DS=+1379|P=chr1:88265181-88277469|ST=-|CL=2004|CS=Public	NM_198652.2|GN=Hjurp|GI=381280|FC=Missense|CDS=c.1905C>G|AA=p.D635E|EN=8/8|DS=+1379|P=chr1:88258856-88277579|ST=-|CL=2004|PD=Holliday junction recognition protein, NM_172505.4|GN=A730008H23Rik|GI=212427|FC=Coding synonymy unknown|EN=5/5|DS=+1379|P=chr1:88264828-88277557|ST=-|PD=Holliday junction recognition protein, NR_040291.1|GN=6430706D22Rik|GI=78605|FC=Exon(ncRNA)|EN=5/5|DS=+999|P=chr1:882631…	Holliday junction recognition protein	ENSMUST00000054674.14|GN=Hjurp|GI=ENSMUSG00000044783.16|FC=Missense|CDS=c.1905C>G|AA=p.D635E|EN=8/8|DS=+1379|P=chr1:88262471-88277633|ST=-|CL=2004|LV=2|GT=protein_coding|TT=protein_coding, ENSMUST00000065420.11|GN=Hjurp|GI=ENSMUSG00000044783.16|FC=Missense|CDS=c.1677C>G|AA=p.D559E|EN=5/5|DS=+1379|P=chr1:88264828-88277557|ST=-|CL=1776|LV=2|GT=protein_coding|TT=protein_coding, ENSMUST00000147393.1|…											On	Questionable	QUAL=2547.54;BaseQRankSum=9.231;Dels=0.00;FS=13.192;HRun=0;HaplotypeScore=5.5407;MQ=60.00;MQ0=0;QD=1.46;ReadPosRankSum=-0.515;SB=-736.49;	G/C	G/C	G/C	0|1	0|1	0|1	250	245	250	220|30	225|20	220|29	0.12	0.0816	0.1165	99	89.36	99
chr1	88265309	88265309	C	G	SNV	Known	Hjurp,6430706D22Rik,A730008H23Rik	Missense	rs50378893|P=chr1:88265309|ST=+|AL=C/G	CCDS15144.1|GN=Hjurp|GI=381280|FC=Missense|CDS=c.1876G>C|AA=p.A626P|EN=8/8|DS=+1350|P=chr1:88265181-88277469|ST=-|CL=2004|CS=Public	NM_198652.2|GN=Hjurp|GI=381280|FC=Missense|CDS=c.1876G>C|AA=p.A626P|EN=8/8|DS=+1350|P=chr1:88258856-88277579|ST=-|CL=2004|PD=Holliday junction recognition protein, NM_172505.4|GN=A730008H23Rik|GI=212427|FC=Coding synonymy unknown|EN=5/5|DS=+1350|P=chr1:88264828-88277557|ST=-|PD=Holliday junction recognition protein, NR_040291.1|GN=6430706D22Rik|GI=78605|FC=Exon(ncRNA)|EN=5/5|DS=+970|P=chr1:882631…	Holliday junction recognition protein	ENSMUST00000054674.14|GN=Hjurp|GI=ENSMUSG00000044783.16|FC=Missense|CDS=c.1876G>C|AA=p.A626P|EN=8/8|DS=+1350|P=chr1:88262471-88277633|ST=-|CL=2004|LV=2|GT=protein_coding|TT=protein_coding, ENSMUST00000065420.11|GN=Hjurp|GI=ENSMUSG00000044783.16|FC=Missense|CDS=c.1648G>C|AA=p.A550P|EN=5/5|DS=+1350|P=chr1:88264828-88277557|ST=-|CL=1776|LV=2|GT=protein_coding|TT=protein_coding, ENSMUST00000147393.1|…											On	Retained	QUAL=25342.67;BaseQRankSum=-13.973;Dels=0.00;FS=2.492;HRun=1;HaplotypeScore=4.4759;MQ=60.00;MQ0=0;QD=14.48;ReadPosRankSum=0.266;SB=-13586.86;	C/G	C/G	C/G	0|1	0|1	0|1	250	250	250	129|120	125|125	135|115	0.4819	0.5	0.46	99	99	99
chr1	88265570	88265570	T	A	SNV	Known	Hjurp,6430706D22Rik,A730008H23Rik	Missense	rs30301544|P=chr1:88265570|ST=+|AL=A/T	CCDS15144.1|GN=Hjurp|GI=381280|FC=Missense|CDS=c.1615A>T|AA=p.S539C|EN=8/8|DS=+1089|P=chr1:88265181-88277469|ST=-|CL=2004|CS=Public	NM_198652.2|GN=Hjurp|GI=381280|FC=Missense|CDS=c.1615A>T|AA=p.S539C|EN=8/8|DS=+1089|P=chr1:88258856-88277579|ST=-|CL=2004|PD=Holliday junction recognition protein, NM_172505.4|GN=A730008H23Rik|GI=212427|FC=Coding synonymy unknown|EN=5/5|DS=+1089|P=chr1:88264828-88277557|ST=-|PD=Holliday junction recognition protein, NR_040291.1|GN=6430706D22Rik|GI=78605|FC=Exon(ncRNA)|EN=5/5|DS=+709|P=chr1:882631…	Holliday junction recognition protein	ENSMUST00000054674.14|GN=Hjurp|GI=ENSMUSG00000044783.16|FC=Missense|CDS=c.1615A>T|AA=p.S539C|EN=8/8|DS=+1089|P=chr1:88262471-88277633|ST=-|CL=2004|LV=2|GT=protein_coding|TT=protein_coding, ENSMUST00000065420.11|GN=Hjurp|GI=ENSMUSG00000044783.16|FC=Missense|CDS=c.1387A>T|AA=p.S463C|EN=5/5|DS=+1089|P=chr1:88264828-88277557|ST=-|CL=1776|LV=2|GT=protein_coding|TT=protein_coding, ENSMUST00000147393.1|…				HJURP_C|P=chr1:88265433-88265606							On	Retained	QUAL=45873.27;BaseQRankSum=-8.963;Dels=0.00;FS=5.835;HRun=0;HaplotypeScore=3.2761;MQ=60.00;MQ0=0;QD=26.29;ReadPosRankSum=-1.124;SB=-24502.88;	T/A	T/A	T/A	0|1	0|1	0|1	245	250	250	35|210	41|208	41|208	0.8571	0.8353	0.8353	99	99	99
chr1	88265846	88265846	A	C	SNV	Known	Hjurp,6430706D22Rik,A730008H23Rik	Missense	rs49199385|P=chr1:88265846|ST=+|AL=A/C	CCDS15144.1|GN=Hjurp|GI=381280|FC=Missense|CDS=c.1339T>G|AA=p.S447A|EN=8/8|DS=+813|P=chr1:88265181-88277469|ST=-|CL=2004|CS=Public	NM_198652.2|GN=Hjurp|GI=381280|FC=Missense|CDS=c.1339T>G|AA=p.S447A|EN=8/8|DS=+813|P=chr1:88258856-88277579|ST=-|CL=2004|PD=Holliday junction recognition protein, NM_172505.4|GN=A730008H23Rik|GI=212427|FC=Coding synonymy unknown|EN=5/5|DS=+813|P=chr1:88264828-88277557|ST=-|PD=Holliday junction recognition protein, NR_040291.1|GN=6430706D22Rik|GI=78605|FC=Exon(ncRNA)|EN=5/5|DS=+433|P=chr1:88263113…	Holliday junction recognition protein	ENSMUST00000054674.14|GN=Hjurp|GI=ENSMUSG00000044783.16|FC=Missense|CDS=c.1339T>G|AA=p.S447A|EN=8/8|DS=+813|P=chr1:88262471-88277633|ST=-|CL=2004|LV=2|GT=protein_coding|TT=protein_coding, ENSMUST00000065420.11|GN=Hjurp|GI=ENSMUSG00000044783.16|FC=Missense|CDS=c.1111T>G|AA=p.S371A|EN=5/5|DS=+813|P=chr1:88264828-88277557|ST=-|CL=1776|LV=2|GT=protein_coding|TT=protein_coding, ENSMUST00000147393.1|GN…											On	Retained	QUAL=17504.99;BaseQRankSum=29.882;Dels=0.00;FS=3.500;HRun=0;HaplotypeScore=5.8685;MQ=60.00;MQ0=0;QD=10.00;ReadPosRankSum=0.953;SB=-9173.47;	A/C	A/C	A/C	0|1	0|1	0|1	250	250	250	154|96	156|94	169|81	0.384	0.376	0.324	99	99	99
chr1	88265980	88265980	T	G	SNV	Known	Hjurp,6430706D22Rik,A730008H23Rik	Missense	rs30300753|P=chr1:88265980|ST=+|AL=G/T	CCDS15144.1|GN=Hjurp|GI=381280|FC=Missense|CDS=c.1205A>C|AA=p.Q402P|EN=8/8|DS=+679|P=chr1:88265181-88277469|ST=-|CL=2004|CS=Public	NM_198652.2|GN=Hjurp|GI=381280|FC=Missense|CDS=c.1205A>C|AA=p.Q402P|EN=8/8|DS=+679|P=chr1:88258856-88277579|ST=-|CL=2004|PD=Holliday junction recognition protein, NM_172505.4|GN=A730008H23Rik|GI=212427|FC=Coding synonymy unknown|EN=5/5|DS=+679|P=chr1:88264828-88277557|ST=-|PD=Holliday junction recognition protein, NR_040291.1|GN=6430706D22Rik|GI=78605|FC=Exon(ncRNA)|EN=5/5|DS=+299|P=chr1:88263113…	Holliday junction recognition protein	ENSMUST00000054674.14|GN=Hjurp|GI=ENSMUSG00000044783.16|FC=Missense|CDS=c.1205A>C|AA=p.Q402P|EN=8/8|DS=+679|P=chr1:88262471-88277633|ST=-|CL=2004|LV=2|GT=protein_coding|TT=protein_coding, ENSMUST00000065420.11|GN=Hjurp|GI=ENSMUSG00000044783.16|FC=Missense|CDS=c.977A>C|AA=p.Q326P|EN=5/5|DS=+679|P=chr1:88264828-88277557|ST=-|CL=1776|LV=2|GT=protein_coding|TT=protein_coding, ENSMUST00000147393.1|GN=…				HJURP_C|P=chr1:88265847-88266032							On	Retained	QUAL=38166.48;BaseQRankSum=25.767;Dels=0.00;FS=3.244;HRun=1;HaplotypeScore=6.4541;MQ=60.00;MQ0=0;QD=21.86;ReadPosRankSum=1.484;SB=-18469.84;	T/G	T/G	T/G	0|1	0|1	0|1	247	250	250	98|149	87|163	75|175	0.6032	0.652	0.7	99	99	99
chr1	88266046	88266046	A	C	SNV	Known	Hjurp,6430706D22Rik,A730008H23Rik	Missense	rs52036859|P=chr1:88266046|ST=+|AL=A/C	CCDS15144.1|GN=Hjurp|GI=381280|FC=Missense|CDS=c.1139T>G|AA=p.V380G|EN=8/8|DS=+613|P=chr1:88265181-88277469|ST=-|CL=2004|CS=Public	NM_198652.2|GN=Hjurp|GI=381280|FC=Missense|CDS=c.1139T>G|AA=p.V380G|EN=8/8|DS=+613|P=chr1:88258856-88277579|ST=-|CL=2004|PD=Holliday junction recognition protein, NM_172505.4|GN=A730008H23Rik|GI=212427|FC=Coding synonymy unknown|EN=5/5|DS=+613|P=chr1:88264828-88277557|ST=-|PD=Holliday junction recognition protein, NR_040291.1|GN=6430706D22Rik|GI=78605|FC=Exon(ncRNA)|EN=5/5|DS=+233|P=chr1:88263113…	Holliday junction recognition protein	ENSMUST00000054674.14|GN=Hjurp|GI=ENSMUSG00000044783.16|FC=Missense|CDS=c.1139T>G|AA=p.V380G|EN=8/8|DS=+613|P=chr1:88262471-88277633|ST=-|CL=2004|LV=2|GT=protein_coding|TT=protein_coding, ENSMUST00000065420.11|GN=Hjurp|GI=ENSMUSG00000044783.16|FC=Missense|CDS=c.911T>G|AA=p.V304G|EN=5/5|DS=+613|P=chr1:88264828-88277557|ST=-|CL=1776|LV=2|GT=protein_coding|TT=protein_coding, ENSMUST00000147393.1|GN=…											On	Retained	QUAL=5438.08;BaseQRankSum=19.926;Dels=0.00;FS=4.459;HRun=3;HaplotypeScore=4.4266;MQ=60.00;MQ0=0;QD=3.11;ReadPosRankSum=-1.306;SB=-2549.12;	A/C	A/C	A/C	0|1	0|1	0|1	250	250	250	211|39	212|38	200|50	0.156	0.152	0.2	99	99	99
chr1	88266121	88266121	G	A	SNV	Known	Hjurp,6430706D22Rik,A730008H23Rik	Missense	rs50172767|P=chr1:88266121|ST=+|AL=A/G	CCDS15144.1|GN=Hjurp|GI=381280|FC=Missense|CDS=c.1064C>T|AA=p.S355F|EN=8/8|DS=+538|P=chr1:88265181-88277469|ST=-|CL=2004|CS=Public	NM_198652.2|GN=Hjurp|GI=381280|FC=Missense|CDS=c.1064C>T|AA=p.S355F|EN=8/8|DS=+538|P=chr1:88258856-88277579|ST=-|CL=2004|PD=Holliday junction recognition protein, NM_172505.4|GN=A730008H23Rik|GI=212427|FC=Coding synonymy unknown|EN=5/5|DS=+538|P=chr1:88264828-88277557|ST=-|PD=Holliday junction recognition protein, NR_040291.1|GN=6430706D22Rik|GI=78605|FC=Exon(ncRNA)|EN=5/5|DS=+158|P=chr1:88263113…	Holliday junction recognition protein	ENSMUST00000054674.14|GN=Hjurp|GI=ENSMUSG00000044783.16|FC=Missense|CDS=c.1064C>T|AA=p.S355F|EN=8/8|DS=+538|P=chr1:88262471-88277633|ST=-|CL=2004|LV=2|GT=protein_coding|TT=protein_coding, ENSMUST00000065420.11|GN=Hjurp|GI=ENSMUSG00000044783.16|FC=Missense|CDS=c.836C>T|AA=p.S279F|EN=5/5|DS=+538|P=chr1:88264828-88277557|ST=-|CL=1776|LV=2|GT=protein_coding|TT=protein_coding, ENSMUST00000147393.1|GN=…				HJURP_mid|P=chr1:88266078-88266425							On	Retained	QUAL=4269.42;BaseQRankSum=-22.329;Dels=0.00;FS=1.663;HRun=1;HaplotypeScore=5.2095;MQ=60.00;MQ0=0;QD=2.44;ReadPosRankSum=1.706;SB=-1816.42;	G/A	G/A	G/A	0|1	0|1	0|1	250	250	249	216|34	219|31	205|44	0.136	0.124	0.1767	99	99	99
chr1	88266241	88266241	G	T	SNV	Known	Hjurp,6430706D22Rik,A730008H23Rik	Missense	rs46434295|P=chr1:88266241|ST=+|AL=G/T	CCDS15144.1|GN=Hjurp|GI=381280|FC=Missense|CDS=c.944C>A|AA=p.P315H|EN=8/8|DS=+418|P=chr1:88265181-88277469|ST=-|CL=2004|CS=Public	NM_198652.2|GN=Hjurp|GI=381280|FC=Missense|CDS=c.944C>A|AA=p.P315H|EN=8/8|DS=+418|P=chr1:88258856-88277579|ST=-|CL=2004|PD=Holliday junction recognition protein, NM_172505.4|GN=A730008H23Rik|GI=212427|FC=Coding synonymy unknown|EN=5/5|DS=+418|P=chr1:88264828-88277557|ST=-|PD=Holliday junction recognition protein, NR_040291.1|GN=6430706D22Rik|GI=78605|FC=Exon(ncRNA)|EN=5/5|DS=+38|P=chr1:88263113-8…	Holliday junction recognition protein	ENSMUST00000054674.14|GN=Hjurp|GI=ENSMUSG00000044783.16|FC=Missense|CDS=c.944C>A|AA=p.P315H|EN=8/8|DS=+418|P=chr1:88262471-88277633|ST=-|CL=2004|LV=2|GT=protein_coding|TT=protein_coding, ENSMUST00000065420.11|GN=Hjurp|GI=ENSMUSG00000044783.16|FC=Missense|CDS=c.716C>A|AA=p.P239H|EN=5/5|DS=+418|P=chr1:88264828-88277557|ST=-|CL=1776|LV=2|GT=protein_coding|TT=protein_coding, ENSMUST00000147393.1|GN=H…				HJURP_mid|P=chr1:88266078-88266425					P=chr1:88266241-88266244|lod=14|SC=255	P=chr1:88266241-88266244|lod=13|SC=241	On	Retained	QUAL=4617.13;BaseQRankSum=-22.262;Dels=0.00;FS=4.738;HRun=0;HaplotypeScore=6.1850;MQ=60.12;MQ0=0;QD=2.86;ReadPosRankSum=0.555;SB=-2273.31;	G/T	G/T	G/T	0|1	0|1	0|1	232	219	231	195|37	192|27	193|38	0.1595	0.1233	0.1645	99	99	99
chr1	88266279	88266329	CTGGGAGGGCTTGCTCCGGGGGCAGTGTGTCCTGTTCTTGTGCAGCCCCTG	-	DEL	Known	Hjurp,6430706D22Rik,A730008H23Rik	Deletion	rs387873782|P=chr1:88266279-88266329|ST=+|AL=-/CTGGGAGGGCTTGCTCCGGGGGCAGTGTGTCCTGTTCTTGTGCAGCCCCTG	CCDS15144.1|GN=Hjurp|GI=381280|FC=Deletion|CDS=c.856_906delCAGGGGCTGCACAAGAACAGGACACACTGCCCCCGGAGCAAGCCCTCCCAG|AA=p.Q286_Q302del|EN=8/8|DS=+330|P=chr1:88265181-88277469|ST=-|CL=2004|CS=Public	NM_198652.2|GN=Hjurp|GI=381280|FC=Deletion|CDS=c.856_906delCAGGGGCTGCACAAGAACAGGACACACTGCCCCCGGAGCAAGCCCTCCCAG|AA=p.Q286_Q302del|EN=8/8|DS=+330|P=chr1:88258856-88277579|ST=-|CL=2004|PD=Holliday junction recognition protein, NM_172505.4|GN=A730008H23Rik|GI=212427|FC=Coding synonymy unknown|EN=5/5|DS=+330|P=chr1:88264828-88277557|ST=-|PD=Holliday junction recognition protein, NR_040291.1|GN=6430706…	Holliday junction recognition protein	ENSMUST00000054674.14|GN=Hjurp|GI=ENSMUSG00000044783.16|FC=Deletion|CDS=c.856_906delCAGGGGCTGCACAAGAACAGGACACACTGCCCCCGGAGCAAGCCCTCCCAG|AA=p.Q286_Q302del|EN=8/8|DS=+330|P=chr1:88262471-88277633|ST=-|CL=2004|LV=2|GT=protein_coding|TT=protein_coding, ENSMUST00000065420.11|GN=Hjurp|GI=ENSMUSG00000044783.16|FC=Deletion|CDS=c.628_678delCAGGGGCTGCACAAGAACAGGACACACTGCCCCCGGAGCAAGCCCTCCCAG|AA=p.Q210_Q226…				HJURP_mid|P=chr1:88266078-88266425							On	Retained	QUAL=216797.62;BaseQRankSum=-10.054;FS=0.448;HRun=0;HaplotypeScore=512.7505;MQ=60.26;MQ0=0;QD=143.10;ReadPosRankSum=18.204;SB=-106382.06;	CTGGGAGGGCTTGCTCCGGGGGCAGTGTGTCCTGTTCTTGTGCAGCCCCTG/-	CTGGGAGGGCTTGCTCCGGGGGCAGTGTGTCCTGTTCTTGTGCAGCCCCTG/-	CTGGGAGGGCTTGCTCCGGGGGCAGTGTGTCCTGTTCTTGTGCAGCCCCTG/-	0|1	0|1	0|1	180	195	239	126|52	131|63	188|49	0.2921	0.3247	0.2068	99	99	99
chr1	88266400	88266400	G	A	SNV	Known	Hjurp,6430706D22Rik,A730008H23Rik	Missense	rs51262126|P=chr1:88266400|ST=+|AL=A/G	CCDS15144.1|GN=Hjurp|GI=381280|FC=Missense|CDS=c.785C>T|AA=p.P262L|EN=8/8|DS=+259|P=chr1:88265181-88277469|ST=-|CL=2004|CS=Public	NM_198652.2|GN=Hjurp|GI=381280|FC=Missense|CDS=c.785C>T|AA=p.P262L|EN=8/8|DS=+259|P=chr1:88258856-88277579|ST=-|CL=2004|PD=Holliday junction recognition protein, NM_172505.4|GN=A730008H23Rik|GI=212427|FC=Coding synonymy unknown|EN=5/5|DS=+259|P=chr1:88264828-88277557|ST=-|PD=Holliday junction recognition protein, NR_040291.1|GN=6430706D22Rik|GI=78605|FC=Exon(ncRNA)|EN=4/5|DS=-71|P=chr1:88263113-8…	Holliday junction recognition protein	ENSMUST00000054674.14|GN=Hjurp|GI=ENSMUSG00000044783.16|FC=Missense|CDS=c.785C>T|AA=p.P262L|EN=8/8|DS=+259|P=chr1:88262471-88277633|ST=-|CL=2004|LV=2|GT=protein_coding|TT=protein_coding, ENSMUST00000065420.11|GN=Hjurp|GI=ENSMUSG00000044783.16|FC=Missense|CDS=c.557C>T|AA=p.P186L|EN=5/5|DS=+259|P=chr1:88264828-88277557|ST=-|CL=1776|LV=2|GT=protein_coding|TT=protein_coding, ENSMUST00000147393.1|GN=H…				HJURP_mid|P=chr1:88266078-88266425					P=chr1:88266400-88266402|lod=14|SC=255	P=chr1:88266400-88266402|lod=13|SC=241	On	Retained	QUAL=4928.04;BaseQRankSum=-11.145;Dels=0.00;FS=1.637;HRun=0;HaplotypeScore=2.6264;MQ=60.06;MQ0=0;QD=2.82;ReadPosRankSum=-0.923;SB=-1898.33;	G/A	G/A	G/A	0|1	0|1	0|1	250	248	250	219|31	215|33	212|38	0.124	0.1331	0.152	99	99	99
chr1	88266452	88266452	C	T	SNV	Known	Hjurp,6430706D22Rik,A730008H23Rik	Missense	rs50358895|P=chr1:88266452|ST=+|AL=C/T	CCDS15144.1|GN=Hjurp|GI=381280|FC=Missense|CDS=c.733G>A|AA=p.D245N|EN=8/8|DS=+207|P=chr1:88265181-88277469|ST=-|CL=2004|CS=Public	NM_198652.2|GN=Hjurp|GI=381280|FC=Missense|CDS=c.733G>A|AA=p.D245N|EN=8/8|DS=+207|P=chr1:88258856-88277579|ST=-|CL=2004|PD=Holliday junction recognition protein, NM_172505.4|GN=A730008H23Rik|GI=212427|FC=Coding synonymy unknown|EN=5/5|DS=+207|P=chr1:88264828-88277557|ST=-|PD=Holliday junction recognition protein, NR_040291.1|GN=6430706D22Rik|GI=78605|FC=Exon(ncRNA)|EN=4/5|DS=+116|P=chr1:88263113-…	Holliday junction recognition protein	ENSMUST00000054674.14|GN=Hjurp|GI=ENSMUSG00000044783.16|FC=Missense|CDS=c.733G>A|AA=p.D245N|EN=8/8|DS=+207|P=chr1:88262471-88277633|ST=-|CL=2004|LV=2|GT=protein_coding|TT=protein_coding, ENSMUST00000065420.11|GN=Hjurp|GI=ENSMUSG00000044783.16|FC=Missense|CDS=c.505G>A|AA=p.D169N|EN=5/5|DS=+207|P=chr1:88264828-88277557|ST=-|CL=1776|LV=2|GT=protein_coding|TT=protein_coding, ENSMUST00000147393.1|GN=H…								P=chr1:88266421-88266461|lod=24|SC=315	P=chr1:88266445-88266464|lod=32|SC=346	P=chr1:88266445-88266464|lod=31|SC=330	On	Retained	QUAL=4420.38;BaseQRankSum=2.206;Dels=0.00;FS=0.000;HRun=1;HaplotypeScore=4.2647;MQ=60.06;MQ0=0;QD=2.54;ReadPosRankSum=1.860;SB=-2154.23;	C/T	C/T	C/T	0|1	0|1	0|1	250	250	249	216|34	209|41	209|40	0.136	0.164	0.1606	99	99	99
chr1	88266524	88266525	-	T	INS	Novel	Hjurp,6430706D22Rik,A730008H23Rik	Frameshift		CCDS15144.1|GN=Hjurp|GI=381280|FC=Frameshift|CDS=c.660_661insA|AA=p.L221fs|EN=8/8|DS=+134|P=chr1:88265181-88277469|ST=-|CL=2004|CS=Public	NM_198652.2|GN=Hjurp|GI=381280|FC=Frameshift|CDS=c.660_661insA|AA=p.L221fs|EN=8/8|DS=+134|P=chr1:88258856-88277579|ST=-|CL=2004|PD=Holliday junction recognition protein, NM_172505.4|GN=A730008H23Rik|GI=212427|FC=Coding synonymy unknown|EN=5/5|DS=+134|P=chr1:88264828-88277557|ST=-|PD=Holliday junction recognition protein, NR_040291.1|GN=6430706D22Rik|GI=78605|FC=Exon(ncRNA)|EN=4/5|DS=+43|P=chr1:88…	Holliday junction recognition protein	ENSMUST00000054674.14|GN=Hjurp|GI=ENSMUSG00000044783.16|FC=Frameshift|CDS=c.660_661insA|AA=p.L221fs|EN=8/8|DS=+134|P=chr1:88262471-88277633|ST=-|CL=2004|LV=2|GT=protein_coding|TT=protein_coding, ENSMUST00000065420.11|GN=Hjurp|GI=ENSMUSG00000044783.16|FC=Frameshift|CDS=c.432_433insA|AA=p.L145fs|EN=5/5|DS=+134|P=chr1:88264828-88277557|ST=-|CL=1776|LV=2|GT=protein_coding|TT=protein_coding, ENSMUST00…											On	Retained	QUAL=20931.03;BaseQRankSum=-13.446;FS=0.363;HRun=1;HaplotypeScore=425.5945;MQ=60.03;MQ0=0;QD=11.99;ReadPosRankSum=0.151;SB=-9483.88;	-/T	-/T	-/T	0|1	0|1	0|1	249	250	249	157|91	168|81	152|95	0.3669	0.3253	0.3846	99	99	99
chr1	88266592	88266592	C	A	SNV	Known	Hjurp,6430706D22Rik,A730008H23Rik	Missense	rs51503559|P=chr1:88266592|ST=+|AL=A/C	CCDS15144.1|GN=Hjurp|GI=381280|FC=Missense|CDS=c.593G>T|AA=p.G198V|EN=8/8|DS=+67|P=chr1:88265181-88277469|ST=-|CL=2004|CS=Public	NM_198652.2|GN=Hjurp|GI=381280|FC=Missense|CDS=c.593G>T|AA=p.G198V|EN=8/8|DS=+67|P=chr1:88258856-88277579|ST=-|CL=2004|PD=Holliday junction recognition protein, NM_172505.4|GN=A730008H23Rik|GI=212427|FC=Coding synonymy unknown|EN=5/5|DS=+67|P=chr1:88264828-88277557|ST=-|PD=Holliday junction recognition protein, NR_040291.1|GN=6430706D22Rik|GI=78605|FC=Splice donor site(ncRNA)|EN=3/5|DS=-1|P=chr1:…	Holliday junction recognition protein	ENSMUST00000054674.14|GN=Hjurp|GI=ENSMUSG00000044783.16|FC=Missense|CDS=c.593G>T|AA=p.G198V|EN=8/8|DS=+67|P=chr1:88262471-88277633|ST=-|CL=2004|LV=2|GT=protein_coding|TT=protein_coding, ENSMUST00000065420.11|GN=Hjurp|GI=ENSMUSG00000044783.16|FC=Missense|CDS=c.365G>T|AA=p.G122V|EN=5/5|DS=+67|P=chr1:88264828-88277557|ST=-|CL=1776|LV=2|GT=protein_coding|TT=protein_coding, ENSMUST00000147393.1|GN=Hju…											On	Retained	QUAL=5436.44;BaseQRankSum=-23.196;Dels=0.00;FS=1.287;HRun=0;HaplotypeScore=3.0728;MQ=60.01;MQ0=0;QD=3.24;ReadPosRankSum=-0.076;SB=-2656.32;	C/A	C/A	C/A	0|1	0|1	0|1	231	247	233	194|37	212|34	176|57	0.1602	0.1382	0.2446	99	99	99
chr1	88266616	88266616	T	C	SNV	Known	Hjurp,6430706D22Rik,A730008H23Rik	Missense	rs45826452|P=chr1:88266616|ST=+|AL=C/T	CCDS15144.1|GN=Hjurp|GI=381280|FC=Missense|CDS=c.569A>G|AA=p.E190G|EN=8/8|DS=+43|P=chr1:88265181-88277469|ST=-|CL=2004|CS=Public	NM_198652.2|GN=Hjurp|GI=381280|FC=Missense|CDS=c.569A>G|AA=p.E190G|EN=8/8|DS=+43|P=chr1:88258856-88277579|ST=-|CL=2004|PD=Holliday junction recognition protein, NM_172505.4|GN=A730008H23Rik|GI=212427|FC=Coding synonymy unknown|EN=5/5|DS=+43|P=chr1:88264828-88277557|ST=-|PD=Holliday junction recognition protein, NR_040291.1|GN=6430706D22Rik|GI=78605|FC=Exon(ncRNA)|EN=3/5|DS=-25|P=chr1:88263113-882…	Holliday junction recognition protein	ENSMUST00000054674.14|GN=Hjurp|GI=ENSMUSG00000044783.16|FC=Missense|CDS=c.569A>G|AA=p.E190G|EN=8/8|DS=+43|P=chr1:88262471-88277633|ST=-|CL=2004|LV=2|GT=protein_coding|TT=protein_coding, ENSMUST00000065420.11|GN=Hjurp|GI=ENSMUSG00000044783.16|FC=Missense|CDS=c.341A>G|AA=p.E114G|EN=5/5|DS=+43|P=chr1:88264828-88277557|ST=-|CL=1776|LV=2|GT=protein_coding|TT=protein_coding, ENSMUST00000147393.1|GN=Hju…											On	Retained	QUAL=4508.45;BaseQRankSum=22.300;Dels=0.00;FS=0.508;HRun=1;HaplotypeScore=3.2105;MQ=60.01;MQ0=0;QD=2.78;ReadPosRankSum=0.473;SB=-2304.16;	T/C	T/C	T/C	0|1	0|1	0|1	224	233	240	205|19	187|46	199|41	0.0848	0.1974	0.1708	94.04	99	99
chr1	88269331	88269331	T	C	SNV	Known	Hjurp,6430706D22Rik,A730008H23Rik	Missense	rs48809660|P=chr1:88269331|ST=+|AL=C/T	CCDS15144.1|GN=Hjurp|GI=381280|FC=Missense|CDS=c.437A>G|AA=p.E146G|EN=6/8|DS=-11|P=chr1:88265181-88277469|ST=-|CL=2004|CS=Public	NM_198652.2|GN=Hjurp|GI=381280|FC=Missense|CDS=c.437A>G|AA=p.E146G|EN=6/8|DS=-11|P=chr1:88258856-88277579|ST=-|CL=2004|PD=Holliday junction recognition protein, NM_172505.4|GN=A730008H23Rik|GI=212427|FC=Intron|EN=3:4/5|DS=-1305|P=chr1:88264828-88277557|ST=-|PD=Holliday junction recognition protein, NR_040291.1|GN=6430706D22Rik|GI=78605|FC=Exon(ncRNA)|EN=1/5|DS=-11|P=chr1:88263113-88269408|ST=-	Holliday junction recognition protein	ENSMUST00000054674.14|GN=Hjurp|GI=ENSMUSG00000044783.16|FC=Missense|CDS=c.437A>G|AA=p.E146G|EN=6/8|DS=-11|P=chr1:88262471-88277633|ST=-|CL=2004|LV=2|GT=protein_coding|TT=protein_coding, ENSMUST00000065420.11|GN=Hjurp|GI=ENSMUSG00000044783.16|FC=Intron|EN=3:4/5|DS=-1305|P=chr1:88264828-88277557|ST=-|CL=1776|LV=2|GT=protein_coding|TT=protein_coding, ENSMUST00000147393.1|GN=Hjurp|GI=ENSMUSG000000447…											On	Retained	QUAL=19638.81;BaseQRankSum=6.821;Dels=0.00;FS=2.572;HRun=1;HaplotypeScore=6.0062;MQ=60.00;MQ0=0;QD=11.26;ReadPosRankSum=-2.534;SB=-10627.81;	T/C	T/C	T/C	0|1	0|1	0|1	246	249	250	152|93	145|104	153|96	0.3796	0.4177	0.3855	99	99	99
chr1	88270269	88270269	A	G	SNV	Known	Hjurp,6430706D22Rik,A730008H23Rik	Missense	rs228983144|P=chr1:88270269|ST=+|AL=A/G	CCDS15144.1|GN=Hjurp|GI=381280|FC=Missense|CDS=c.287T>C|AA=p.L96S|EN=5/8|DS=+31|P=chr1:88265181-88277469|ST=-|CL=2004|CS=Public	NM_198652.2|GN=Hjurp|GI=381280|FC=Missense|CDS=c.287T>C|AA=p.L96S|EN=5/8|DS=+31|P=chr1:88258856-88277579|ST=-|CL=2004|PD=Holliday junction recognition protein, NM_172505.4|GN=A730008H23Rik|GI=212427|FC=Intron|EN=3:4/5|DS=-2243|P=chr1:88264828-88277557|ST=-|PD=Holliday junction recognition protein, NR_040291.1|GN=6430706D22Rik|GI=78605|FC=Upstream(ncRNA)|DG=-861|P=chr1:88263113-88269408|ST=-	Holliday junction recognition protein	ENSMUST00000054674.14|GN=Hjurp|GI=ENSMUSG00000044783.16|FC=Missense|CDS=c.287T>C|AA=p.L96S|EN=5/8|DS=+31|P=chr1:88262471-88277633|ST=-|CL=2004|LV=2|GT=protein_coding|TT=protein_coding, ENSMUST00000065420.11|GN=Hjurp|GI=ENSMUSG00000044783.16|FC=Intron|EN=3:4/5|DS=-2243|P=chr1:88264828-88277557|ST=-|CL=1776|LV=2|GT=protein_coding|TT=protein_coding, ENSMUST00000147393.1|GN=Hjurp|GI=ENSMUSG0000004478…											On	Questionable	QUAL=18428.09;BaseQRankSum=27.099;Dels=0.00;FS=3.822;HRun=0;HaplotypeScore=36.1249;MQ=60.04;MQ0=0;QD=14.83;ReadPosRankSum=0.528;SB=-9366.02;	A/G	A/G	A/G	0|1	0|1	0|1	200	208	147	102|97	105|103	79|68	0.4874	0.4952	0.4626	99	99	99
chr1	88272730	88272730	A	G	SNV	Known	Hjurp,A730008H23Rik	Splice donor site	rs30299923|P=chr1:88272730|ST=+|AL=A/G	CCDS15144.1|GN=Hjurp|GI=381280|FC=Splice donor site|CDS=c.255T>C|AA=p.G85=|EN=4/8|DS=-2|P=chr1:88265181-88277469|ST=-|CL=2004|CS=Public	NM_198652.2|GN=Hjurp|GI=381280|FC=Splice donor site|CDS=c.255T>C|AA=p.G85=|EN=4/8|DS=-2|P=chr1:88258856-88277579|ST=-|CL=2004|PD=Holliday junction recognition protein, NM_172505.4|GN=A730008H23Rik|GI=212427|FC=Intron|EN=3:4/5|DS=+2312|P=chr1:88264828-88277557|ST=-|PD=Holliday junction recognition protein	Holliday junction recognition protein	ENSMUST00000054674.14|GN=Hjurp|GI=ENSMUSG00000044783.16|FC=Splice donor site|CDS=c.255T>C|AA=p.G85=|EN=4/8|DS=-2|P=chr1:88262471-88277633|ST=-|CL=2004|LV=2|GT=protein_coding|TT=protein_coding, ENSMUST00000065420.11|GN=Hjurp|GI=ENSMUSG00000044783.16|FC=Intron|EN=3:4/5|DS=+2312|P=chr1:88264828-88277557|ST=-|CL=1776|LV=2|GT=protein_coding|TT=protein_coding, ENSMUST00000147393.1|GN=Hjurp|GI=ENSMUSG00…											On	Retained	QUAL=36880;BaseQRankSum=-0.029;Dels=0.00;FS=3.333;HRun=0;HaplotypeScore=4.3268;MQ=59.98;MQ0=0;QD=22.23;ReadPosRankSum=0.167;SB=-18545.84;	A/G	A/G	A/G	0|1	0|1	0|1	230	234	234	64|166	59|174	70|164	0.7217	0.7468	0.7009	99	99	99
chr1	88275050	88275050	A	T	SNV	Novel	Hjurp,A730008H23Rik	Missense		CCDS15144.1|GN=Hjurp|GI=381280|FC=Missense|CDS=c.211T>A|AA=p.Y71N|EN=3/8|DS=-9|P=chr1:88265181-88277469|ST=-|CL=2004|CS=Public	NM_198652.2|GN=Hjurp|GI=381280|FC=Missense|CDS=c.211T>A|AA=p.Y71N|EN=3/8|DS=-9|P=chr1:88258856-88277579|ST=-|CL=2004|PD=Holliday junction recognition protein, NM_172505.4|GN=A730008H23Rik|GI=212427|FC=Coding synonymy unknown|EN=3/5|DS=-9|P=chr1:88264828-88277557|ST=-|PD=Holliday junction recognition protein	Holliday junction recognition protein	ENSMUST00000054674.14|GN=Hjurp|GI=ENSMUSG00000044783.16|FC=Missense|CDS=c.211T>A|AA=p.Y71N|EN=3/8|DS=-9|P=chr1:88262471-88277633|ST=-|CL=2004|LV=2|GT=protein_coding|TT=protein_coding, ENSMUST00000065420.11|GN=Hjurp|GI=ENSMUSG00000044783.16|FC=Missense|CDS=c.211T>A|AA=p.Y71N|EN=3/5|DS=-9|P=chr1:88264828-88277557|ST=-|CL=1776|LV=2|GT=protein_coding|TT=protein_coding, ENSMUST00000147393.1|GN=Hjurp|G…											On	Questionable	QUAL=1789.77;BaseQRankSum=10.796;Dels=0.00;FS=10.372;HRun=2;HaplotypeScore=9.0012;MQ=59.93;MQ0=0;QD=1.22;ReadPosRankSum=4.953;SB=-475.84;	A/T	A/A	A/T	0|1	0|0	0|1	227	230	250	196|31	215|15	222|28	0.1366	0.0652	0.112	99	65.08	99
chr1	88277215	88277215	G	C	SNV	Novel	Hjurp,A730008H23Rik	Splice donor site		CCDS15144.1|GN=Hjurp|GI=381280|FC=Splice donor site|EN=2:3/8|DS=+4|P=chr1:88265181-88277469|ST=-|CL=2004|CS=Public	NM_198652.2|GN=Hjurp|GI=381280|FC=Splice donor site|EN=2:3/8|DS=+4|P=chr1:88258856-88277579|ST=-|CL=2004|PD=Holliday junction recognition protein, NM_172505.4|GN=A730008H23Rik|GI=212427|FC=Splice donor site|EN=2:3/5|DS=+6|P=chr1:88264828-88277557|ST=-|PD=Holliday junction recognition protein	Holliday junction recognition protein	ENSMUST00000054674.14|GN=Hjurp|GI=ENSMUSG00000044783.16|FC=Splice donor site|EN=2:3/8|DS=+4|P=chr1:88262471-88277633|ST=-|CL=2004|LV=2|GT=protein_coding|TT=protein_coding, ENSMUST00000065420.11|GN=Hjurp|GI=ENSMUSG00000044783.16|FC=Splice donor site|EN=2:3/5|DS=+4|P=chr1:88264828-88277557|ST=-|CL=1776|LV=2|GT=protein_coding|TT=protein_coding, ENSMUST00000147393.1|GN=Hjurp|GI=ENSMUSG00000044783.16|…											On	Questionable	QUAL=2541.26;BaseQRankSum=11.378;Dels=0.00;FS=0.832;HRun=1;HaplotypeScore=33.8532;MQ=60.00;MQ0=0;QD=1.46;ReadPosRankSum=1.334;SB=-1535.16;	G/C	G/C	G/C	0|1	0|1	0|1	250	246	250	217|33	203|43	223|27	0.132	0.1748	0.108	99	99	99
chr1	88277220	88277220	C	T	SNV	Known	Hjurp,A730008H23Rik	Splice donor site	rs30298183|P=chr1:88277220|ST=+|AL=C/T	CCDS15144.1|GN=Hjurp|GI=381280|FC=Splice donor site|CDS=c.162G>A|AA=p.Q54=|EN=2/8|DS=-2|P=chr1:88265181-88277469|ST=-|CL=2004|CS=Public	NM_198652.2|GN=Hjurp|GI=381280|FC=Splice donor site|CDS=c.162G>A|AA=p.Q54=|EN=2/8|DS=-2|P=chr1:88258856-88277579|ST=-|CL=2004|PD=Holliday junction recognition protein, NM_172505.4|GN=A730008H23Rik|GI=212427|FC=Splice donor site|EN=2:3/5|DS=+1|P=chr1:88264828-88277557|ST=-|PD=Holliday junction recognition protein	Holliday junction recognition protein	ENSMUST00000054674.14|GN=Hjurp|GI=ENSMUSG00000044783.16|FC=Splice donor site|CDS=c.162G>A|AA=p.Q54=|EN=2/8|DS=-2|P=chr1:88262471-88277633|ST=-|CL=2004|LV=2|GT=protein_coding|TT=protein_coding, ENSMUST00000065420.11|GN=Hjurp|GI=ENSMUSG00000044783.16|FC=Splice donor site|CDS=c.162G>A|AA=p.Q54=|EN=2/5|DS=-2|P=chr1:88264828-88277557|ST=-|CL=1776|LV=2|GT=protein_coding|TT=protein_coding, ENSMUST000001…				Scm3|P=chr1:88275066-88277436				P=chr1:88277216-88277288|lod=44|SC=385	P=chr1:88277216-88277257|lod=55|SC=405	P=chr1:88277216-88277257|lod=55|SC=389	On	Questionable	QUAL=4058.99;BaseQRankSum=-1.287;Dels=0.00;FS=4.800;HRun=1;HaplotypeScore=31.9399;MQ=60.00;MQ0=0;QD=2.33;ReadPosRankSum=-0.460;SB=-1614.24;	C/T	C/T	C/T	0|1	0|1	0|1	247	248	248	214|33	220|28	216|31	0.1336	0.1129	0.1255	99	99	99
chr1	88277245	88277245	C	G	SNV	Known	Hjurp,A730008H23Rik	Missense	rs48189621|P=chr1:88277245|ST=+|AL=C/G	CCDS15144.1|GN=Hjurp|GI=381280|FC=Missense|CDS=c.137G>C|AA=p.R46T|EN=2/8|DS=-27|P=chr1:88265181-88277469|ST=-|CL=2004|CS=Public	NM_198652.2|GN=Hjurp|GI=381280|FC=Missense|CDS=c.137G>C|AA=p.R46T|EN=2/8|DS=-27|P=chr1:88258856-88277579|ST=-|CL=2004|PD=Holliday junction recognition protein, NM_172505.4|GN=A730008H23Rik|GI=212427|FC=Coding synonymy unknown|EN=2/5|DS=-25|P=chr1:88264828-88277557|ST=-|PD=Holliday junction recognition protein	Holliday junction recognition protein	ENSMUST00000054674.14|GN=Hjurp|GI=ENSMUSG00000044783.16|FC=Missense|CDS=c.137G>C|AA=p.R46T|EN=2/8|DS=-27|P=chr1:88262471-88277633|ST=-|CL=2004|LV=2|GT=protein_coding|TT=protein_coding, ENSMUST00000065420.11|GN=Hjurp|GI=ENSMUSG00000044783.16|FC=Missense|CDS=c.137G>C|AA=p.R46T|EN=2/5|DS=-27|P=chr1:88264828-88277557|ST=-|CL=1776|LV=2|GT=protein_coding|TT=protein_coding, ENSMUST00000147393.1|GN=Hjurp…				Scm3|P=chr1:88275066-88277436				P=chr1:88277216-88277288|lod=44|SC=385	P=chr1:88277216-88277257|lod=55|SC=405	P=chr1:88277216-88277257|lod=55|SC=389	On	Questionable	QUAL=4072.65;BaseQRankSum=-10.762;Dels=0.00;FS=3.810;HRun=0;HaplotypeScore=40.9819;MQ=60.00;MQ0=0;QD=2.36;ReadPosRankSum=-0.520;SB=-2262.56;	C/G	C/G	C/G	0|1	0|1	0|1	250	249	245	216|34	219|30	213|31	0.136	0.1205	0.127	99	99	99
chr1	88277368	88277368	G	A	SNV	Known	Hjurp,A730008H23Rik	Splice donor site	rs48134891|P=chr1:88277368|ST=+|AL=A/G	CCDS15144.1|GN=Hjurp|GI=381280|FC=Splice donor site|EN=1:2/8|DS=+6|P=chr1:88265181-88277469|ST=-|CL=2004|CS=Public	NM_198652.2|GN=Hjurp|GI=381280|FC=Splice donor site|EN=1:2/8|DS=+6|P=chr1:88258856-88277579|ST=-|CL=2004|PD=Holliday junction recognition protein, NM_172505.4|GN=A730008H23Rik|GI=212427|FC=Splice donor site|EN=1:2/5|DS=+6|P=chr1:88264828-88277557|ST=-|PD=Holliday junction recognition protein	Holliday junction recognition protein	ENSMUST00000054674.14|GN=Hjurp|GI=ENSMUSG00000044783.16|FC=Splice donor site|EN=1:2/8|DS=+6|P=chr1:88262471-88277633|ST=-|CL=2004|LV=2|GT=protein_coding|TT=protein_coding, ENSMUST00000065420.11|GN=Hjurp|GI=ENSMUSG00000044783.16|FC=Splice donor site|EN=1:2/5|DS=+6|P=chr1:88264828-88277557|ST=-|CL=1776|LV=2|GT=protein_coding|TT=protein_coding, ENSMUST00000147393.1|GN=Hjurp|GI=ENSMUSG00000044783.16|…											On	Questionable	QUAL=4360.58;BaseQRankSum=-15.839;Dels=0.00;FS=9.373;HRun=1;HaplotypeScore=21.4088;MQ=60.00;MQ0=0;QD=3.06;ReadPosRankSum=1.433;SB=-2673.46;	G/A	G/A	G/A	0|1	0|1	0|1	164	166	246	131|33	141|25	192|54	0.2012	0.1506	0.2195	99	99	99
chr1	88277413	88277413	A	T	SNV	Known	Hjurp,A730008H23Rik	Missense	rs47427546|P=chr1:88277413|ST=+|AL=A/T	CCDS15144.1|GN=Hjurp|GI=381280|FC=Missense|CDS=c.57T>A|AA=p.S19R|EN=1/8|DS=-40|P=chr1:88265181-88277469|ST=-|CL=2004|CS=Public	NM_198652.2|GN=Hjurp|GI=381280|FC=Missense|CDS=c.57T>A|AA=p.S19R|EN=1/8|DS=-40|P=chr1:88258856-88277579|ST=-|CL=2004|PD=Holliday junction recognition protein, NM_172505.4|GN=A730008H23Rik|GI=212427|FC=Coding synonymy unknown|EN=1/5|DS=-40|P=chr1:88264828-88277557|ST=-|PD=Holliday junction recognition protein	Holliday junction recognition protein	ENSMUST00000054674.14|GN=Hjurp|GI=ENSMUSG00000044783.16|FC=Missense|CDS=c.57T>A|AA=p.S19R|EN=1/8|DS=-40|P=chr1:88262471-88277633|ST=-|CL=2004|LV=2|GT=protein_coding|TT=protein_coding, ENSMUST00000065420.11|GN=Hjurp|GI=ENSMUSG00000044783.16|FC=Missense|CDS=c.57T>A|AA=p.S19R|EN=1/5|DS=-40|P=chr1:88264828-88277557|ST=-|CL=1776|LV=2|GT=protein_coding|TT=protein_coding, ENSMUST00000147393.1|GN=Hjurp|G…				Scm3|P=chr1:88275066-88277436				P=chr1:88277372-88277416|lod=32|SC=348	P=chr1:88277372-88277420|lod=74|SC=438	P=chr1:88277372-88277420|lod=71|SC=416	On	Questionable	QUAL=19694.12;BaseQRankSum=8.597;Dels=0.00;FS=11.159;HRun=1;HaplotypeScore=75.6266;MQ=60.00;MQ0=0;QD=14.55;ReadPosRankSum=0.455;SB=-10228.02;	A/T	A/T	A/T	0|1	0|1	0|1	163	165	230	42|86	52|81	69|113	0.6719	0.609	0.6209	99	99	99
chr1	88277422	88277422	C	A	SNV	Known	Hjurp,A730008H23Rik	Missense	rs30298179|P=chr1:88277422|ST=+|AL=A/C	CCDS15144.1|GN=Hjurp|GI=381280|FC=Missense|CDS=c.48G>T|AA=p.K16N|EN=1/8|DS=-49|P=chr1:88265181-88277469|ST=-|CL=2004|CS=Public	NM_198652.2|GN=Hjurp|GI=381280|FC=Missense|CDS=c.48G>T|AA=p.K16N|EN=1/8|DS=-49|P=chr1:88258856-88277579|ST=-|CL=2004|PD=Holliday junction recognition protein, NM_172505.4|GN=A730008H23Rik|GI=212427|FC=Coding synonymy unknown|EN=1/5|DS=-49|P=chr1:88264828-88277557|ST=-|PD=Holliday junction recognition protein	Holliday junction recognition protein	ENSMUST00000054674.14|GN=Hjurp|GI=ENSMUSG00000044783.16|FC=Missense|CDS=c.48G>T|AA=p.K16N|EN=1/8|DS=-49|P=chr1:88262471-88277633|ST=-|CL=2004|LV=2|GT=protein_coding|TT=protein_coding, ENSMUST00000065420.11|GN=Hjurp|GI=ENSMUSG00000044783.16|FC=Missense|CDS=c.48G>T|AA=p.K16N|EN=1/5|DS=-49|P=chr1:88264828-88277557|ST=-|CL=1776|LV=2|GT=protein_coding|TT=protein_coding, ENSMUST00000147393.1|GN=Hjurp|G…				Scm3|P=chr1:88275066-88277436							On	Questionable	QUAL=25743.49;BaseQRankSum=-20.923;Dels=0.00;FS=9.798;HRun=0;HaplotypeScore=48.9565;MQ=60.00;MQ0=0;QD=19.15;ReadPosRankSum=0.566;SB=-13426.52;	C/A	C/A	C/A	0|1	0|1	0|1	164	164	230	43|121	54|110	69|161	0.7378	0.6707	0.7	99	99	99
chr1	88277434	88277434	A	C	SNV	Known	Hjurp,A730008H23Rik	Missense	rs49556247|P=chr1:88277434|ST=+|AL=A/C	CCDS15144.1|GN=Hjurp|GI=381280|FC=Missense|CDS=c.36T>G|AA=p.H12Q|EN=1/8|DS=-61|P=chr1:88265181-88277469|ST=-|CL=2004|CS=Public	NM_198652.2|GN=Hjurp|GI=381280|FC=Missense|CDS=c.36T>G|AA=p.H12Q|EN=1/8|DS=-61|P=chr1:88258856-88277579|ST=-|CL=2004|PD=Holliday junction recognition protein, NM_172505.4|GN=A730008H23Rik|GI=212427|FC=Coding synonymy unknown|EN=1/5|DS=-61|P=chr1:88264828-88277557|ST=-|PD=Holliday junction recognition protein	Holliday junction recognition protein	ENSMUST00000054674.14|GN=Hjurp|GI=ENSMUSG00000044783.16|FC=Missense|CDS=c.36T>G|AA=p.H12Q|EN=1/8|DS=-61|P=chr1:88262471-88277633|ST=-|CL=2004|LV=2|GT=protein_coding|TT=protein_coding, ENSMUST00000065420.11|GN=Hjurp|GI=ENSMUSG00000044783.16|FC=Missense|CDS=c.36T>G|AA=p.H12Q|EN=1/5|DS=-61|P=chr1:88264828-88277557|ST=-|CL=1776|LV=2|GT=protein_coding|TT=protein_coding, ENSMUST00000147393.1|GN=Hjurp|G…				Scm3|P=chr1:88275066-88277436							On	Questionable	QUAL=4490.28;BaseQRankSum=20.547;Dels=0.00;FS=2.131;HRun=0;HaplotypeScore=43.9752;MQ=60.00;MQ0=0;QD=3.37;ReadPosRankSum=-0.584;SB=-2641.57;	A/C	A/C	A/C	0|1	0|1	0|1	157	180	228	124|32	147|33	184|44	0.2051	0.1833	0.193	99	99	99
chr1	88277442	88277442	T	A	SNV	Known	Hjurp,A730008H23Rik	Missense	rs47146764|P=chr1:88277442|ST=+|AL=A/T	CCDS15144.1|GN=Hjurp|GI=381280|FC=Missense|CDS=c.28A>T|AA=p.R10W|EN=1/8|DS=-69|P=chr1:88265181-88277469|ST=-|CL=2004|CS=Public	NM_198652.2|GN=Hjurp|GI=381280|FC=Missense|CDS=c.28A>T|AA=p.R10W|EN=1/8|DS=-69|P=chr1:88258856-88277579|ST=-|CL=2004|PD=Holliday junction recognition protein, NM_172505.4|GN=A730008H23Rik|GI=212427|FC=Coding synonymy unknown|EN=1/5|DS=-69|P=chr1:88264828-88277557|ST=-|PD=Holliday junction recognition protein	Holliday junction recognition protein	ENSMUST00000054674.14|GN=Hjurp|GI=ENSMUSG00000044783.16|FC=Missense|CDS=c.28A>T|AA=p.R10W|EN=1/8|DS=-69|P=chr1:88262471-88277633|ST=-|CL=2004|LV=2|GT=protein_coding|TT=protein_coding, ENSMUST00000065420.11|GN=Hjurp|GI=ENSMUSG00000044783.16|FC=Missense|CDS=c.28A>T|AA=p.R10W|EN=1/5|DS=-69|P=chr1:88264828-88277557|ST=-|CL=1776|LV=2|GT=protein_coding|TT=protein_coding, ENSMUST00000147393.1|GN=Hjurp|G…											On	Questionable	QUAL=18274;BaseQRankSum=6.656;Dels=0.00;FS=1.416;HRun=0;HaplotypeScore=40.3205;MQ=60.00;MQ0=0;QD=13.93;ReadPosRankSum=-0.759;SB=-8408.72;	T/A	T/A	T/A	0|1	0|1	0|1	157	180	227	72|84	88|90	111|113	0.5385	0.5056	0.5045	99	99	99
chr1	88503345	88503353	TGGTGCTGC	-	DEL	Novel	Glrp1	Deletion		CCDS35661.1|GN=Glrp1|GI=14659|FC=Deletion|CDS=c.294_302delGCAGCACCA|AA=p.Q99_Q101del|EN=2/3|DS=+198|P=chr1:88501123-88509886|ST=-|CL=525|CS=Public	NM_008132.2|GN=Glrp1|GI=14659|FC=Deletion|CDS=c.294_302delGCAGCACCA|AA=p.Q99_Q101del|EN=2/3|DS=+198|P=chr1:88499871-88510066|ST=-|CL=525|PD=glutamine repeat protein 1	glutamine repeat protein 1	ENSMUST00000067625.8|GN=Glrp1|GI=ENSMUSG00000062310.7|FC=Deletion|CDS=c.294_302delGCAGCACCA|AA=p.Q99_Q101del|EN=2/3|DS=+198|P=chr1:88499871-88510066|ST=-|CL=525|LV=2|GT=protein_coding|TT=protein_coding						P=chr1:88503195-88503553|PS=9|CN=40.6|CS=9|PM=90|PI=3|SC=523|EN=1.54	(CTG)n|FM=Simple_repeat|CL=Simple_repeat|SW=1062|P=chr1:88503195-88503553|ST=+				Near	Retained	QUAL=7815.19;FS=0.000;HRun=0;HaplotypeScore=45.5317;MQ=60.93;MQ0=0;QD=31.51;SB=-1114.59;	-/-	-/-	-/-	1|1	1|1	1|1	31	36	39	31|1	35|1	19|20	0.0312	0.0278	0.5128	27.09	51.17	57.19
chr1	130708204	130708204	A	-	DEL	Novel	Pfkfb2,RP24-87I22.3	Splice acceptor site		CCDS35701.1|GN=Pfkfb2|GI=18640|FC=Splice acceptor site|EN=1:2/14|DS=-3|P=chr1:130697885-130714556|ST=-|CL=1557|CS=Public, CCDS48349.1|GN=Pfkfb2|GI=18640|FC=Splice acceptor site|EN=1:2/13|DS=-3|P=chr1:130697885-130714556|ST=-|CL=1494|CS=Public, CCDS48350.1|GN=Pfkfb2|GI=18640|FC=Splice acceptor site|EN=1:2/14|DS=-3|P=chr1:130691083-130714556|ST=-|CL=1422|CS=Public	NM_008825.4|GN=Pfkfb2|GI=18640|FC=Splice acceptor site|EN=2:3/15|DS=-3|P=chr1:130692255-130715821|ST=-|CL=1557|PD=6-phosphofructo-2-kinase/fructose-2, 6-bisphosphatase 2 isoform 1, NM_001162416.1|GN=Pfkfb2|GI=18640|FC=Splice acceptor site|EN=1:2/13|DS=-3|P=chr1:130697017-130714576|ST=-|CL=1494|PD=6-phosphofructo-2-kinase/fructose-2, 6-bisphosphatase 2 isoform 3, NM_001162415.1|GN=Pfkfb2|GI=18640|…	6-phosphofructo-2-kinase/fructose-2, 6-bisphosphatase 2 isoform 1, 6-phosphofructo-2-kinase/fructose-2, 6-bisphosphatase 2 isoform 3, 6-phosphofructo-2-kinase/fructose-2, 6-bisphosphatase 2 isoform 2	ENSMUST00000191347.6|GN=Pfkfb2|GI=ENSMUSG00000026409.14|FC=Splice acceptor site|EN=1:2/16|DS=-3|P=chr1:130691015-130714576|ST=-|CL=1671|LV=2|GT=protein_coding|TT=protein_coding, ENSMUST00000187089.6|GN=Pfkfb2|GI=ENSMUSG00000026409.14|FC=Splice acceptor site|EN=1:2/15|DS=-3|P=chr1:130691015-130714576|ST=-|CL=1602|LV=2|GT=protein_coding|TT=protein_coding, ENSMUST00000066863.12|GN=Pfkfb2|GI=ENSMUSG0…								P=chr1:130708069-130708204|lod=200|SC=561	P=chr1:130708174-130708204|lod=98|SC=469	P=chr1:130708201-130708204|lod=49|SC=377	On	Questionable	QUAL=266.91;BaseQRankSum=-1.270;FS=0.803;HRun=16;HaplotypeScore=46.6028;MQ=59.97;MQ0=0;QD=1.84;ReadPosRankSum=-0.016;SB=-127.98;	A/-	A/-	A/-	0|1	0|1	0|1	25	22	15	18|4	18|1	8|5	0.1818	0.0526	0.3846	43.35	5.54	71.99
chr1	132600004	132600004	C	-	DEL	Known	Nfasc	Frameshift	rs248730691|P=chr1:132600004|ST=+|AL=-/C	CCDS35707.1|GN=Nfasc|GI=269116|FC=Intron|EN=19:20/28|DS=+1967|P=chr1:132570420-132642768|ST=-|CL=3723|CS=Public, CCDS48359.1|GN=Nfasc|GI=269116|FC=Intron|EN=19:20/26|DS=+95|P=chr1:132570420-132642768|ST=-|CL=3525|CS=Public, CCDS48358.1|GN=Nfasc|GI=269116|FC=Intron|EN=18:19/25|DS=+95|P=chr1:132570420-132642768|ST=-|CL=3474|CS=Public	NM_182716.4|GN=Nfasc|GI=269116|FC=Intron|EN=21:22/30|DS=+1967|P=chr1:132564690-132741797|ST=-|CL=3723|PD=neurofascin isoform 1 precursor, NM_001160316.1|GN=Nfasc|GI=269116|FC=Intron|EN=20:21/27|DS=+95|P=chr1:132564690-132642858|ST=-|CL=3570|PD=neurofascin isoform 2 precursor, NM_001160317.1|GN=Nfasc|GI=269116|FC=Intron|EN=21:22/28|DS=+95|P=chr1:132564690-132741797|ST=-|CL=3525|PD=neurofascin isof…	neurofascin isoform 1 precursor, neurofascin isoform 2 precursor, neurofascin isoform 3 precursor, neurofascin isoform 4 precursor	ENSMUST00000188307.1|GN=Nfasc|GI=ENSMUSG00000026442.14|FC=Frameshift|CDS=c.2663delG|AA=p.G888fs|EN=20/20|DS=+211|P=chr1:132599835-132741797|ST=-|CL=2700|LV=2|GT=protein_coding|TT=protein_coding, ENSMUST00000187861.6|GN=Nfasc|GI=ENSMUSG00000026442.14|FC=Intron|EN=22:23/32|DS=+95|P=chr1:132570044-132707406|ST=-|CL=4044|LV=2|GT=protein_coding|TT=protein_coding, ENSMUST00000094569.10|GN=Nfasc|GI=ENSM…											Near	Retained	QUAL=273.59;BaseQRankSum=-0.531;FS=0.000;HRun=11;HaplotypeScore=60.6025;MQ=59.92;MQ0=0;QD=2.40;ReadPosRankSum=1.311;SB=-109.69;	C/C	C/-	C/C	0|0	0|1	0|0	35	28	35	32|1	23|4	32|3	0.0303	0.1481	0.0857	75.02	48.67	12.03
chr1	151192659	151192659	G	A	SNV	Novel	RP23-393I20.6	Missense					ENSMUST00000224330.1|GN=RP23-393I20.6|GI=ENSMUSG00000114943.1|FC=Missense|CDS=c.242G>A|AA=p.S81N|EN=1/1|P=chr1:151192376-151194054|ST=+|CL=906|LV=2|GT=protein_coding|TT=protein_coding					P=chr1:151189423-151200000|OP=chr1:151203248-151211722|ST=+|FM=0.9791|FMWI=0.9777, P=chr1:151190837-151197994|OP=chr1:151181076-151188175|ST=+|FM=0.9455|FMWI=0.9428							Questionable	QUAL=941.74;BaseQRankSum=-7.341;Dels=0.00;FS=0.822;HRun=3;HaplotypeScore=0.2253;MQ=31.71;MQ0=29;QD=7.24;ReadPosRankSum=-0.569;SB=-412.00;	G/A	G/A	G/A	0|1	0|1	0|1	20	17	18	8|12	12|5	13|5	0.6	0.2941	0.2778	99	99	81.65
chr1	151192847	151192847	C	A	SNV	Novel	RP23-393I20.6	Missense					ENSMUST00000224330.1|GN=RP23-393I20.6|GI=ENSMUSG00000114943.1|FC=Missense|CDS=c.430C>A|AA=p.L144M|EN=1/1|P=chr1:151192376-151194054|ST=+|CL=906|LV=2|GT=protein_coding|TT=protein_coding					P=chr1:151189423-151200000|OP=chr1:151203248-151211722|ST=+|FM=0.9791|FMWI=0.9777, P=chr1:151190837-151197994|OP=chr1:151181076-151188175|ST=+|FM=0.9455|FMWI=0.9428							Retained	QUAL=3307.02;BaseQRankSum=-14.236;Dels=0.00;FS=0.000;HRun=0;HaplotypeScore=0.8469;MQ=53.21;MQ0=3;QD=9.29;ReadPosRankSum=-1.432;SB=-2008.07;	C/A	C/A	C/A	0|1	0|1	0|1	40	52	64	26|14	30|22	37|27	0.35	0.4231	0.4219	99	99	99
chr1	151192893	151192893	A	C	SNV	Novel	RP23-393I20.6	Missense					ENSMUST00000224330.1|GN=RP23-393I20.6|GI=ENSMUSG00000114943.1|FC=Missense|CDS=c.476A>C|AA=p.Y159S|EN=1/1|P=chr1:151192376-151194054|ST=+|CL=906|LV=2|GT=protein_coding|TT=protein_coding					P=chr1:151189423-151200000|OP=chr1:151203248-151211722|ST=+|FM=0.9791|FMWI=0.9777, P=chr1:151190837-151197994|OP=chr1:151181076-151188175|ST=+|FM=0.9455|FMWI=0.9428							Retained	QUAL=3483.37;BaseQRankSum=13.619;Dels=0.00;FS=3.548;HRun=0;HaplotypeScore=1.2654;MQ=57.82;MQ0=3;QD=10.01;ReadPosRankSum=0.609;SB=-2343.25;	A/C	A/C	A/C	0|1	0|1	0|1	41	41	60	24|17	26|15	34|26	0.4146	0.3659	0.4333	99	99	99
chr1	151193202	151193202	C	T	SNV	Known	RP23-393I20.6	Missense	rs108628349|P=chr1:151193202|ST=+|AL=C/T				ENSMUST00000224330.1|GN=RP23-393I20.6|GI=ENSMUSG00000114943.1|FC=Missense|CDS=c.785C>T|AA=p.S262F|EN=1/1|P=chr1:151192376-151194054|ST=+|CL=906|LV=2|GT=protein_coding|TT=protein_coding					P=chr1:151189423-151200000|OP=chr1:151203248-151211722|ST=+|FM=0.9791|FMWI=0.9777, P=chr1:151190837-151197994|OP=chr1:151181076-151188175|ST=+|FM=0.9455|FMWI=0.9428							Retained	QUAL=1004.83;BaseQRankSum=-8.627;Dels=0.00;FS=6.016;HRun=2;HaplotypeScore=0.3276;MQ=45.95;MQ0=3;QD=8.24;ReadPosRankSum=-0.864;SB=-498.17;	C/T	C/T	C/T	0|1	0|1	0|1	11	15	22	7|4	6|9	15|7	0.3636	0.6	0.3182	75.05	99	99
chr1	151204688	151204688	A	C	SNV	Novel	RP23-393I20.3	Missense					ENSMUST00000224012.1|GN=RP23-393I20.3|GI=ENSMUSG00000114582.1|FC=Missense|CDS=c.526A>C|AA=p.T176P|EN=1/1|P=chr1:151204121-151205065|ST=+|CL=903|LV=2|GT=protein_coding|TT=protein_coding					P=chr1:151200213-151205930|OP=chr1:151205931-151211934|ST=+|FM=0.9944|FMWI=0.9937, P=chr1:151203248-151211722|OP=chr1:151189423-151200000|ST=+|FM=0.9791|FMWI=0.9777, P=chr1:151203541-151209716|OP=chr1:151181988-151188175|ST=+|FM=0.9660|FMWI=0.9640							Questionable	QUAL=2397.46;BaseQRankSum=12.756;Dels=0.00;FS=5.621;HRun=1;HaplotypeScore=1.1070;MQ=38.04;MQ0=36;QD=6.16;ReadPosRankSum=-1.274;SB=-772.85;	A/C	A/C	A/C	0|1	0|1	0|1	38	61	57	21|17	41|20	43|14	0.4474	0.3279	0.2456	99	99	99
chr1	161150968	161150968	T	-	DEL	Novel	Ankrd45	Frameshift		CCDS48414.1|GN=Ankrd45|GI=73844|FC=Frameshift|CDS=c.78delT|AA=p.Y26fs|EN=2/6|DS=+4|P=chr1:161142767-161164191|ST=+|CL=849|CS=Public	NM_028664.1|GN=Ankrd45|GI=73844|FC=Frameshift|CDS=c.78delT|AA=p.Y26fs|EN=2/7|DS=+4|P=chr1:161142712-161170507|ST=+|CL=849|PD=ankyrin repeat domain-containing protein 45	ankyrin repeat domain-containing protein 45	ENSMUST00000052245.8|GN=Ankrd45|GI=ENSMUSG00000044835.15|FC=Frameshift|CDS=c.78delT|AA=p.Y26fs|EN=2/6|DS=+4|P=chr1:161142767-161164191|ST=+|CL=849|LV=3|GT=protein_coding|TT=protein_coding, ENSMUST00000111608.7|GN=Ankrd45|GI=ENSMUSG00000044835.15|FC=5' UTR|EN=2/7|DS=+4|P=chr1:161142712-161170498|ST=+|CL=747|LV=2|GT=protein_coding|TT=protein_coding								P=chr1:161150962-161151005|lod=45|SC=388	P=chr1:161150962-161151005|lod=88|SC=457	P=chr1:161150963-161151005|lod=84|SC=433	On	Retained	QUAL=1084.54;BaseQRankSum=-0.520;FS=5.820;HRun=18;HaplotypeScore=121.0925;MQ=59.84;MQ0=0;QD=5.34;ReadPosRankSum=0.604;SB=-465.46;	T/-	T/-	T/-	0|1	0|1	0|1	24	20	32	13|6	9|3	16|10	0.3158	0.25	0.3846	99	57.61	99
chr1	167598656	167598657	GA	-	DEL	Novel	Rxrg	Splice donor site		CCDS15459.1|GN=Rxrg|GI=20183|FC=Upstream|DG=-95|P=chr1:167598752-167639273|ST=+|CL=1392|CS=Public	NM_009107.3|GN=Rxrg|GI=20183|FC=5' UTR|EN=1/10|DS=-144|P=chr1:167598362-167639623|ST=+|CL=1392|PD=retinoic acid receptor RXR-gamma isoform 1	retinoic acid receptor RXR-gamma isoform 1	ENSMUST00000111384.7|GN=Rxrg|GI=ENSMUSG00000015843.10|FC=Splice donor site|EN=1:2/11|DS=+4|P=chr1:167598480-167639618|ST=+|CL=1392|LV=2|GT=protein_coding|TT=protein_coding, ENSMUST00000015987.9|GN=Rxrg|GI=ENSMUSG00000015843.10|FC=5' UTR|EN=1/10|DS=-144|P=chr1:167598384-167639623|ST=+|CL=1392|LV=2|GT=protein_coding|TT=protein_coding, ENSMUST00000111386.7|GN=Rxrg|GI=ENSMUSG00000015843.10|FC=Intron|…						P=chr1:167598656-167598704|PS=2|CN=24.5|CS=2|PM=100|PI=0|SC=98|EN=1	(GA)n|FM=Simple_repeat|CL=Simple_repeat|SW=441|P=chr1:167598656-167598704|ST=+	P=chr1:167598639-167598706|lod=27|SC=329			Near	Retained	QUAL=4641.49;BaseQRankSum=-1.028;FS=0.000;HRun=0;HaplotypeScore=122.2992;MQ=59.85;MQ0=0;QD=12.41;ReadPosRankSum=-0.041;SB=-1640.76;	GA/-	GA/-	GA/-	0|1	0|1	0|1	53	51	60	28|17	27|12	21|21	0.3778	0.3077	0.5	99	99	99
chr1	171343830	171343831	AG	-	DEL	Novel	Nit1,Pfdn2	Splice acceptor site		CCDS35775.1|GN=Nit1|GI=27045|FC=Splice acceptor site|EN=4:5/7|DS=-3|P=chr1:171342531-171345569|ST=-|CL=972|CS=Public, CCDS56656.1|GN=Nit1|GI=27045|FC=Splice acceptor site|EN=2:3/5|DS=-3|P=chr1:171342531-171344529|ST=-|CL=873|CS=Public, CCDS15491.1|GN=Pfdn2|GI=18637|FC=Upstream|DG=-1881|P=chr1:171345712-171358026|ST=+|CL=465|CS=Public	NM_012049.2|GN=Nit1|GI=27045|FC=Splice acceptor site|EN=4:5/7|DS=-3|P=chr1:171342237-171345645|ST=-|CL=972|PD=deaminated glutathione amidase isoform 1, NM_001242580.1|GN=Nit1|GI=27045|FC=Splice acceptor site|EN=4:5/7|DS=-3|P=chr1:171342237-171345645|ST=-|CL=873|PD=deaminated glutathione amidase isoform 2, NM_011070.4|GN=Pfdn2|GI=18637|FC=Upstream|DG=-1844|P=chr1:171345675-171359254|ST=+|CL=465|PD…	deaminated glutathione amidase isoform 1, deaminated glutathione amidase isoform 2, prefoldin subunit 2 isoform 1, prefoldin subunit 2 isoform 2, prefoldin subunit 2 isoform 3	ENSMUST00000111295.7|GN=Nit1|GI=ENSMUSG00000013997.10|FC=Splice acceptor site|EN=4:5/7|DS=-3|P=chr1:171342244-171345645|ST=-|CL=972|LV=2|GT=protein_coding|TT=protein_coding, ENSMUST00000111289.7|GN=Nit1|GI=ENSMUSG00000013997.10|FC=Splice acceptor site|EN=4:5/7|DS=-3|P=chr1:171340571-171345646|ST=-|CL=873|LV=2|GT=protein_coding|TT=protein_coding, ENSMUST00000111296.7|GN=Nit1|GI=ENSMUSG00000013997.…						P=chr1:171343830-171343880|PS=2|CN=25.5|CS=2|PM=100|PI=0|SC=102|EN=1	(GA)n|FM=Simple_repeat|CL=Simple_repeat|SW=459|P=chr1:171343830-171343880|ST=+	P=chr1:171343692-171343839|lod=156|SC=533		P=chr1:171343827-171343830|lod=23|SC=300	Near	Retained	QUAL=970.76;BaseQRankSum=-0.109;FS=0.000;HRun=0;HaplotypeScore=71.8067;MQ=59.79;MQ0=0;QD=5.64;ReadPosRankSum=0.591;SB=-251.48;	AG/-	AG/-	AG/-	0|1	0|1	0|1	20	19	33	15|4	12|4	24|6	0.2105	0.25	0.2	58.87	99	99
chr1	171344170	171344170	G	-	DEL	Novel	Nit1,Pfdn2	Splice acceptor site		CCDS35775.1|GN=Nit1|GI=27045|FC=Splice acceptor site|EN=3:4/7|DS=-3|P=chr1:171342531-171345569|ST=-|CL=972|CS=Public, CCDS56656.1|GN=Nit1|GI=27045|FC=Splice acceptor site|EN=1:2/5|DS=-3|P=chr1:171342531-171344529|ST=-|CL=873|CS=Public, CCDS15491.1|GN=Pfdn2|GI=18637|FC=Upstream|DG=-1542|P=chr1:171345712-171358026|ST=+|CL=465|CS=Public	NM_012049.2|GN=Nit1|GI=27045|FC=Splice acceptor site|EN=3:4/7|DS=-3|P=chr1:171342237-171345645|ST=-|CL=972|PD=deaminated glutathione amidase isoform 1, NM_001242580.1|GN=Nit1|GI=27045|FC=Splice acceptor site|EN=3:4/7|DS=-3|P=chr1:171342237-171345645|ST=-|CL=873|PD=deaminated glutathione amidase isoform 2, NM_011070.4|GN=Pfdn2|GI=18637|FC=Upstream|DG=-1505|P=chr1:171345675-171359254|ST=+|CL=465|PD…	deaminated glutathione amidase isoform 1, deaminated glutathione amidase isoform 2, prefoldin subunit 2 isoform 1, prefoldin subunit 2 isoform 2, prefoldin subunit 2 isoform 3	ENSMUST00000111295.7|GN=Nit1|GI=ENSMUSG00000013997.10|FC=Splice acceptor site|EN=3:4/7|DS=-3|P=chr1:171342244-171345645|ST=-|CL=972|LV=2|GT=protein_coding|TT=protein_coding, ENSMUST00000111289.7|GN=Nit1|GI=ENSMUSG00000013997.10|FC=Splice acceptor site|EN=3:4/7|DS=-3|P=chr1:171340571-171345646|ST=-|CL=873|LV=2|GT=protein_coding|TT=protein_coding, ENSMUST00000111296.7|GN=Nit1|GI=ENSMUSG00000013997.…								P=chr1:171344058-171344204|lod=208|SC=566	P=chr1:171344057-171344192|lod=401|SC=624		On	Retained	QUAL=2026.58;BaseQRankSum=6.064;FS=143.475;HRun=14;HaplotypeScore=202.4607;MQ=60.14;MQ0=0;QD=5.10;ReadPosRankSum=1.412;SB=-701.38;	G/-	G/-	G/-	0|1	0|1	0|1	43	57	70	30|10	38|15	58|10	0.25	0.283	0.1471	99	99	99
chr1	171356715	171356715	G	C	SNV	Known	Pfdn2	Missense	rs1133340533|P=chr1:171356715|ST=+|AL=C/G	CCDS15491.1|GN=Pfdn2|GI=18637|FC=Missense|CDS=c.175G>C|AA=p.D59H|EN=3/4|DS=+11|P=chr1:171345712-171358026|ST=+|CL=465|CS=Public	NM_011070.4|GN=Pfdn2|GI=18637|FC=Missense|CDS=c.175G>C|AA=p.D59H|EN=3/4|DS=+11|P=chr1:171345675-171359254|ST=+|CL=465|PD=prefoldin subunit 2 isoform 1, NM_001360824.1|GN=Pfdn2|GI=18637|FC=Missense|CDS=c.175G>C|AA=p.D59H|EN=3/4|DS=+11|P=chr1:171345675-171359254|ST=+|CL=408|PD=prefoldin subunit 2 isoform 2, NM_001360825.1|GN=Pfdn2|GI=18637|FC=Missense|CDS=c.31G>C|AA=p.D11H|EN=3/4|DS=+11|P=chr1:1713…	prefoldin subunit 2 isoform 1, prefoldin subunit 2 isoform 2, prefoldin subunit 2 isoform 3	ENSMUST00000135941.7|GN=Pfdn2|GI=ENSMUSG00000006412.10|FC=Missense|CDS=c.175G>C|AA=p.D59H|EN=3/4|DS=+11|P=chr1:171345670-171359254|ST=+|CL=465|LV=2|GT=protein_coding|TT=protein_coding				Prefoldin_2|P=chr1:171345784-171357945				P=chr1:171356701-171356830|lod=197|SC=560	P=chr1:171356715-171356833|lod=360|SC=612	P=chr1:171356715-171356719|lod=40|SC=356	On	Questionable	QUAL=7519.71;BaseQRankSum=11.174;Dels=0.00;FS=10.097;HRun=1;HaplotypeScore=3.1480;MQ=58.10;MQ0=15;QD=4.70;ReadPosRankSum=-16.227;SB=-3578.01;	G/C	G/C	G/C	0|1	0|1	0|1	218	231	249	182|35	179|52	177|72	0.1613	0.2251	0.2892	99	99	99
chr1	171839800	171839800	G	T	SNV	Known	Cd84	Splice donor site	rs49695209|P=chr1:171839800|ST=+|AL=G/T	CCDS15503.1|GN=Cd84|GI=12523|FC=Upstream|DG=-858|P=chr1:171840658-171886426|ST=+|CL=990|CS=Public, CCDS69979.1|GN=Cd84|GI=12523|FC=Upstream|DG=-858|P=chr1:171840658-171886426|ST=+|CL=987|CS=Public, CCDS56657.1|GN=Cd84|GI=12523|FC=Upstream|DG=-858|P=chr1:171840658-171852179|ST=+|CL=423|CS=Public	NM_013489.3|GN=Cd84|GI=12523|FC=Splice donor site|EN=1:2/9|DS=+2|P=chr1:171839697-171890718|ST=+|PD=SLAM family member 5 isoform 1 precursor, NM_001289470.1|GN=Cd84|GI=12523|FC=Splice donor site|EN=1:2/9|DS=+2|P=chr1:171839697-171890718|ST=+|PD=SLAM family member 5 isoform 3 precursor, NM_001252472.1|GN=Cd84|GI=12523|FC=Splice donor site|EN=1:2/3|DS=+2|P=chr1:171839697-171855097|ST=+|PD=SLAM fami…	SLAM family member 5 isoform 1 precursor, SLAM family member 5 isoform 3 precursor, SLAM family member 5 isoform 2 precursor	ENSMUST00000155802.7|GN=Cd84|GI=ENSMUSG00000038147.13|FC=Splice donor site|EN=1:2/9|DS=+2|P=chr1:171839697-171890718|ST=+|CL=990|LV=2|GT=protein_coding|TT=protein_coding, ENSMUST00000042302.6|GN=Cd84|GI=ENSMUSG00000038147.13|FC=Upstream|DG=-833|P=chr1:171840633-171886430|ST=+|CL=990|LV=3|GT=protein_coding|TT=protein_coding, ENSMUST00000136479.7|GN=Cd84|GI=ENSMUSG00000038147.13|FC=Upstream|DG=-821…												Retained	QUAL=323.41;Dels=0.00;FS=0.000;HRun=0;HaplotypeScore=0.0000;MQ=60.00;MQ0=0;QD=26.95;SB=-220.03;	T/T			1|1			2			0|2			1			6.02
chr1	173349126	173349126	G	-	DEL	Known	Cadm3,Aim2	Splice acceptor site	rs248177759|P=chr1:173349126|ST=+|AL=-/G, rs387451437|P=chr1:173349130|ST=+|AL=-/G	CCDS15528.1|GN=Cadm3|GI=94332|FC=Intron|EN=1:2/9|DS=-2564|P=chr1:173337021-173367494|ST=-|CL=1191|CS=Public	NM_053199.3|GN=Cadm3|GI=94332|FC=Intron|EN=1:2/9|DS=-2564|P=chr1:173334254-173367695|ST=-|CL=1191|PD=cell adhesion molecule 3 precursor	cell adhesion molecule 3 precursor	ENSMUST00000005470.4|GN=Cadm3|GI=ENSMUSG00000005338.13|FC=Splice acceptor site|EN=1:2/10|DS=-3|P=chr1:173335987-173367685|ST=-|CL=1293|LV=2|GT=protein_coding|TT=protein_coding, ENSMUST00000111220.7|GN=Cadm3|GI=ENSMUSG00000005338.13|FC=Intron|EN=1:2/9|DS=-2564|P=chr1:173333258-173367695|ST=-|CL=1191|LV=2|GT=protein_coding|TT=protein_coding, ENSMUST00000147604.7|GN=Aim2|GI=ENSMUSG00000037860.15|FC=…								P=chr1:173348951-173349158|lod=379|SC=636	P=chr1:173348998-173349157|lod=617|SC=671	P=chr1:173348986-173349157|lod=564|SC=629	On	Retained	QUAL=4651.09;FS=0.000;HRun=5;HaplotypeScore=4.0216;MQ=60.12;MQ0=0;QD=33.46;SB=-1535.63;	-/-	-/-	-/-	1|1	1|1	1|1	8	14	28	1|7	2|12	3|24	0.875	0.8571	0.8889	21.07	36.12	72.23
chr2	5921824	5921824	C	T	SNV	Novel	Dhtkd1	Missense		CCDS38040.1|GN=Dhtkd1|GI=209692|FC=Missense|CDS=c.1003G>A|AA=p.A335T|EN=6/17|DS=+13|P=chr2:5898708-5942671|ST=-|CL=2766|CS=Public	NM_001081131.2|GN=Dhtkd1|GI=209692|FC=Missense|CDS=c.1003G>A|AA=p.A335T|EN=6/17|DS=+13|P=chr2:5898060-5942792|ST=-|CL=2766|PD=probable 2-oxoglutarate dehydrogenase E1 component DHKTD1, mitochondrial	probable 2-oxoglutarate dehydrogenase E1 component DHKTD1, mitochondrial	ENSMUST00000095147.8|GN=Dhtkd1|GI=ENSMUSG00000025815.13|FC=Missense|CDS=c.1003G>A|AA=p.A335T|EN=6/17|DS=+13|P=chr2:5896115-5942792|ST=-|CL=2766|LV=2|GT=protein_coding|TT=protein_coding, ENSMUST00000026924.6|GN=Dhtkd1|GI=ENSMUSG00000025815.13|FC=Missense|CDS=c.1003G>A|AA=p.A335T|EN=6/18|DS=+13|P=chr2:5897178-5942743|ST=-|CL=2766|LV=3|GT=protein_coding|TT=protein_coding				E1_dh|P=chr2:5917847-5929745				P=chr2:5921784-5921838|lod=68|SC=436	P=chr2:5921784-5921838|lod=143|SC=511	P=chr2:5921796-5921841|lod=341|SC=577	On	Retained	QUAL=6943.04;BaseQRankSum=7.013;Dels=0.00;FS=3.013;HRun=0;HaplotypeScore=1.4123;MQ=60.00;MQ0=0;QD=14.20;ReadPosRankSum=0.718;SB=-2633.99;	C/C	C/T	C/T	0|0	0|1	0|1	106	82	108	106|0	42|40	43|65	0	0.4878	0.6019	99	99	99
chr2	20759654	20759655	AA	-	DEL	Novel	Etl4	Splice donor site		CCDS38053.1|GN=Etl4|GI=208618|FC=Splice donor site|EN=8:9/22|DS=+3|P=chr2:20290007-20809210|ST=+|CL=5994|CS=Public, CCDS50509.1|GN=Etl4|GI=208618|FC=Splice donor site|EN=7:8/18|DS=+3|P=chr2:20519858-20809210|ST=+|CL=4044|CS=Public, CCDS50511.1|GN=Etl4|GI=208618|FC=Intron|EN=6:7/18|DS=-560|P=chr2:20519858-20809210|ST=+|CL=4059|CS=Public, CCDS50510.1|GN=Etl4|GI=208618|FC=Intron|EN=6:7/18|DS=-560|P=…	NM_001081006.1|GN=Etl4|GI=208618|FC=Splice donor site|EN=8:9/22|DS=+3|P=chr2:20289913-20810535|ST=+|CL=5994|PD=sickle tail protein isoform c, NM_001177630.2|GN=Etl4|GI=208618|FC=Splice donor site|EN=7:8/18|DS=+3|P=chr2:20519513-20810535|ST=+|CL=4044|PD=sickle tail protein isoform d, NM_001177631.1|GN=Etl4|GI=208618|FC=Intron|EN=6:7/20|DS=-560|P=chr2:20519513-20810535|ST=+|CL=5736|PD=sickle tail p…	sickle tail protein isoform c, sickle tail protein isoform d, sickle tail protein isoform e, sickle tail protein isoform a, sickle tail protein isoform b	ENSMUST00000114627.7|GN=Etl4|GI=ENSMUSG00000036617.16|FC=Splice donor site|EN=8:9/22|DS=+3|P=chr2:20289913-20810535|ST=+|CL=5994|LV=3|GT=protein_coding|TT=protein_coding, ENSMUST00000066509.9|GN=Etl4|GI=ENSMUSG00000036617.16|FC=Splice donor site|EN=7:8/21|DS=+3|P=chr2:20519828-20810536|ST=+|CL=5841|LV=2|GT=protein_coding|TT=protein_coding, ENSMUST00000114604.8|GN=Etl4|GI=ENSMUSG00000036617.16|FC=…							(A)n|FM=Simple_repeat|CL=Simple_repeat|SW=189|P=chr2:20759654-20759674|ST=+	P=chr2:20759494-20759667|lod=239|SC=582	P=chr2:20759647-20759670|lod=52|SC=399	P=chr2:20759647-20759673|lod=108|SC=459	On	Retained	QUAL=643.96;BaseQRankSum=-1.208;FS=9.055;HRun=21;HaplotypeScore=101.3100;MQ=59.91;MQ0=0;QD=2.73;ReadPosRankSum=-1.630;SB=-212.49;	AA/-	AA/-	AA/-	0|1	0|1	0|1	37	43	49	28|1	28|3	35|5	0.0345	0.0968	0.125	6.11	89.62	88.35
chr2	33005137	33005137	T	G	SNV	Novel	Garnl3	Missense		CCDS15938.1|GN=Garnl3|GI=99326|FC=Missense|CDS=c.1784A>C|AA=p.K595T|EN=21/29|DS=-89|P=chr2:32986656-33087089|ST=-|CL=2982|CS=Public	NM_001355200.1|GN=Garnl3|GI=99326|FC=Missense|CDS=c.2039A>C|AA=p.K680T|EN=22/30|DS=-89|P=chr2:32986225-33130619|ST=-|CL=3237|PD=GTPase-activating Rap/Ran-GAP domain-like protein 3 isoform 1, NM_001355201.1|GN=Garnl3|GI=99326|FC=Missense|CDS=c.1919A>C|AA=p.K640T|EN=22/30|DS=-89|P=chr2:32986225-33131436|ST=-|CL=3117|PD=GTPase-activating Rap/Ran-GAP domain-like protein 3 isoform 2, NM_178888.5|GN=Ga…	GTPase-activating Rap/Ran-GAP domain-like protein 3 isoform 1, GTPase-activating Rap/Ran-GAP domain-like protein 3 isoform 2, GTPase-activating Rap/Ran-GAP domain-like protein 3 isoform 3, GTPase-activating Rap/Ran-GAP domain-like protein 3 isoform 4	ENSMUST00000137381.7|GN=Garnl3|GI=ENSMUSG00000038860.15|FC=Missense|CDS=c.1919A>C|AA=p.K640T|EN=22/30|DS=-89|P=chr2:32986374-33131436|ST=-|CL=3117|LV=2|GT=protein_coding|TT=protein_coding, ENSMUST00000049618.8|GN=Garnl3|GI=ENSMUSG00000038860.15|FC=Missense|CDS=c.1796A>C|AA=p.K599T|EN=20/28|DS=-89|P=chr2:32986374-33086366|ST=-|CL=2994|LV=2|GT=protein_coding|TT=protein_coding, ENSMUST00000102810.9|…				CNH|P=chr2:32992259-33011466				P=chr2:33005122-33005233|lod=112|SC=494	P=chr2:33005122-33005174|lod=105|SC=477	P=chr2:33005123-33005174|lod=284|SC=558	On	Questionable	QUAL=39.21;BaseQRankSum=-1.658;Dels=0.00;FS=35.865;HRun=0;HaplotypeScore=4.7523;MQ=59.98;MQ0=0;QD=0.40;ReadPosRankSum=0.061;SB=-0.01;	T/G	T/T	T/T	0|1	0|0	0|0	99	129	143	83|16	129|0	143|0	0.1616	0	0	77.64	99	99
chr2	53157915	53157915	T	C	SNV	Novel	Prpf40a	Missense		CCDS16038.1|GN=Prpf40a|GI=56194|FC=Missense|CDS=c.715A>G|AA=p.M239V|EN=9/26|DS=+3|P=chr2:53139178-53191187|ST=-|CL=2862|CS=Public	NM_018785.2|GN=Prpf40a|GI=56194|FC=Missense|CDS=c.715A>G|AA=p.M239V|EN=9/26|DS=+3|P=chr2:53138476-53191187|ST=-|CL=2862|PD=pre-mRNA-processing factor 40 homolog A	pre-mRNA-processing factor 40 homolog A	ENSMUST00000076313.12|GN=Prpf40a|GI=ENSMUSG00000061136.14|FC=Missense|CDS=c.715A>G|AA=p.M239V|EN=9/26|DS=+3|P=chr2:53134704-53191225|ST=-|CL=2862|LV=2|GT=protein_coding|TT=protein_coding, ENSMUST00000209364.1|GN=Prpf40a|GI=ENSMUSG00000061136.14|FC=Missense|CDS=c.634A>G|AA=p.M212V|EN=9/26|DS=+3|P=chr2:53139178-53191284|ST=-|CL=2781|LV=2|GT=protein_coding|TT=protein_coding, ENSMUST00000210789.1|GN=…								P=chr2:53157873-53157939|lod=79|SC=454	P=chr2:53157881-53157939|lod=174|SC=532	P=chr2:53157881-53157930|lod=287|SC=559	On	Retained	QUAL=3453.75;BaseQRankSum=-3.672;Dels=0.00;FS=0.720;HRun=0;HaplotypeScore=1.2601;MQ=60.00;MQ0=0;QD=13.76;ReadPosRankSum=-0.733;SB=-2142.80;	T/T	T/C	T/T	0|0	0|1	0|0	79	72	112	79|0	36|36	112|0	0	0.5	0	99	99	99
chr2	65151073	65151073	C	T	SNV	Novel	Cobll1	Missense		CCDS16072.1|GN=Cobll1|GI=319876|FC=Missense|CDS=c.172G>A|AA=p.V58I|EN=2/14|DS=+95|P=chr2:65089471-65238439|ST=-|CL=3723|CS=Public, CCDS50595.1|GN=Cobll1|GI=319876|FC=Missense|CDS=c.172G>A|AA=p.V58I|EN=2/13|DS=+95|P=chr2:65089471-65238439|ST=-|CL=3612|CS=Public	NM_001363076.1|GN=Cobll1|GI=319876|FC=Missense|CDS=c.268G>A|AA=p.V90I|EN=3/15|DS=+95|P=chr2:65088339-65238791|ST=-|CL=3822|PD=cordon-bleu protein-like 1 isoform 3, NM_001363077.1|GN=Cobll1|GI=319876|FC=Missense|CDS=c.172G>A|AA=p.V58I|EN=3/15|DS=+95|P=chr2:65088339-65238791|ST=-|CL=3726|PD=cordon-bleu protein-like 1 isoform 4, NM_177025.6|GN=Cobll1|GI=319876|FC=Missense|CDS=c.172G>A|AA=p.V58I|EN=2…	cordon-bleu protein-like 1 isoform 3, cordon-bleu protein-like 1 isoform 4, cordon-bleu protein-like 1 isoform 1, cordon-bleu protein-like 1 isoform 2	ENSMUST00000112431.7|GN=Cobll1|GI=ENSMUSG00000034903.18|FC=Missense|CDS=c.172G>A|AA=p.V58I|EN=3/15|DS=+95|P=chr2:65088350-65238721|ST=-|CL=3726|LV=2|GT=protein_coding|TT=protein_coding, ENSMUST00000112429.8|GN=Cobll1|GI=ENSMUSG00000034903.18|FC=Missense|CDS=c.172G>A|AA=p.V58I|EN=2/14|DS=+95|P=chr2:65088339-65238626|ST=-|CL=3726|LV=3|GT=protein_coding|TT=protein_coding, ENSMUST00000102726.7|GN=Cob…								P=chr2:65150971-65151078|lod=96|SC=476	P=chr2:65151027-65151078|lod=101|SC=472	P=chr2:65151027-65151078|lod=219|SC=532	On	Retained	QUAL=1619.21;BaseQRankSum=3.394;Dels=0.00;FS=0.502;HRun=0;HaplotypeScore=1.3668;MQ=60.00;MQ0=0;QD=16.19;ReadPosRankSum=-0.481;SB=-797.78;	C/C	C/C	C/T	0|0	0|0	0|1	96	99	100	95|0	99|0	40|60	0	0	0.6	99	99	99
chr2	98663804	98663804	A	C	SNV	Novel	Gm10801	Splice acceptor site					ENSMUST00000099684.3|GN=Gm10801|GI=ENSMUSG00000075015.3|FC=Splice acceptor site|EN=2:3/4|DS=-2|P=chr2:98662237-98664083|ST=+|LV=3|GT=protein_coding|TT=protein_coding						P=chr2:98663702-98664091|PS=116|CN=3.4|CS=114|PM=76|PI=11|SC=409|EN=1.81, P=chr2:98663690-98664015|PS=58|CN=5.6|CS=58|PM=69|PI=13|SC=190|EN=1.83	GSAT_MM|FM=Satellite|CL=Satellite|SW=2277|P=chr2:98663642-98664091|ST=-					Questionable	QUAL=46.98;BaseQRankSum=-1.588;Dels=0.00;FS=0.000;HRun=0;HaplotypeScore=9.9392;MQ=51.53;MQ0=4;QD=0.71;ReadPosRankSum=-0.129;SB=-25.26;	A/A	A/A	A/C	0|0	0|0	0|1	7	5	4	6|1	5|0	3|1	0.1429	0	0.25	9.03	9.03	15.67
chr2	98663804	98663805	-	GTC	INS	Known	Gm10801	Splice acceptor site	rs230663548|P=chr2:98663804-98663805|ST=+|AL=-/GTC/GTT				ENSMUST00000099684.3|GN=Gm10801|GI=ENSMUSG00000075015.3|FC=Splice acceptor site|EN=2:3/4|DS=-1|P=chr2:98662237-98664083|ST=+|LV=3|GT=protein_coding|TT=protein_coding						P=chr2:98663702-98664091|PS=116|CN=3.4|CS=114|PM=76|PI=11|SC=409|EN=1.81, P=chr2:98663690-98664015|PS=58|CN=5.6|CS=58|PM=69|PI=13|SC=190|EN=1.83	GSAT_MM|FM=Satellite|CL=Satellite|SW=2277|P=chr2:98663642-98664091|ST=-					Retained	QUAL=3672.02;BaseQRankSum=4.398;FS=2.837;HRun=0;HaplotypeScore=202.2508;MQ=51.53;MQ0=4;QD=37.47;ReadPosRankSum=2.062;SB=-1825.14;	-/GTC	GTC/GTC	-/GTC	0|1	1|1	0|1	4	5	4	2|5	0|5	2|2	0.7143	1	0.5	47.39	15.05	47.4
chr2	98663901	98663901	T	G	SNV	Novel	Gm10801	Splice donor site					ENSMUST00000099684.3|GN=Gm10801|GI=ENSMUSG00000075015.3|FC=Splice donor site|EN=3:4/4|DS=+6|P=chr2:98662237-98664083|ST=+|LV=3|GT=protein_coding|TT=protein_coding						P=chr2:98663702-98664091|PS=116|CN=3.4|CS=114|PM=76|PI=11|SC=409|EN=1.81, P=chr2:98663690-98664015|PS=58|CN=5.6|CS=58|PM=69|PI=13|SC=190|EN=1.83	GSAT_MM|FM=Satellite|CL=Satellite|SW=2277|P=chr2:98663642-98664091|ST=-					Questionable	QUAL=331.56;BaseQRankSum=8.845;Dels=0.00;FS=2.388;HRun=0;HaplotypeScore=56.8249;MQ=35.22;MQ0=86;QD=0.96;ReadPosRankSum=-1.707;SB=-213.79;	T/T	T/G	T/G	0|0	0|1	0|1	30	38	25	28|0	30|8	18|7	0	0.2105	0.28	30.1	94.03	99
chr2	98667077	98667077	T	G	SNV	Novel	Gm10800	Splice acceptor site					ENSMUST00000099683.1|GN=Gm10800|GI=ENSMUSG00000075014.1|FC=Splice acceptor site|EN=3/5|DS=+1|P=chr2:98666547-98667301|ST=-|LV=3|GT=protein_coding|TT=protein_coding						P=chr2:98666783-98667284|PS=251|CN=2|CS=251|PM=97|PI=0|SC=941|EN=1.83, P=chr2:98667034-98667330|PS=118|CN=2.5|CS=116|PM=79|PI=6|SC=366|EN=1.83	GSAT_MM|FM=Satellite|CL=Satellite|SW=3461|P=chr2:98666545-98667332|ST=+					Questionable	QUAL=37046.08;BaseQRankSum=-8.065;Dels=0.00;FS=20.127;HRun=0;HaplotypeScore=39.7074;MQ=42.81;MQ0=80;QD=22.98;ReadPosRankSum=-9.628;SB=-10359.79;	G/G	G/G	G/G	1|1	1|1	1|1	233	242	240	12|210	19|216	20|214	0.9459	0.9191	0.9145	99	97.45	99
chr2	98667230	98667230	A	T	SNV	Novel	Gm10800	Splice donor site					ENSMUST00000099683.1|GN=Gm10800|GI=ENSMUSG00000075014.1|FC=Splice donor site|EN=1:2/5|DS=-2|P=chr2:98666547-98667301|ST=-|LV=3|GT=protein_coding|TT=protein_coding						P=chr2:98666783-98667284|PS=251|CN=2|CS=251|PM=97|PI=0|SC=941|EN=1.83, P=chr2:98667034-98667330|PS=118|CN=2.5|CS=116|PM=79|PI=6|SC=366|EN=1.83, P=chr2:98667112-98667298|PS=58|CN=3.2|CS=58|PM=81|PI=4|SC=232|EN=1.82	GSAT_MM|FM=Satellite|CL=Satellite|SW=3461|P=chr2:98666545-98667332|ST=+					Questionable	QUAL=470.97;BaseQRankSum=1.727;Dels=0.00;FS=18.470;HRun=1;HaplotypeScore=88.9919;MQ=37.57;MQ0=156;QD=0.66;ReadPosRankSum=-1.058;SB=-4.49;	A/A	A/T	A/T	0|0	0|1	0|1	232	243	234	219|12	218|22	211|23	0.0519	0.0917	0.0983	64.14	99	97.31
chr2	98667231	98667231	T	A	SNV	Known	Gm10800	Splice donor site	rs1132658153|P=chr2:98667231|ST=+|AL=A/T				ENSMUST00000099683.1|GN=Gm10800|GI=ENSMUSG00000075014.1|FC=Splice donor site|EN=1:2/5|DS=+2|P=chr2:98666547-98667301|ST=-|LV=3|GT=protein_coding|TT=protein_coding						P=chr2:98666783-98667284|PS=251|CN=2|CS=251|PM=97|PI=0|SC=941|EN=1.83, P=chr2:98667034-98667330|PS=118|CN=2.5|CS=116|PM=79|PI=6|SC=366|EN=1.83, P=chr2:98667112-98667298|PS=58|CN=3.2|CS=58|PM=81|PI=4|SC=232|EN=1.82	GSAT_MM|FM=Satellite|CL=Satellite|SW=3461|P=chr2:98666545-98667332|ST=+					Questionable	QUAL=8835.84;BaseQRankSum=16.040;Dels=0.00;FS=3.408;HRun=2;HaplotypeScore=91.3207;MQ=37.46;MQ0=155;QD=5.39;ReadPosRankSum=7.524;SB=-3572.40;	T/A	T/A	T/A	0|1	0|1	0|1	232	244	234	142|85	160|79	138|92	0.3744	0.3305	0.4	99	99	99
chr2	118119157	118119157	G	A	SNV	Novel	Thbs1	Missense		CCDS38200.1|GN=Thbs1|GI=21825|FC=Missense|CDS=c.1727G>A|AA=p.C576Y|EN=10/21|DS=-50|P=chr2:118112643-118125029|ST=+|CL=3516|CS=Public	NM_011580.4|GN=Thbs1|GI=21825|FC=Missense|CDS=c.1727G>A|AA=p.C576Y|EN=11/22|DS=-50|P=chr2:118111876-118127133|ST=+|CL=3516|PD=thrombospondin-1 isoform 1 precursor, NM_001313914.1|GN=Thbs1|GI=21825|FC=Missense|CDS=c.1724G>A|AA=p.C575Y|EN=11/22|DS=-50|P=chr2:118111876-118127133|ST=+|CL=3513|PD=thrombospondin-1 isoform 2 precursor	thrombospondin-1 isoform 1 precursor, thrombospondin-1 isoform 2 precursor	ENSMUST00000039559.8|GN=Thbs1|GI=ENSMUSG00000040152.8|FC=Missense|CDS=c.1727G>A|AA=p.C576Y|EN=11/22|DS=-50|P=chr2:118111876-118127133|ST=+|CL=3516|LV=2|GT=protein_coding|TT=protein_coding								P=chr2:118119073-118119211|lod=152|SC=530	P=chr2:118119156-118119160|lod=15|SC=262	P=chr2:118119156-118119160|lod=47|SC=373	On	Retained	QUAL=1939.63;BaseQRankSum=-13.790;Dels=0.00;FS=1.395;HRun=0;HaplotypeScore=1.5734;MQ=60.00;MQ0=0;QD=14.69;ReadPosRankSum=0.400;SB=-1223.29;	G/G	G/G	G/G	0|0	0|0	0|0	157	151	200	157|0	151|0	199|0	0	0	0	99	99	99
chr2	153317445	153317445	A	T	SNV	Novel	Kif3b	Missense		CCDS16911.1|GN=Kif3b|GI=16569|FC=Missense|CDS=c.1165A>T|AA=p.S389C|EN=1/8|DS=-240|P=chr2:153316281-153330155|ST=+|CL=2244|CS=Public	NM_008444.4|GN=Kif3b|GI=16569|FC=Missense|CDS=c.1165A>T|AA=p.S389C|EN=2/9|DS=-240|P=chr2:153291416-153333389|ST=+|CL=2244|PD=kinesin-like protein KIF3B	kinesin-like protein KIF3B	ENSMUST00000028977.6|GN=Kif3b|GI=ENSMUSG00000027475.9|FC=Missense|CDS=c.1165A>T|AA=p.S389C|EN=2/9|DS=-240|P=chr2:153291413-153333390|ST=+|CL=2244|LV=2|GT=protein_coding|TT=protein_coding								P=chr2:153317052-153317687|lod=833|SC=727	P=chr2:153317229-153317659|lod=1437|SC=764	P=chr2:153317262-153317656|lod=2896|SC=797	Near	Retained	QUAL=133.16;BaseQRankSum=-4.510;Dels=0.00;FS=40.749;HRun=0;HaplotypeScore=2.5463;MQ=60.00;MQ0=0;QD=2.15;ReadPosRankSum=-0.342;SB=-2.02;	A/T	A/T	A/T	0|1	0|1	0|1	19	9	12	13|6	6|3	9|3	0.3158	0.3333	0.25	37.9	10.48	27.13
chr2	155830617	155830617	G	-	DEL	Novel	Fam83c	Splice acceptor site		CCDS50770.1|GN=Fam83c|GI=71405|FC=Splice acceptor site|EN=3:4/4|DS=-3|P=chr2:155829183-155834848|ST=-|CL=2331|CS=Public	NM_027788.2|GN=Fam83c|GI=71405|FC=Splice acceptor site|EN=3:4/4|DS=-3|P=chr2:155829183-155834854|ST=-|CL=2331|PD=protein FAM83C	protein FAM83C	ENSMUST00000029143.5|GN=Fam83c|GI=ENSMUSG00000074647.3|FC=Splice acceptor site|EN=3:4/4|DS=-3|P=chr2:155827548-155834854|ST=-|CL=2331|LV=2|GT=protein_coding|TT=protein_coding								P=chr2:155830516-155830617|lod=147|SC=526	P=chr2:155830516-155830619|lod=312|SC=596	P=chr2:155830555-155830618|lod=367|SC=585	On	Questionable	QUAL=126.50;BaseQRankSum=0.248;FS=0.000;HRun=14;HaplotypeScore=49.7044;MQ=60.00;MQ0=0;QD=1.92;ReadPosRankSum=-0.609;SB=-4.34;	G/-	G/G	G/-	0|1	0|0	0|1	7	12	23	6|1	12|0	17|4	0.1429	0	0.1905	13.05	26.24	60.53
chr2	156857131	156857131	A	-	DEL	Known	5430405H02Rik,RP24-482A24.11,4930518I15Rik	Frameshift	rs238628648|P=chr2:156857131|ST=+|AL=-/A		NR_015591.1|GN=5430405H02Rik|GI=74487|FC=Intron(ncRNA)|EN=1:2/3|DS=-2827|P=chr2:156852403-156862945|ST=-, NR_027914.1|GN=5430405H02Rik|GI=74487|FC=Intron(ncRNA)|EN=1:2/3|DS=-3113|P=chr2:156852403-156862945|ST=-		ENSMUST00000099141.2|GN=4930518I15Rik|GI=ENSMUSG00000074629.2|FC=Frameshift|CDS=c.84delT|AA=p.F28fs|EN=1/1|P=chr2:156856616-156857946|ST=-|CL=174|LV=3|GT=protein_coding|TT=protein_coding, ENSMUST00000185402.1|GN=RP24-482A24.11|GI=ENSMUSG00000085741.8|FC=Intron(ncRNA)|EN=1:2/2|DS=+5468|P=chr2:156844351-156862963|ST=-|LV=2|GT=processed_transcript|TT=antisense, ENSMUST00000176134.1|GN=RP24-482A24.11…											Near	Retained	QUAL=1311.80;BaseQRankSum=-3.161;FS=1.171;HRun=17;HaplotypeScore=154.1725;MQ=60.12;MQ0=0;QD=2.66;ReadPosRankSum=2.152;SB=-532.11;	A/-	A/-	A/-	0|1	0|1	0|1	67	72	63	48|8	36|21	34|20	0.1429	0.3684	0.3704	28.71	99	99
chr2	177074360	177074360	T	-	DEL	Known	RP23-360A2.3	Splice donor site	rs227181756|P=chr2:177074360|ST=+|AL=-/T				ENSMUST00000108970.8|GN=RP23-360A2.3|GI=ENSMUSG00000078872.9|FC=Splice donor site|EN=1:2/4|DS=+2|P=chr2:177074320-177087034|ST=+|CL=912|LV=2|GT=protein_coding|TT=protein_coding					P=chr2:176936336-177079562|OP=chr2:176742480-176876976|ST=+|FM=0.9881|FMWI=0.9867, P=chr2:176988435-177129756|OP=chr2:175014582-175150601|ST=-|FM=0.9779|FMWI=0.9760, P=chr2:177071108-177084117|OP=chr2:177320706-177333355|ST=-|FM=0.9463|FMWI=0.9422, P=chr2:177071105-177084116|OP=chr2:175001802-175014067|ST=+|FM=0.9280|FMWI=0.9235, P=chr2:177071105-177084116|OP=chr2:177574383-177586648|ST=-|FM=0.92…						On	Retained	QUAL=9939.98;BaseQRankSum=17.198;FS=10.848;HRun=1;HaplotypeScore=463.4797;MQ=58.90;MQ0=1;QD=13.98;ReadPosRankSum=-1.641;SB=-3179.31;	T/-	T/-	T/-	0|1	0|1	0|1	102	94	103	70|32	59|34	59|43	0.3137	0.3656	0.4216	99	99	99
chr2	177314575	177314575	C	T	SNV	Novel	RP23-67E6.2	Missense					ENSMUST00000108959.2|GN=RP23-67E6.2|GI=ENSMUSG00000078868.3|FC=Missense|CDS=c.1526G>A|AA=p.G509D|EN=4/4|DS=+1335|P=chr2:177314520-177324307|ST=-|CL=1581|LV=2|GT=protein_coding|TT=protein_coding					P=chr2:177314257-177345548|OP=chr2:177569060-177599832|ST=+|FM=0.9481|FMWI=0.9447, P=chr2:177314257-177345548|OP=chr2:174981510-175019392|ST=-|FM=0.9474|FMWI=0.9439, P=chr2:177309591-177322047|OP=chr2:176230758-176242255|ST=-|FM=0.9201|FMWI=0.9150, P=chr2:177309591-177322047|OP=chr2:176912123-176923620|ST=+|FM=0.9201|FMWI=0.9150, P=chr2:177310121-177322047|OP=chr2:177379245-177394118|ST=+|FM=0.90…	P=chr2:177314300-177315813|PS=84|CN=18.1|CS=84|PM=85|PI=3|SC=1708|EN=1.9	MMSAT4|FM=Satellite|CL=Satellite|SW=437|P=chr2:177314347-177315812|ST=-			P=chr2:177314572-177314575|lod=13|SC=241		Retained	QUAL=238.90;BaseQRankSum=-5.109;Dels=0.00;FS=2.475;HRun=0;HaplotypeScore=0.4087;MQ=57.73;MQ0=0;QD=3.68;ReadPosRankSum=0.134;SB=-171.44;	C/T	C/C	C/T	0|1	0|0	0|1	7	10	9	5|2	10|0	7|2	0.2857	0	0.2222	32.73	18.06	57.56
chr2	177314579	177314579	C	T	SNV	Novel	RP23-67E6.2	Missense					ENSMUST00000108959.2|GN=RP23-67E6.2|GI=ENSMUSG00000078868.3|FC=Missense|CDS=c.1522G>A|AA=p.G508S|EN=4/4|DS=+1331|P=chr2:177314520-177324307|ST=-|CL=1581|LV=2|GT=protein_coding|TT=protein_coding					P=chr2:177314257-177345548|OP=chr2:177569060-177599832|ST=+|FM=0.9481|FMWI=0.9447, P=chr2:177314257-177345548|OP=chr2:174981510-175019392|ST=-|FM=0.9474|FMWI=0.9439, P=chr2:177309591-177322047|OP=chr2:176230758-176242255|ST=-|FM=0.9201|FMWI=0.9150, P=chr2:177309591-177322047|OP=chr2:176912123-176923620|ST=+|FM=0.9201|FMWI=0.9150, P=chr2:177310121-177322047|OP=chr2:177379245-177394118|ST=+|FM=0.90…	P=chr2:177314300-177315813|PS=84|CN=18.1|CS=84|PM=85|PI=3|SC=1708|EN=1.9	MMSAT4|FM=Satellite|CL=Satellite|SW=437|P=chr2:177314347-177315812|ST=-					Retained	QUAL=248.47;BaseQRankSum=-2.478;Dels=0.00;FS=2.497;HRun=0;HaplotypeScore=0.5440;MQ=57.70;MQ0=0;QD=3.94;ReadPosRankSum=0.539;SB=-158.03;	C/T	C/C	C/T	0|1	0|0	0|1	6	11	9	4|2	11|0	7|2	0.3333	0	0.2222	32.73	21.07	61.92
chr2	177314581	177314581	C	T	SNV	Novel	RP23-67E6.2	Missense					ENSMUST00000108959.2|GN=RP23-67E6.2|GI=ENSMUSG00000078868.3|FC=Missense|CDS=c.1520G>A|AA=p.S507N|EN=4/4|DS=+1329|P=chr2:177314520-177324307|ST=-|CL=1581|LV=2|GT=protein_coding|TT=protein_coding					P=chr2:177314257-177345548|OP=chr2:177569060-177599832|ST=+|FM=0.9481|FMWI=0.9447, P=chr2:177314257-177345548|OP=chr2:174981510-175019392|ST=-|FM=0.9474|FMWI=0.9439, P=chr2:177309591-177322047|OP=chr2:176230758-176242255|ST=-|FM=0.9201|FMWI=0.9150, P=chr2:177309591-177322047|OP=chr2:176912123-176923620|ST=+|FM=0.9201|FMWI=0.9150, P=chr2:177310121-177322047|OP=chr2:177379245-177394118|ST=+|FM=0.90…	P=chr2:177314300-177315813|PS=84|CN=18.1|CS=84|PM=85|PI=3|SC=1708|EN=1.9	MMSAT4|FM=Satellite|CL=Satellite|SW=437|P=chr2:177314347-177315812|ST=-					Retained	QUAL=227.01;BaseQRankSum=-4.603;Dels=0.00;FS=4.115;HRun=2;HaplotypeScore=0.6717;MQ=57.73;MQ0=0;QD=3.55;ReadPosRankSum=0.868;SB=-157.85;	C/T	C/C	C/T	0|1	0|0	0|1	6	11	9	4|2	11|0	7|2	0.3333	0	0.2222	32.73	21.07	57.56
chr2	177314587	177314587	G	T	SNV	Novel	RP23-67E6.2	Missense					ENSMUST00000108959.2|GN=RP23-67E6.2|GI=ENSMUSG00000078868.3|FC=Missense|CDS=c.1514C>A|AA=p.A505E|EN=4/4|DS=+1323|P=chr2:177314520-177324307|ST=-|CL=1581|LV=2|GT=protein_coding|TT=protein_coding					P=chr2:177314257-177345548|OP=chr2:177569060-177599832|ST=+|FM=0.9481|FMWI=0.9447, P=chr2:177314257-177345548|OP=chr2:174981510-175019392|ST=-|FM=0.9474|FMWI=0.9439, P=chr2:177309591-177322047|OP=chr2:176230758-176242255|ST=-|FM=0.9201|FMWI=0.9150, P=chr2:177309591-177322047|OP=chr2:176912123-176923620|ST=+|FM=0.9201|FMWI=0.9150, P=chr2:177310121-177322047|OP=chr2:177379245-177394118|ST=+|FM=0.90…	P=chr2:177314300-177315813|PS=84|CN=18.1|CS=84|PM=85|PI=3|SC=1708|EN=1.9	MMSAT4|FM=Satellite|CL=Satellite|SW=437|P=chr2:177314347-177315812|ST=-					Retained	QUAL=236.76;BaseQRankSum=-4.483;Dels=0.00;FS=2.408;HRun=2;HaplotypeScore=0.7690;MQ=57.84;MQ0=0;QD=3.43;ReadPosRankSum=1.494;SB=-186.32;	G/T	G/G	G/T	0|1	0|0	0|1	7	10	11	5|2	10|0	8|3	0.2857	0	0.2727	32.73	18.06	63.71
chr2	177314588	177314588	C	T	SNV	Novel	RP23-67E6.2	Missense					ENSMUST00000108959.2|GN=RP23-67E6.2|GI=ENSMUSG00000078868.3|FC=Missense|CDS=c.1513G>A|AA=p.A505T|EN=4/4|DS=+1322|P=chr2:177314520-177324307|ST=-|CL=1581|LV=2|GT=protein_coding|TT=protein_coding					P=chr2:177314257-177345548|OP=chr2:177569060-177599832|ST=+|FM=0.9481|FMWI=0.9447, P=chr2:177314257-177345548|OP=chr2:174981510-175019392|ST=-|FM=0.9474|FMWI=0.9439, P=chr2:177309591-177322047|OP=chr2:176230758-176242255|ST=-|FM=0.9201|FMWI=0.9150, P=chr2:177309591-177322047|OP=chr2:176912123-176923620|ST=+|FM=0.9201|FMWI=0.9150, P=chr2:177310121-177322047|OP=chr2:177379245-177394118|ST=+|FM=0.90…	P=chr2:177314300-177315813|PS=84|CN=18.1|CS=84|PM=85|PI=3|SC=1708|EN=1.9	MMSAT4|FM=Satellite|CL=Satellite|SW=437|P=chr2:177314347-177315812|ST=-					Retained	QUAL=212.23;BaseQRankSum=-5.804;Dels=0.00;FS=5.761;HRun=0;HaplotypeScore=0.7690;MQ=57.79;MQ0=0;QD=3.48;ReadPosRankSum=1.472;SB=-149.53;	C/T	C/C	C/T	0|1	0|0	0|1	7	10	11	5|2	10|0	8|3	0.2857	0	0.2727	32.73	21.07	60.68
chr2	177314607	177314607	T	G	SNV	Novel	RP23-67E6.2	Missense					ENSMUST00000108959.2|GN=RP23-67E6.2|GI=ENSMUSG00000078868.3|FC=Missense|CDS=c.1494A>C|AA=p.K498N|EN=4/4|DS=+1303|P=chr2:177314520-177324307|ST=-|CL=1581|LV=2|GT=protein_coding|TT=protein_coding					P=chr2:177314257-177345548|OP=chr2:177569060-177599832|ST=+|FM=0.9481|FMWI=0.9447, P=chr2:177314257-177345548|OP=chr2:174981510-175019392|ST=-|FM=0.9474|FMWI=0.9439, P=chr2:177309591-177322047|OP=chr2:176230758-176242255|ST=-|FM=0.9201|FMWI=0.9150, P=chr2:177309591-177322047|OP=chr2:176912123-176923620|ST=+|FM=0.9201|FMWI=0.9150, P=chr2:177310121-177322047|OP=chr2:177379245-177394118|ST=+|FM=0.90…	P=chr2:177314300-177315813|PS=84|CN=18.1|CS=84|PM=85|PI=3|SC=1708|EN=1.9	MMSAT4|FM=Satellite|CL=Satellite|SW=437|P=chr2:177314347-177315812|ST=-					Retained	QUAL=665.56;BaseQRankSum=6.645;Dels=0.00;FS=10.569;HRun=1;HaplotypeScore=0.6493;MQ=57.08;MQ0=0;QD=6.40;ReadPosRankSum=-0.243;SB=-386.93;	T/G	T/G	T/G	0|1	0|1	0|1	8	16	13	5|3	11|5	10|3	0.375	0.3125	0.2308	70.95	99	61.33
chr2	177314615	177314615	T	C	SNV	Novel	RP23-67E6.2	Missense					ENSMUST00000108959.2|GN=RP23-67E6.2|GI=ENSMUSG00000078868.3|FC=Missense|CDS=c.1486A>G|AA=p.K496E|EN=4/4|DS=+1295|P=chr2:177314520-177324307|ST=-|CL=1581|LV=2|GT=protein_coding|TT=protein_coding					P=chr2:177314257-177345548|OP=chr2:177569060-177599832|ST=+|FM=0.9481|FMWI=0.9447, P=chr2:177314257-177345548|OP=chr2:174981510-175019392|ST=-|FM=0.9474|FMWI=0.9439, P=chr2:177309591-177322047|OP=chr2:176230758-176242255|ST=-|FM=0.9201|FMWI=0.9150, P=chr2:177309591-177322047|OP=chr2:176912123-176923620|ST=+|FM=0.9201|FMWI=0.9150, P=chr2:177310121-177322047|OP=chr2:177379245-177394118|ST=+|FM=0.90…	P=chr2:177314300-177315813|PS=84|CN=18.1|CS=84|PM=85|PI=3|SC=1708|EN=1.9	MMSAT4|FM=Satellite|CL=Satellite|SW=437|P=chr2:177314347-177315812|ST=-					Retained	QUAL=869.72;BaseQRankSum=8.441;Dels=0.00;FS=9.891;HRun=0;HaplotypeScore=0.6850;MQ=57.11;MQ0=0;QD=8.28;ReadPosRankSum=-0.386;SB=-487.98;	T/C	T/C	T/C	0|1	0|1	0|1	8	16	15	5|3	11|5	10|5	0.375	0.3125	0.3333	71.48	99	99
chr2	177314755	177314755	G	A	SNV	Known	RP23-67E6.2	Missense	rs33665782|P=chr2:177314755|ST=-|AL=C/T				ENSMUST00000108959.2|GN=RP23-67E6.2|GI=ENSMUSG00000078868.3|FC=Missense|CDS=c.1346C>T|AA=p.A449V|EN=4/4|DS=+1155|P=chr2:177314520-177324307|ST=-|CL=1581|LV=2|GT=protein_coding|TT=protein_coding					P=chr2:177314257-177345548|OP=chr2:177569060-177599832|ST=+|FM=0.9481|FMWI=0.9447, P=chr2:177314257-177345548|OP=chr2:174981510-175019392|ST=-|FM=0.9474|FMWI=0.9439, P=chr2:177309591-177322047|OP=chr2:176230758-176242255|ST=-|FM=0.9201|FMWI=0.9150, P=chr2:177309591-177322047|OP=chr2:176912123-176923620|ST=+|FM=0.9201|FMWI=0.9150, P=chr2:177310121-177322047|OP=chr2:177379245-177394118|ST=+|FM=0.90…	P=chr2:177314300-177315813|PS=84|CN=18.1|CS=84|PM=85|PI=3|SC=1708|EN=1.9	MMSAT4|FM=Satellite|CL=Satellite|SW=437|P=chr2:177314347-177315812|ST=-					Retained	QUAL=1758.85;BaseQRankSum=-5.495;Dels=0.00;FS=0.917;HRun=0;HaplotypeScore=0.4672;MQ=58.61;MQ0=0;QD=17.41;ReadPosRankSum=-0.409;SB=-1226.43;	G/A	G/A	G/A	0|1	0|1	0|1	14	17	19	4|10	8|9	3|16	0.7143	0.5294	0.8421	68.47	99	47.4
chr2	177314893	177314893	T	C	SNV	Known	RP23-67E6.2	Missense	rs237513127|P=chr2:177314893|ST=+|AL=C/T				ENSMUST00000108959.2|GN=RP23-67E6.2|GI=ENSMUSG00000078868.3|FC=Missense|CDS=c.1208A>G|AA=p.Q403R|EN=4/4|DS=+1017|P=chr2:177314520-177324307|ST=-|CL=1581|LV=2|GT=protein_coding|TT=protein_coding					P=chr2:177314257-177345548|OP=chr2:177569060-177599832|ST=+|FM=0.9481|FMWI=0.9447, P=chr2:177314257-177345548|OP=chr2:174981510-175019392|ST=-|FM=0.9474|FMWI=0.9439, P=chr2:177309591-177322047|OP=chr2:176230758-176242255|ST=-|FM=0.9201|FMWI=0.9150, P=chr2:177309591-177322047|OP=chr2:176912123-176923620|ST=+|FM=0.9201|FMWI=0.9150, P=chr2:177310121-177322047|OP=chr2:177379245-177394118|ST=+|FM=0.90…	P=chr2:177314300-177315813|PS=84|CN=18.1|CS=84|PM=85|PI=3|SC=1708|EN=1.9	MMSAT4|FM=Satellite|CL=Satellite|SW=437|P=chr2:177314347-177315812|ST=-			P=chr2:177314841-177314900|lod=92|SC=442		Retained	QUAL=1776.31;BaseQRankSum=0.435;Dels=0.00;FS=2.851;HRun=0;HaplotypeScore=0.8585;MQ=54.63;MQ0=2;QD=19.52;ReadPosRankSum=-0.482;SB=-1239.42;	T/C	T/C	T/C	0|1	0|1	0|1	13	14	13	3|9	1|13	2|11	0.75	0.9286	0.8462	66.69	12.93	9.94
chr2	177315058	177315058	A	G	SNV	Known	RP23-67E6.2	Missense	rs255847260|P=chr2:177315058|ST=+|AL=A/G				ENSMUST00000108959.2|GN=RP23-67E6.2|GI=ENSMUSG00000078868.3|FC=Missense|CDS=c.1043T>C|AA=p.I348T|EN=4/4|DS=+852|P=chr2:177314520-177324307|ST=-|CL=1581|LV=2|GT=protein_coding|TT=protein_coding					P=chr2:177314257-177345548|OP=chr2:177569060-177599832|ST=+|FM=0.9481|FMWI=0.9447, P=chr2:177314257-177345548|OP=chr2:174981510-175019392|ST=-|FM=0.9474|FMWI=0.9439, P=chr2:177309591-177322047|OP=chr2:176230758-176242255|ST=-|FM=0.9201|FMWI=0.9150, P=chr2:177309591-177322047|OP=chr2:176912123-176923620|ST=+|FM=0.9201|FMWI=0.9150, P=chr2:177310121-177322047|OP=chr2:177379245-177394118|ST=+|FM=0.90…	P=chr2:177314300-177315813|PS=84|CN=18.1|CS=84|PM=85|PI=3|SC=1708|EN=1.9	MMSAT4|FM=Satellite|CL=Satellite|SW=437|P=chr2:177314347-177315812|ST=-			P=chr2:177315040-177315068|lod=68|SC=411		Retained	QUAL=2212.56;BaseQRankSum=4.440;Dels=0.00;FS=1.151;HRun=0;HaplotypeScore=0.1419;MQ=57.89;MQ0=0;QD=20.87;ReadPosRankSum=-1.753;SB=-1467.11;	G/G	G/G	A/G	1|1	1|1	0|1	7	16	19	0|7	0|16	4|15	1	1	0.7895	12.04	24.08	84.25
[truncated: 1,213 more rows]

## Sheet: RT-qPCR
	Ct value
	WT					WT					WT					WT					KO					KO					KO					KO
	1	2	3	4	Average	1	2	3	4	Average	1	2	3	4	Average	1	2	3	4	Average	1	2	3	4	Average	1	2	3	4	Average	1	2	3	4	Average	1	2	3	4	Average
PVT
[truncated: 36 more rows]

## Sheet: GLOBAL MAOB-KO BRAIN
	WT	WT	WT	WT	WT	WT	WT	WT	WT	MAOB-KO	MAOB-KO	MAOB-KO	MAOB-KO	MAOB-KO	MAOB-KO	MAOB-KO	MAOB-KO	MAOB-KO	P value (t-test)	P value (after Bonferroni correction)
PVT
[truncated: 67 more rows]

## Sheet: BRAIN-SPECIFIC MAOB-KO BRAIN
	NC	NC	NC	NC	NC	NC	NC	cMAOB-KO	cMAOB-KO	cMAOB-KO	cMAOB-KO	cMAOB-KO	cMAOB-KO	cMAOB-KO	P value (t-test)
[truncated: 67 more rows]

[truncated: 2 more sheets: GLOBAL MAOB-KO PLASMA, BRAIN-SPECIFIC MAOB-KO PLASMA]
